# Supplementary material for: Colonic in vitro fermentation of mycoprotein promotes shifts in gut microbiota, with enrichment of Bacteroides species
Source: Commun Biol. 2024 Mar 5;7:272. doi: 10.1038/s42003-024-05893-4 (PMC10915147; doi:10.1038/s42003-024-05893-4)
Supplement: Supplementary file 3 — Supplementary Data 1–5 [file 42003_2024_5893_MOESM3_ESM.xlsx]

## Sheet: Supplementary Data 1
Supplementary Data 1: MetaPhlAn4 taxonomic profiles for all samples
Substrate	MYC	CKN	MYC	CKN	MYC	CKN	MYC	MYC	CKN	MYC	CKN	MYC	CKN	MYC	MYC	CKN	MYC	CKN	MYC	CKN	MYC	MYC	CKN	MYC	CKN	MYC	CKN	MYC	MYC	CKN	MYC	CKN	MYC	CKN	MYC	MYC	CKN	MYC	CKN	MYC	CKN	MYC	CNT	OAT	CNT	OAT	CNT	OAT	CNT
TimePoint	0h	0h	0h	0h	0h	0h	0h	4h	4h	4h	4h	4h	4h	4h	8h	8h	8h	8h	8h	8h	8h	24h	24h	24h	24h	24h	24h	24h	48h	48h	48h	48h	48h	48h	48h	72h	72h	72h	72h	72h	72h	72h	0h	0h	0h	0h	0h	0h	0h
Donor	5	5	6	6	2	2	4	5	5	6	6	2	2	4	5	5	6	6	2	2	4	5	5	6	6	2	2	4	5	5	6	6	2	2	4	5	5	6	6	2	2	4	5	5	6	6	2	2	4
Replicate	1	1	1	1	1	1	1	1	1	1	1	1	1	1	1	1	1	1	1	1	1	1	1	1	1	1	1	1	1	1	1	1	1	1	1	1	1	1	1	1	1	1	1	1	1	1	1	1	1
Limosilactobacillus reuteri	0	0	0	0	0	0	0	0	0	0	0	0	0	0	0	0	0	0	0	0	0	0	0	0	0	0	0	0	0	0	0	0	0	0	0	0	0	0	0	0	0	0	0	0	0	0	0	0	0
Eggerthella lenta	0	0	0	0	0	0	0	0	0	0	0	0	0	0	0	0	0	0.0044	0	0.05069	0	0	0.00468	0.00538	0.05244	0.03195	0.39505	0	0	0.0742	0.03596	0.2126	0.04471	0.63637	0	0	0.17765	0.01281	0.22893	0.11737	0.59924	0	0	0	0	0	0	0	0.00132
Escherichia coli	0	0.15234	0.00557	0.04558	0	0.16031	0	1.69498	1.9511	1.85385	1.12676	0	0.00889	0	8.3023	11.5613	3.54303	3.53157	0	0	0.09582	2.12736	2.00148	1.70695	1.94856	0.02849	0.00217	0.35763	1.71827	1.2192	1.67628	1.38774	0.03056	0.01454	0.2973	5.98507	1.46857	1.43957	1.54332	0.08612	0	0.46148	0.00286	0.00753	0.04449	0.00553	0	0	0
Negativibacillus massiliensis	0	0	0	0	0	0	0	0	0	0	0	0	0	0	0	0	0	0.02613	0	0	0	0	0	0.06752	3.4962	0	0	0	0	0	0.00996	3.89656	0	0	0	0	0	0	4.24434	0	0	0	0	0	0	0	0	0	0
Phocaeicola dorei	0.3774	0.4301	0.02665	0.02574	0	0	0	2.00191	1.19804	0.08215	0.05616	0	0	0	3.998	1.45672	0.02947	0.05702	0	0	0	2.34923	1.02317	0.00383	0.01858	0	0	0	0.43439	0.43232	0	0.00687	0	0	0	0.73277	0.18831	0	0.00276	0	0	0	0.15013	0.14477	0.00879	0.0122	0	0	0
Clostridium symbiosum	0	0	0	0	0	0	0	0	0	0	0	0	0	0	0	0	0	0	0	0	0	0	0	0	0	0.75306	0.08894	0	0	0	0.01345	0.00677	0.19508	0.07509	0	0	0	0.1451	0.01683	0.16078	0.06622	0	0	0	0	0	0	0	0
Sutterella wadsworthensis	0.08586	0.0285	0.95579	0.79477	0.33951	0.34866	0.91626	0.12627	0.35324	5.22447	3.05614	1.51537	1.15368	2.11875	0.30175	0.06257	5.07851	1.57871	6.86286	3.61396	4.25835	0.74076	0.44517	4.95299	2.8055	1.23122	1.00272	3.57629	0.13866	0.08182	0.38654	2.65991	0.11503	1.71234	0.17545	0	0.02148	0.16461	1.73196	0.06985	0.45045	0.06458	0.10742	0.10353	0.94281	0.80726	0.35686	0.4852	1.36751
GGB9632 SGB15089	0.01453	0.00199	0.02984	0.03482	0.00453	0	0.02251	0.02307	0.04476	0.00418	0.11999	0.00037	0.02551	0.01272	0	0.07982	0.00064	0.47124	0.02163	0.3657	0.15837	0.01786	1.13092	0.00283	5.72226	0.35805	0.92547	0.16054	0.1905	2.93773	0.02266	6.66	0.04591	1.23704	0	0.0419	3.38512	0	8.33305	0.03979	0.81634	0.06886	0.04556	0.03149	0.08467	0.04655	0.01488	0.00629	0.06438
Bacteroides uniformis	0.39386	0.28994	0.66984	0.37445	1.13727	0.76206	0.61329	1.36233	0.60851	2.52165	0.48601	3.03468	1.17211	1.22654	2.57105	0.64685	2.18208	0.45284	5.83393	1.02594	2.10755	3.15717	0.88239	2.51941	0.39206	5.47525	1.3579	2.78471	6.14878	0.6721	1.05649	0.51236	0.72514	0.77395	1.1511	0.59315	0.551	0.22863	0.4491	0.42306	0.7942	1.3051	0.22365	0.25216	0.48174	0.34219	0.85771	1.06843	0.57435
Flavonifractor plautii	0	0	0.0004	0	0	0	0	0	0	0	0	0	0	0	0	0	0	0	0.00522	0	0	0.08998	0.0613	4.21808	1.57094	0.29371	0.36491	0.06445	0.20889	0.02535	3.01083	1.92199	0.01635	0.5671	0	0.01755	0.0744	1.58838	0.99454	0.38346	0.2046	0.04518	0	0	0.0054	0	0	0	0
Dysosmobacter welbionis	0.00536	0	0.00939	0	0	0	0	0.00826	0.03474	0	0	0	0	0	0	0.25964	0	0.04787	0.02044	0.03813	0	0.07453	1.35104	0.03616	0.54458	0.32447	0.09168	0.04458	0.32248	1.40063	0.89831	0.71429	1.36911	0.2643	0.05069	0.02009	0.87557	1.20375	0.69627	5.35211	0.14228	0.52929	0.0213	0.02144	0.01312	0.00458	0.00952	0.00571	0
Clostridium sp AF20 17LB	0.1485	0.15454	0.24481	0.21363	0.23359	0.10378	0.05018	0.08067	0.12185	0.12402	0.15003	0.27033	0.19978	0.09952	0.0506	0.05802	2.00043	1.15932	0.85441	0.67058	0.30038	0	0.11713	5.63032	3.45938	1.05767	2.67782	0.28779	0.00325	0.06668	0.39687	3.11826	0.06689	4.53586	0.09676	0.06431	0.06544	0.13823	2.55265	0.20901	3.79574	0.1735	0.20539	0.13047	0.14992	0.27036	0.12487	0.24652	0.05542
Prevotella copri clade A	3.87927	3.31297	0	0	0	0	26.4813	1.7038	3.34519	0	0	0	0	28.8952	0.29885	1.9214	0	0	0	0	21.8689	0	0.47418	0	0	0.05222	0	6.02144	1.22141	0.17246	0	0	0	0	2.38154	5.22011	0.07305	0	0	0	0	0.6809	2.28266	2.40046	0	0	0	0	22.7386
GGB3433 SGB4573	0	0	0	0	0	0	0	0	0	0	0	0	0	0	0	0	0	0	0	0	0	0	0	0	0	0	0	0	0	0	0	0	0	0	0	0	0	0	0	0	0	0	0	0	0	0	0	0	0
Bacteroides ovatus	0.16246	0.1316	0.05213	0.02632	0.82063	0.41041	0.30101	0.31001	0.19843	0.33007	0.06796	1.77392	0.75819	0.41534	1.04297	0.16198	0.99194	0.25225	3.33421	0.69822	1.18653	19.4279	0.26638	13.7152	0.42318	17.2084	0.75038	21.187	27.6268	0.18192	18.726	0.17602	12.2218	0.43494	22.9147	13.1126	0.07309	17.4004	0.13234	12.0777	0.47815	10.1679	0.15582	0.09738	0.06125	0.01726	0.29691	0.48578	0.20643
Odoribacter splanchnicus	0.25018	0.18382	0.03888	0.02872	0.12325	0.11642	0.12388	0.13038	0.12679	0.03305	0.01792	0.10402	0.14372	0.12668	0.09334	0.09025	0.09798	0.02222	0.16678	0.11357	0.15944	0.09534	1.4822	0.11406	0.37857	0.04522	0.32434	0.1018	0.00028	1.43036	0.03599	0.32153	0.00624	0.25547	0.01352	0	2.33183	0.03078	0.26702	0.01459	0.40196	0.02425	0.09733	0.16239	0.02719	0.02047	0.08612	0.08658	0.10975
Dialister invisus	0	0	0.28383	0.29579	0	0	0	0	0	0.12623	0.41697	0	0	0	0	0	0.16636	0.24895	0	0	0	0	0	0.34309	0.1783	0	0	0	0	0	0.22418	0.16631	0	0	0	0	0	0.17493	0.14063	0	0	0	0	0	0.42267	0.28601	0	0	0
Luteibacter anthropi	0	0	0	0	0	0	0	0	0	0	0	0	0	0	0	0	0	0	0	0	0	0	0	0	0	0	0	0	0	0	0	0	0	0	0	0	0	0	0	0	0	0	0	0	0	0	0	0	0
Cutibacterium acnes	0	0	0	0	0	0	0	0	0	0	0	0	0	0	0	0	0	0	0	0	0	0	0	0	0	0	0	0	0	0	0	0	0	0	0	0	0	0	0	0	0	0	0	0	0	0	0	0	0
Cupriavidus basilensis	0	0	0	0	0	0	0	0	0	0	0	0	0	0	0	0	0	0	0	0	0	0	0	0	0	0	0	0	0	0	0	0	0	0	0	0	0	0	0	0	0	0	0	0	0	0	0	0	0
Erysipelatoclostridium ramosum	0	0	0	0	0	0	0	0	0	0	0	0	0	0	0	0	0	0	0	0	0	0	0	0	0	0	0	0	0	0	0	0	0	0	0	0	0	0	0	0	0	0	0	0	0	0	0	0	0
Evtepia gabavorous	0	0	0	0	0.03654	0.06805	0.0904	0	0	0	0	0.01699	0.04517	0.05356	0	0	0	0	0.05429	0.07398	0.15412	0	0	0	0	1.10917	1.37262	0.42068	0	0	0	0	0.84791	1.92222	0.09833	0	0	0	0	0.58295	1.37258	0.27045	0	0	0	0	0.06889	0.05622	0.20653
Sellimonas intestinalis	0	0	0	0	0	0	0	0	0	0	0	0	0	0	0	0	0	0	0	0	0	0	0	0	0	0	0	0	0	0	0	0	0	0	0	0	0	0	0	0	0	0	0	0	0	0	0	0	0
GGB9347 SGB14313	7.23507	5.24897	0.016	0.02029	0	0	0.2155	5.40768	4.08847	0	0.00659	0	0	0.09648	2.70585	3.3947	0	0	0	0	0.06613	2.26531	4.32315	0	0	0	0	0.02141	0.25727	8.23582	0	0.00569	0	0	0	0	10.0079	0	0.10762	0	0	0.03286	4.60338	6.11405	0.00892	0.01343	0.00132	0	0.26183
Clostridia bacterium	6.26743	7.2327	0.2457	0.21776	0.62015	0.75242	3.35789	3.81525	5.7837	0.0324	0.07987	0.53098	0.90985	1.56922	2.15406	3.56224	0.01713	0.03096	0.60491	0.85368	1.25182	0.81234	2.99074	0.02538	0.61635	0.65273	0.81444	0.96539	0.27663	2.38473	0.2702	1.31763	1.09554	0.76483	0.3383	0.10574	2.2507	0.30723	1.44841	1.81681	1.13966	1.22341	6.42381	5.27715	0.16917	0.16088	0.69228	0.58167	4.70197
Faecalibacterium prausnitzii	4.42243	3.34521	12.3208	12.6752	9.6352	11.3788	2.38269	4.03125	3.83111	3.80289	7.94781	7.93102	13.4168	1.88868	1.30596	3.06288	2.51926	5.06542	5.14393	8.27885	1.8159	0.53346	1.50105	0.67717	1.97863	3.50414	2.71328	1.40214	0.23755	1.41879	0.42783	1.11076	1.27843	3.46369	0.1947	0.03377	1.1438	0.16473	0.71613	0.53917	0.78911	0.47408	5.78563	4.96396	9.8685	10.8085	13.1156	10.827	4.35815
Lachnospiraceae bacterium	3.5072	3.83906	1.42869	1.09323	0.9241	0.86869	1.58825	2.65428	2.69824	0.36913	0.44822	0.54292	0.6559	1.05694	1.50784	1.8258	0.24341	0.19381	0.4355	0.60118	0.86643	0.76318	0.85008	0.58015	0.12225	0.39076	0.54912	0.43668	0.61483	0.21324	0.09199	0.07604	0.58236	0.40026	0.33964	2.43783	0.10584	0.29992	0.05316	0.66356	0.51877	0.85784	3.49798	3.05352	0.7141	0.95332	0.75994	0.74868	1.82629
Bacilli unclassified SGB6493	2.93003	2.78406	0	0	0	0	0	0.70385	2.15594	0	0	0	0	0	0.62249	0.93631	0	0	0	0	0	0.16151	0.70676	0	0	0	0	0	0	0.01933	0	0	0	0	0	0	0.00478	0	0	0	0	0	0.26625	0.22688	0	0	0	0	0
Prevotella copri clade C	2.58068	1.83352	0	0	0	0	0	7.36297	2.85149	0	0	0	0	0	11.8728	2.27001	0	0	0	0	0	0.24238	0.54753	0	0	0	0	0	0	0.10518	0	0	0	0	0	0	0.02513	0	0	0	0	0	1.76084	1.99731	0	0	0	0	0
Ruminococcaceae bacterium	2.40233	1.26324	0.31478	0.19302	0.10859	0.12922	0.76136	2.16215	2.16594	0.04549	0.08884	0.06353	0.21007	0.50506	1.25815	2.56326	0.01247	0.08159	0.0922	0.67184	0.56565	0.88119	3.72639	0	0.40738	0.20857	1.01807	0.46708	0.32191	2.49335	0.02655	0.76372	0.42013	1.89819	0.11568	0.02681	2.18571	0.07261	0.92921	0.86429	2.12216	0.51872	2.49422	3.08469	0.25128	0.31176	0.19683	0.15199	1.3316
Prevotella hominis	2.19576	1.17012	0	0	0	0	0	0.91586	1.13436	0	0	0	0	0	0.26743	0.72389	0	0	0	0	0	0	0.16514	0	0	0	0	0	0	0.03343	0	0	0	0	0	0	0.01907	0	0	0	0	0	1.28779	1.82875	0	0	0	0	0
GGB9059 SGB13976	2.11405	8.67156	0	0	0	0	0	0	5.64124	0	0	0	0	0	0	1.6507	0	0	0	0	0	0	6.62914	0	0	0	0	0	0	1.56423	0	0	0	0.02344	0	0	0.3326	0	0	0	0.02324	0	8.1198	5.1078	0	0	0	0	0
GGB4266 SGB5809	2.07572	1.97303	0	0	0	0	0	2.05001	2.12066	0	0	0	0	0	2.35943	2.77883	0	0	0	0	0	1.49326	0.96367	0	0	0	0	0	1.1856	1.13415	0	0	0	0	0	5.94667	1.16367	0	0	0	0	0	3.00583	2.79339	0	0	0	0	0
Gemmiger formicilis	1.84033	1.60264	5.99258	4.95103	0.93817	1.2959	0.18462	1.04467	1.52082	2.14137	4.23536	1.34086	1.34917	0.20688	0.39456	0.8282	2.0279	1.69666	0.77336	0.54111	0.15748	0.22059	0.26815	0.74007	2.34264	0.2458	0.09764	0.06299	0.1901	0.43026	0.42266	1.44815	0.2122	0.10271	0	0.10958	0.54101	0.05827	0.99423	0.51221	0.0289	0.05134	2.05915	2.81924	5.24905	7.0352	1.16826	1.36899	0.27544
GGB9635 SGB15106	1.78892	0.70967	0	0	0.00469	0	0.38065	1.05246	0.60803	0	0	0	0	0.23854	0.55991	0.55104	0	0	0	0	0.26882	0.51667	2.68287	0	0	0	0	0.74766	0.06238	2.12217	0	0	0.0512	0.05423	0.66112	0	1.51631	0	0	0.22321	0.01727	3.11743	1.03397	1.6221	0	0	0.01022	0.00373	0.54171
Eubacterium rectale	1.77544	1.23304	9.19402	9.74797	4.87892	6.91596	2.63245	1.43757	1.02192	3.95184	4.26797	4.33834	4.73213	1.99825	0.72131	0.86903	3.4408	3.12535	3.20724	3.36454	2.27515	0.02261	0.41647	0.87784	0.72954	1.65383	1.15861	0.829	0.01606	0.1406	0.13153	0.27515	0.18969	0.41632	0.22204	0.9372	0.04197	0.03239	0.16028	0.09209	0.34263	0.0512	1.41013	1.37146	9.31642	10.9858	4.85797	3.97614	1.67899
Alistipes onderdonkii	1.64521	0.70782	0.21825	0.07622	0.04344	0.02647	0.42924	2.28818	2.01438	0.43416	0.10717	0.10518	0.0773	0.65571	3.57384	1.87758	0.67595	0.15074	0.23302	0.04061	1.70787	9.52176	4.3874	2.07385	0.43741	0.0286	0.07287	2.45961	3.20708	5.4787	0.9913	1.15763	0.02591	0.26743	0.47331	0.88647	7.16365	1.24076	1.28049	0.09157	0.45569	1.98434	1.12077	1.527	0.16388	0.16296	0.06377	0.0673	0.50402
GGB3278 SGB4328	1.59978	1.73981	0	0	0	0	0	0.8334	1.82819	0	0	0	0	0	0.4321	1.27197	0	0	0	0	0	0.0115	0.13628	0	0	0	0	0	0	0.01272	0	0	0	0	0	0	0	0	0	0	0	0	1.00466	1.15693	0	0	0	0	0
GGB4750 SGB6579	1.54319	3.49266	0	0	0.0311	0.13069	0.20552	0	0.05508	0	0	0	0.13928	0.14445	0	0.00128	0	0	0	0.09108	0.12549	0	0.0167	0	0	0	0.10518	0.13598	0	0	0	0	0	0.04439	0	0	0	0	0	0	0.05897	0	0.65614	0.76643	0	0	0.01428	0.01905	0.12562
GGB1266 SGB1699	1.46476	0.84942	0	0	0	0	0	0.71148	0.94334	0	0	0	0	0	0.46086	0.6338	0	0	0	0	0	0.15135	1.14073	0	0	0	0	0	0	1.31781	0	0	0	0	0	0	1.84182	0	0	0	0	0	1.00738	1.38779	0	0	0	0	0
GGB9677 SGB15180	1.45746	1.51626	0	0	1.83264	2.89615	1.35773	0.72654	0.71661	0	0	0.67423	1.23633	0.49383	0.34694	0.53415	0	0	0.39539	0.45524	0.31392	0.06394	0.20498	0	0	0.06827	0.17481	0.09656	0	0.39461	0	0	0.00149	0.19841	0.02638	0	0.73693	0	0	0.00634	0.30061	0.11324	1.32451	1.34637	0	0	1.93202	2.03096	1.91314
Ruminococcus champanellensis	1.32582	2.19	0	0	0	0	0	0.49778	1.02984	0	0	0	0	0	0.1698	0.41328	0	0	0	0	0	0.0816	0.36519	0	0	0	0	0	0	0.04574	0	0	0	0	0	0	0.05611	0	0	0	0	0	2.03934	1.57841	0	0	0	0	0
Mitsuokella multacida	1.30428	1.28103	0	0	0	0	0	8.28936	1.79276	0	0	0	0	0	12.6625	1.905	0	0	0	0	0	3.33227	0.51609	0	0	0	0	0	0.57556	0.4801	0	0	0	0	0	2.33886	0.41484	0	0	0	0	0	2.27647	1.79725	0	0	0	0	0
Bifidobacterium adolescentis	1.16354	0.88281	7.40644	8.34745	0	0	0.06746	1.76322	1.04634	5.76884	7.42408	0	0	0.17768	0.76287	0.67095	8.76406	5.86102	0	0.00051	0.15961	0.4378	0.1595	5.39149	2.20604	0	0	0.07763	0.37873	0.33252	10.0863	4.03674	0	0	0.05969	1.30921	0.52118	4.53639	3.84476	0.00493	0	0.14574	2.64668	3.44632	26.0563	21.1	0	0	0.26306
Ruminococcus bicirculans	1.14617	1.47844	0.88549	1.05423	3.18195	6.53621	0	0.44742	0.70869	0.32156	0.22544	2.18138	5.01546	0	0.20865	0.29053	0.1573	0.0547	1.41316	4.77645	0	0.07755	0.09054	0.05557	0	0.53833	1.22035	0	0	0.00276	0	0	0.10029	0.24953	0	0	0	0	0	0.11605	0.11204	0	0.8861	0.72705	0.4985	0.46035	4.80044	2.55566	0
GGB9636 SGB15107	1.11551	0.51788	0	0	0.21465	0.32617	0.31188	0.51026	0.49148	0	0	0.02304	0.15686	0.22195	0.16467	0.40666	0	0	0	0.03843	0.36851	0.0822	0.52933	0	0	0	0.00981	0.52519	0.01726	1.42182	0	0	0	0.12777	0.2801	0	2.4652	0	0	0	0.14503	0.96522	0.6484	1.13964	0	0	0.24471	0.27687	0.41575
Faecalibacterium SGB15346	0.99421	0.74615	1.69896	1.81314	1.16819	1.66102	0.19975	0.74831	0.83282	0.69816	1.19285	1.33476	1.93541	0.12228	0.25719	0.59951	0.62364	0.67282	0.61682	1.28764	0.24156	0.15281	0.20525	0.34646	0.20166	0.47446	0.27729	0.23796	0.03477	0.11348	0.13535	0.1141	0.2186	0.39596	0	0.00559	0.06392	0.00768	0.0498	0.17306	0.15837	0.02236	1.33773	1.01923	1.37149	1.61915	1.52124	1.42213	0.39184
Clostridia unclassified SGB6276	0.95712	1.48254	0	0	0.77941	1.13362	0.13833	0.62495	1.30944	0	0	0.42795	0.9601	0.09605	0.5237	0.63971	0	0	0.24804	0.56527	0.06375	0.1813	0.40255	0	0	0.12389	0.29183	0.03167	0.0167	0.09996	0	0	0	0.04516	0	0.01014	0.07677	0	0	0.02023	0.03819	0	0.39211	0.36642	0	0	0.2509	0.20304	0.05509
Collinsella aerofaciens	0.94078	0.58448	0.62869	0.42331	0.53901	0.41336	0.18847	2.38484	2.2375	0.99657	1.05756	2.16332	0.90944	0.90701	1.96641	2.43122	2.18788	0.75831	2.49261	1.97426	0.77167	1.26175	0.63312	1.42026	0.61177	1.25829	1.44185	0.46877	1.38004	1.99338	2.17527	1.31195	1.81948	1.86794	0.33574	1.05076	3.13337	2.2491	1.01258	4.85136	2.14042	0.64878	1.69209	1.94865	1.45878	1.25973	1.45971	1.41488	0.52925
Ruminococcus sp AF41 9	0.9301	1.06893	0	0	0.10636	0.25053	0.27617	1.06285	1.0547	0	0	0.08911	0.08935	0.24139	0.51679	0.65652	0	0	0.07298	0.05601	0.15968	0.27663	0.0938	0	0	0.0402	0.00679	0.07061	0.12496	0.05289	0	0	0.03495	0	0.03892	0.14988	0.03415	0	0	0.05842	0	0.04876	1.41651	1.14763	0	0	0.20823	0.17752	0.42667
Dorea longicatena	0.90642	1.10302	0.38106	0.4873	1.22878	1.15118	0.61928	0.70135	1.54172	0.08476	0.3013	1.7061	1.77537	3.30343	0.61247	3.27168	0.32746	0.63071	4.63544	8.24646	2.15086	1.26635	1.96836	1.10496	1.47716	2.59593	6.44607	0.71644	0.26214	1.06313	0.61132	1.18171	0.05413	2.76919	0.31861	0.08469	0.36841	0.2383	0.83729	0.02283	5.00826	0.10377	0.92021	1.14183	0.23406	0.38487	0.6195	0.61281	0.77195
GGB9342 SGB14306	0.89758	0.97091	0.13475	0.18172	0.14029	0.21739	0.0284	0.43868	0.19336	0.04017	0.05951	0.07435	0.17395	0	0.05534	0.03812	0.00493	0.0385	0.04364	0.12662	0.00197	0.02255	0.02744	0.00537	0.00864	0.00429	0.06339	0	0	0.02614	0	0.02217	0	0.4545	0	0	0.03403	0	0.05528	0	1.84344	0	0.91118	0.99283	0.05949	0.10758	0.13894	0.12205	0.03339
Bacilli bacterium	0.84649	1.08077	0	0	0	0	2.46899	0.73657	1.10653	0	0	0	0	1.57355	0.40083	0.55663	0	0	0	0	0.92975	0.092	0.12104	0	0	0	0	0.53998	0	0.0024	0	0	0	0	0.01347	0	0.00209	0	0	0	0	0.02933	0.13065	0.14588	0	0	0	0	0.28796
Bifidobacterium catenulatum	0.79534	1.08812	0	0	0	0	0	5.77537	1.34032	0.00766	0.00454	0	0	0	2.90413	0.76896	0.04177	0	0	0	0	1.15543	0.1145	0.01267	0	0	0	0	1.40112	0.14195	0.02801	0	0	0	0	3.27504	0.20371	0	0	0	0	0	1.75654	2.23785	0.02555	0.01348	0	0	0.0073
GGB9635 SGB15104	0.78945	0.25821	0	0	0	0	0	0.5013	0.264	0	0	0	0	0	0.25112	0.31756	0	0	0	0	0	0.16975	4.64599	0	0	0	0	0	0.70651	8.9537	0	0	0	0	0	0.07992	8.96906	0	0	0	0	0	0.46584	0.73931	0	0	0	0	0
Ruminococcus torques	0.75906	0.66673	0.99269	0.95991	0.06655	0.04239	0.58431	0.88077	0.69965	0.27363	0.44644	0.0302	0.02794	0.39422	0.4908	0.81903	0.25802	0.27332	0.03321	0.02813	0.24443	0.26695	0.1346	0.15353	0.1701	0.0181	0.02156	0.05677	0.11255	0.11209	0.09841	0.09695	0.00213	0.00263	0.05589	0.07797	0.13438	0.07323	0.07876	0.02415	0	0.0298	0.87887	1.04887	0.61432	1.01893	0.07544	0.02823	0.52663
Oscillibacter sp ER4	0.73348	0.55439	0.1666	0.1285	0.57968	0.59769	0.82602	0.68615	0.73394	0.03971	0.09463	0.39715	0.76909	0.74488	0.37687	0.88535	0.02896	0.06599	0.42356	1.73369	2.40094	0.23828	3.83806	0.00048	2.15041	1.76652	8.72888	2.62039	0.45866	11.511	0	1.87419	0.91381	10.189	0.455	0.13078	12.0159	0	1.58014	1.04667	6.94047	0.89538	1.10108	0.94635	0.11895	0.17306	0.81312	0.73422	1.29861
Roseburia faecis	0.72949	1.03007	0	0	0	0	0	0.55002	0.78888	0	0	0	0	0	0.21746	0.39796	0	0	0	0	0	0.04445	0.10605	0	0	0	0	0	0	0.01392	0	0	0	0	0	0	0	0	0	0	0	0	1.01034	0.6515	0	0	0	0	0
Lachnospiraceae unclassified SGB4894	0.66969	0.52259	0	0	0	0	0.02847	0.34767	0.36235	0	0	0	0	0.00873	0.22081	0.24089	0	0	0	0	0.00033	0.07991	0.1824	0	0	0	0	0	0.01227	0.10281	0	0	0	0	0	0	0.06797	0	0	0	0	0	0.36862	0.3804	0	0	0	0	0.01711
Eubacteriaceae bacterium	0.64706	0.88362	0.04539	0.04317	0.07129	0.09241	0.03713	0.44189	0.85989	0.0017	0.00795	0.0253	0.0262	0.04645	0.41436	0.61976	0	0	0.0347	0.02459	0.04601	0.07774	0.26161	0	0	0.02239	0.01424	0.05917	0.31842	0.02826	0	0.00282	0.01641	0.01402	0.5288	1.25281	0	0	0.00109	0.09688	0.00428	0.30932	0.36175	0.30784	0.02799	0.02744	0.03664	0.04164	0.04427
Candidatus Cibiobacter qucibialis	0.64479	0.59285	0.17958	0.13192	3.04896	4.09641	0.36831	0.49956	0.49706	0.03596	0.07762	2.28454	3.02359	0.28543	0.2142	0.34132	0.06753	0.0453	1.64686	1.72947	0.21728	0.14791	0.14293	0	0.09311	0.65378	0.5123	0.12784	0.07454	0.19188	0	0.0404	0.64345	0.50971	0.03294	0.03803	0.23221	0	0.01983	1.14636	0.40336	0.09828	0.82986	0.98229	0.21882	0.22596	3.9551	4.15329	0.51022
Streptococcus salivarius	0.64112	0.46116	0.4049	0.48761	4.1866	4.31149	0	1.06381	0.74605	0.22783	0.33013	2.16645	3.71413	0	0.53551	0.48307	0.38349	0.21836	1.85427	3.07848	0	0.21621	0.14277	0.24387	0.08064	1.38797	2.04427	0	0.09544	0.1213	0.24954	0.08297	1.27089	0.78536	0	0.2925	0.10294	0.13903	0.05664	3.18138	1.57871	0	0.77493	0.98335	0.68251	0.62331	6.21218	5.24134	0.00471
Lachnospira eligens	0.62413	0.79029	0.5494	0.86494	0.60093	1.09692	0.26357	0.5658	0.74368	0.1323	0.28471	0.27304	0.88043	0.13783	0.39588	0.60501	0.13342	0.15797	0.24494	0.75504	0.0914	0.08671	0.2361	0.07982	0.0474	0.14228	0.36474	0.03713	0.05213	0.216	0.03378	0.00728	0.05187	0.1219	0.01758	0.02184	0.21417	0.0049	0.00927	0.13608	0.17157	0.01917	0.49258	0.44856	0.29185	0.27242	0.70509	0.39565	0.31658
GGB1267 SGB1701	0.6199	0.5784	0	0	0	0	0	0.20954	0.5245	0	0	0	0	0	0.02148	0.44002	0	0	0	0	0	0	0.21184	0	0	0	0	0	0	0.0596	0	0	0	0	0	0	0.02215	0	0	0	0	0	0.5115	0.69997	0	0	0	0	0
GGB4676 SGB6465	0.60936	0.62429	0	0	0	0	0.86344	0.11325	0.45201	0	0	0	0	0.5792	0.12475	0.15901	0	0	0	0	0.35739	0.01072	0.13135	0	0	0	0	0.13631	0	0.00021	0	0	0	0	0	0	0	0	0	0	0	0	0.04124	0.03679	0	0	0	0	0.06486
Blautia wexlerae	0.59585	0.68603	2.67372	2.61977	0.82301	0.8984	2.68948	0.57743	0.62705	0.46943	0.8804	0.72353	0.81139	1.77023	0.33721	0.40991	0.96466	0.36131	0.67066	0.80677	1.57319	0.16545	0.08256	0.28125	0.07198	0.53154	0.3493	0.74923	0.05876	0.03928	0.12098	0.03134	0.20522	0.13243	0.30575	0.13006	0.01828	0.1153	0.02521	0.38722	0.23464	0.27975	0.51582	0.59629	1.2221	1.66102	0.61537	0.568	1.61281
Clostridia unclassified SGB6293	0.5506	0.7512	0	0	0	0	0	0.40763	0.61966	0	0	0	0	0	0.31333	0.34679	0	0	0	0	0	0.03734	0.14152	0	0	0	0	0	0	0.01314	0	0	0	0	0	0.00658	0.00543	0	0	0	0	0	0.18875	0.18607	0	0	0	0	0
Ruminococcaceae unclassified SGB4425	0.54551	0.6518	0	0	0	0	1.67899	0.39898	0.48266	0	0	0	0	0.23404	0.12817	0.31962	0	0	0	0	0.04106	0.00566	0.13166	0	0	0	0	0	0	0.05943	0	0	0	0	0	0	0.02905	0	0	0	0	0	0.63404	0.45924	0	0	0	0	1.96939
GGB9712 SGB15244	0.5301	0.38378	0	0	0.06115	0.07505	0.04725	0.27342	0.23941	0	0	0.01444	0.06574	0.01925	0.09055	0.12238	0	0	0.02261	0.0369	0.02014	0.03672	0.43071	0	0	0.01091	0.0821	0.01633	0.01714	0.51876	0	0	0.1073	0.19648	0	0.00052	0.99228	0	0	0.2085	0.21567	0.01578	0.64858	0.59894	0	0	0.08951	0.0751	0.11696
GGB4727 SGB6548	0.52424	0.74682	0	0	0	0	0	0.13255	0.44828	0	0	0	0	0	0.09951	0.19247	0	0	0	0	0	0	0.19159	0	0	0	0	0	0	0.01125	0	0	0	0	0	0	0.00521	0	0	0	0	0	0.11083	0.09536	0	0	0	0	0
Coprococcus comes	0.50373	0.46911	0.59389	0.51204	0.3829	0.32991	0.12948	0.47622	0.48509	0.11755	0.18437	0.12232	0.1317	0.12413	0.40054	0.48811	0.16602	0.10755	0.12591	0.08833	0.15987	0.62513	0.14792	0.26511	0.1374	0.06413	0.40713	0.12809	0.19785	0.13082	0.04465	0.06703	0.0042	0.18052	0.04597	0.20249	0.10367	0	0.04391	0.01337	0.19757	0.02504	0.60338	0.77236	0.3276	0.56286	0.22403	0.31093	0.1401
Clostridium sp AF15 49	0.4805	0.39962	0	0	0	0	0.16194	0.13703	0.31695	0	0	0	0	0.08506	0.03295	0.1493	0	0	0	0	0.03635	0.01838	0.02384	0	0	0	0	0.00499	0	0	0	0	0	0	0	0	0	0	0	0	0	0	0.59414	0.35223	0	0	0	0	0.19071
Blautia massiliensis	0.462	0.50401	0.13414	0.18254	0.42898	0.54025	0	0.59848	0.70476	0.01114	0.07123	0.31156	0.46889	0.00452	0.62089	0.5368	0.04272	0.04377	0.39462	0.63575	0.06627	0.16288	0.06353	0.03616	0.00277	0.286	0.22245	0.00195	0.05942	0.00444	0.00492	0	0.1136	0.09042	0	0.15048	0	0	0	0.17294	0.09696	0	0.65584	0.76629	0.1444	0.12017	0.57842	0.53055	0.00785
Bacteroides pectinophilus	0.46174	0.50897	0	0	0	0	0	0.37633	0.5022	0	0	0	0	0	0.28945	0.38291	0	0	0	0	0	0.09824	0.20012	0	0	0	0	0	0.06136	0.19229	0	0	0	0	0	0.00992	0.17626	0	0	0	0	0	0.41724	0.31506	0	0	0	0	0
Prevotella copri clade D	0.45723	0.37282	0	0	0	0	0	0.98525	0.36997	0	0	0	0	0	1.58995	0.26905	0	0	0	0	0	0.22353	0.11848	0	0	0	0	0	0	0.00892	0	0	0	0	0	0	0	0	0	0	0	0	0.35002	0.32944	0	0	0	0	0
GGB9045 SGB13947	0.4504	1.59275	0	0	0	0	0	0.00674	0.51912	0	0	0	0	0	0	0.10718	0	0	0	0	0	0.0117	0.15004	0	0	0	0	0	0	0.04464	0	0	0	0	0	0	0.01558	0	0	0	0	0	1.03682	0.63296	0	0	0	0	0
Parabacteroides distasonis	0.44191	0.36006	0.18545	0.11321	0.06835	0.04351	0.65241	1.6468	1.17129	0.66255	0.16671	0.26652	0.1773	2.44818	4.88162	1.07635	2.27368	0.15516	1.0784	0.17855	4.84115	9.28363	1.21718	2.33395	0.11912	1.74728	0.09958	8.04351	15.7805	1.02243	5.24369	0.05899	2.75867	0.0738	4.33332	17.5937	0.50058	8.5359	0.04878	2.95014	0.06626	5.13946	0.23592	0.26643	0.10635	0.11273	0.03775	0.04659	0.51999
Lacrimispora celerecrescens	0.44142	0.53108	0.1394	0.09496	0.11384	0.11083	1.16431	0.40778	0.37654	0.02172	0.04458	0.05006	0.06047	0.76574	0.3564	0.32066	0.03734	0.02199	0.02768	0.05511	0.88724	0	0.04021	0.00712	0.03612	0.00716	0.00129	0.3537	0	0.01534	0	0.03675	0	0.00204	0.07819	0	0.00126	0	0.05291	0.00228	0	0.06801	0.51819	0.48901	0.12019	0.19972	0.0608	0.09405	0.50697
GGB9635 SGB15101	0.4125	0.21227	0	0	0	0	0	0.26646	0.25524	0	0	0	0	0	0.12792	0.11995	0	0	0	0	0	0.09889	0.68559	0	0	0	0	0	0	0.66006	0	0	0	0	0	0	0.57989	0	0	0	0	0	0.29244	0.40592	0	0	0	0	0
Methanobrevibacter smithii	0.41056	0.34306	0	0	0.24402	0.24412	0	0.43402	0.52974	0	0	0.13471	0.19943	0	0.27028	0.51366	0	0	0.10195	0.16692	0	0.1059	0.12629	0	0	0.22089	1.20184	0	0.01774	0.12413	0	0	0.70884	0.39265	0	0.0136	0.16424	0	0	2.25751	1.05475	0	0.35662	0.44716	0	0	0.1598	0.17818	0
Prevotellamassilia timonensis	0.4101	0.59693	0	0	0	0	0	0.38639	0.39008	0	0	0	0	0	0.19989	0.22896	0	0	0	0	0	0.00566	0.07242	0	0	0	0	0	0	0.01156	0	0	0	0	0	0	0.00553	0	0	0	0	0	0.44369	0.33858	0	0	0	0	0
Desulfovibrio piger	0.40961	0.21482	0	0	0	0	0.09611	0.70298	0.35696	0	0	0	0	0.18746	0.93527	1.09933	0	0	0.00533	0.00465	0.68006	4.38017	1.68949	0	0	0.08622	0.08898	0.99616	4.49367	2.23552	0	0	0.34136	0.17439	0.45951	5.34381	2.62691	0	0	1.12318	0.09709	2.06327	0.35559	0.42107	0	0	0	0	0.15503
Clostridia unclassified SGB4373	0.40908	0.42665	0	0	0	0	0.55882	0.27292	0.16528	0	0	0	0	0.20228	0.16671	0.06318	0	0	0	0	0.08949	0.02296	0.00143	0	0	0	0	0.01071	0.0145	0.00132	0	0	0	0	0	0.01388	0	0	0	0	0	0.01573	0.33037	0.53134	0	0	0	0	0.73015
Dorea formicigenerans	0.39138	0.45836	0.10771	0.07938	0.21478	0.24208	0.25048	0.20394	0.37471	0.03389	0.04123	0.37305	0.19841	1.37817	0.19339	0.84052	0.2575	0.29116	1.15889	0.47123	1.16928	1.24986	1.19621	1.32861	1.075	1.54759	4.86842	0.77648	0.00567	0.2587	0	0.61692	0.10862	1.21351	0.86162	0	0.07607	0	0.23189	0.10694	1.35138	0.21142	0.23526	0.27266	0.07106	0.10057	0.20602	0.18695	0.30689
Bacilli unclassified SGB6487	0.37239	0.42467	0	0	0	0	0	0.09752	0.34588	0	0	0	0	0	0.10479	0.18162	0	0	0	0	0	0.01985	0.23894	0	0	0	0	0	0	0.02023	0	0	0	0	0	0	0.01661	0	0	0	0	0	0.03481	0.03187	0	0	0	0	0
Roseburia inulinivorans	0.36961	0.47824	0	0	0.05347	0.04689	0.02063	0.17851	0.30523	0	0	0.02352	0.03013	0.01305	0.07959	0.13163	0	0	0.02494	0.01903	0.01196	0.00416	0.04856	0	0	0.02019	0	0.00596	0.01175	0.01986	0	0	0.20668	0	0	0.38072	0.0123	0	0	0.07372	0	0.01435	0.34004	0.23049	0	0	0.03786	0.04087	0.03222
Alistipes communis	0.36898	0.18987	0.07584	0.03249	0.33205	0.25061	0.04297	0.20433	0.24127	0.05956	0.02896	0.44517	0.45068	0.01484	0.09362	0.08848	0.03525	0.0118	0.5334	0.18492	0.02837	0.02751	0.16888	0.00213	0.00403	0.08916	0.06613	0.01252	0	0.05801	0	0.01123	0.0657	0.14688	0	0	0.05144	0.00906	0.01902	0.09961	0.07931	0	0.26555	0.41763	0.07201	0.08371	0.33873	0.47895	0.06995
Anaerostipes hadrus	0.35937	0.35806	0.3097	0.38579	0.05955	0.06294	0.68187	0.37425	0.49409	0.06118	0.09472	0.02511	0.03379	0.69926	0.14299	0.29221	0.11975	0.06732	0.04254	0.02706	1.0006	0.04234	0.03424	0.06803	0.01274	0.0653	0.00895	0.37167	0.00621	0.04049	0.06041	0.00333	0.03513	0.00731	0.18136	0.12864	0.04857	0.00518	0.00494	0.05394	0	0.21003	0.41115	0.62731	0.22541	0.36005	0.05161	0.06679	0.64243
GGB4585 SGB6340	0.34519	0.40553	0	0	0	0	0.06477	0.22665	0.5163	0	0	0	0	0.04684	0.1485	0.29422	0	0	0	0	0.02438	0.02715	0.13095	0	0	0	0	0.00153	0	0.02559	0	0	0	0	0	0	0.00844	0	0	0	0	0	0.09307	0.06947	0	0	0	0	0.01759
Clostridium fessum	0.34115	0.32271	0.26253	0.28354	0.22477	0.23121	0.45985	0.25836	0.57754	0.05175	1.67621	0.61051	1.43409	0.48787	0.16078	3.45733	1.07497	5.4224	2.07669	3.33339	0.54628	4.72709	5.60115	3.31918	2.57687	1.38472	1.84418	0.28481	2.59313	3.42761	3.25856	1.09024	0.25485	1.50252	0.05845	1.34638	1.57328	1.74238	0.64841	0.17295	2.09272	0.05428	0.44772	0.32601	0.18197	0.24328	0.27344	0.24215	0.60762
Eubacterium siraeum	0.33427	0.32786	0.23799	0.25441	0	0	0.0111	0.1427	0.18435	0.04018	0.13575	0	0	0	0.06356	0.06111	0.0199	0.06656	0	0	0	0.01216	0.08495	0	0.01863	0	0	0	0.0018	0.06771	0	0.02797	0	0	0	0	0.04809	0	0.04382	0	0	0	0.21946	0.20362	0.10655	0.12531	0	0	0.01937
GGB9642 SGB15119	0.33311	0.27246	0	0	0	0	0	0.33853	0.27643	0	0	0	0	0	0.15534	0.35356	0	0	0	0	0	0.01107	0.05413	0	0	0	0	0	0.00897	0.01212	0	0	0	0	0	0.03772	0.00406	0	0	0	0	0	0.38447	0.45062	0	0	0	0	0
Anaerobutyricum hallii	0.30623	0.3387	0.34845	0.38237	0.39826	0.49021	0.42395	0.30156	0.42458	0.09747	0.19416	0.29356	0.42731	0.21764	0.2418	0.38614	0.21005	0.19657	0.21803	0.40767	0.10019	0.01569	0.06881	0.13857	0.03162	0.15855	0.26802	0.05179	0.0021	0.01385	0.0228	0.01668	0.15474	0.09912	0.0489	0.04705	0	0.58943	0.0194	0.1936	0.20278	0.10107	0.3263	0.36796	0.36476	0.34016	0.4584	0.32929	0.32639
Prevotella copri clade B	0.29607	0.22199	0	0	0	0	0	0.02168	0.29809	0	0	0	0	0	0	0.19172	0	0	0	0	0	0	0.0856	0	0	0	0	0	0	0.01314	0	0	0	0	0	0	0	0	0	0	0	0	0.21242	0.26725	0	0	0	0	0
Parabacteroides merdae	0.29154	0.17838	0.49545	0.37194	0.37364	0.36365	0.46294	0.75634	0.24873	1.18142	0.44302	1.081	0.68824	0.64141	3.09248	0.22689	4.34708	0.32066	2.63727	0.40936	1.18764	4.23241	0.1672	7.88039	0.26006	4.46047	0.15927	1.69027	4.9878	0.1069	5.73803	0.17146	6.19387	0.08482	1.50494	4.53371	0.03848	7.80268	0.13306	5.70365	0.03481	0.74831	0.16457	0.20444	0.24813	0.2726	0.23942	0.29465	0.378
Lachnospiraceae bacterium OM04 12BH	0.28862	0.22067	0	0	0	0	0.23704	0.14798	0.1319	0	0	0	0	0.11453	0.08392	0.08637	0	0	0	0	0.06666	0.0316	0.07606	0	0	0	0	0.01991	0	0.0219	0	0	0	0	0	0	0.00706	0	0	0	0	0	0.14169	0.16543	0	0	0	0	0.17393
GGB1235 SGB1614	0.28557	0.17437	0	0	0	0	0	0.07896	0.14455	0	0	0	0	0	0	0.02854	0	0	0	0	0	0	0.00016	0	0	0	0	0	0	0	0	0	0	0	0	0	0	0	0	0	0	0	0.28309	0.17181	0	0	0	0	0
Blautia faecis	0.28133	0.40334	1.40317	1.02996	0.65212	0.91821	0.08092	0.23011	0.22443	0.20863	0.12835	0.25215	0.44097	0.02516	0.18017	0.16754	0.17812	0.08028	0.18559	0.3044	0.02123	0	0.02953	0.00662	0.00571	0.10106	0.09797	0.00098	0	0	0	0	0.16213	0.0316	0	0	0	0	0	0.2396	0.00657	0.01063	0.25239	0.2167	0.83265	1.42129	0.48714	0.47545	0.06454
Duodenibacillus massiliensis	0.27334	0.24633	0	0	0	0	0	0.11585	0.431	0	0	0	0	0	0.1374	0.27442	0	0	0	0	0	1.08567	2.34533	0	0	0	0	0	0.08804	0.57834	0	0	0	0	0	0.00171	0.27971	0	0	0	0	0	0.43498	0.33567	0	0	0	0	0
GGB9635 SGB15103	0.26223	0.11167	0	0	0	0	0.02708	0.13799	0.0907	0	0	0	0	0	0.04467	0.06601	0	0	0	0	0.00069	0.01344	0.45099	0	0	0	0	0	0	0.33536	0	0	0	0	0	0	0.23515	0	0	0	0	0	0.18655	0.32286	0	0	0	0	0.04545
Fusicatenibacter saccharivorans	0.25659	0.20784	1.21163	1.43855	2.44029	3.43476	0.41697	0.30887	0.1833	0.39569	0.75223	3.14415	3.22244	0.46087	0.15268	0.15345	0.53835	0.39867	2.66496	2.26959	0.3674	0.00356	0.04199	0.28065	0.15937	1.58305	0.92751	0.19256	0.00476	0.01887	0.10374	0.19091	1.6945	0.60936	0.24319	0.00948	0.00225	0.03216	0.17229	1.36323	0.9863	0.27459	0.32337	0.38401	1.25327	1.78436	3.66137	3.00071	0.65648
Lentisphaeria bacterium	0.25512	0.21744	0	0	0	0	0.08982	0.08649	0.10063	0	0	0	0	0.04256	0.01129	0.01477	0	0	0	0	0.04532	0.08578	0.06521	0	0	0	0	1.05812	0.01285	0.28559	0	0	0	0	0.26294	0	0.31151	0	0.03415	0	0	0.11245	0.39549	0.38331	0	0	0	0	0.22503
Blautia obeum	0.24803	0.28178	0.09389	0.08658	0.41443	0.56102	0.06241	0.26808	0.41953	0.01197	0.03447	0.29624	0.6888	0.03296	0.20525	0.2967	0.03447	0.0092	0.23998	0.55996	0.02305	0.04639	0.04693	0.01137	0	0.13504	0.22059	0.00502	0.02205	0.03761	0	0	0.09523	0.05473	0	0.07659	0.03848	0	0	0.18932	0.07162	0.01344	0.35383	0.35052	0.06658	0.08383	0.41272	0.33381	0.0988
Eubacterium sp AM28 29	0.24744	0.30776	0	0	2.33918	3.15089	0	0.36322	0.24954	0	0	6.64301	2.20161	0	0.37493	0.10366	0	0	4.21401	1.99091	0	0.05267	0.0287	0	0	4.51907	0.99772	0	0.00936	0.0144	0	0	2.28328	0.27952	0	0.08692	0.02098	0	0	3.14962	0.47235	0	0.17758	0.13503	0	0	1.50709	1.39711	0
Phocaeicola vulgatus	0.24308	0.20967	7.32586	7.69845	1.73141	2.07965	1.56441	0.85248	1.15692	19.3273	14.6536	6.83437	8.60666	3.49811	1.91504	2.47324	13.7962	17.9013	5.66132	10.0581	3.18824	1.04262	1.92115	5.15401	11.0047	1.19414	5.87492	1.52257	0.02923	0.98524	0.43871	3.26532	0	1.80484	0.07748	0.02973	0.61129	0.21148	2.66021	0	1.98377	0.037	0.10449	0.11691	3.20564	3.43706	0.98677	1.41935	1.14966
Blautia sp MSK 20 85	0.22652	0.2299	0	0	0.09993	0.09046	0.00722	0.39846	0.27607	0	0	0.06152	0.06197	0	0.26489	0.19415	0	0	0.07621	0.10923	0.01669	0	0.01348	0	0	0.04956	0.02916	0	0	0	0	0	0.02486	0.01361	0	0	0	0	0	0.02371	0	0	0.23935	0.21661	0	0	0.06434	0.10579	0.00191
Ruminococcaceae unclassified SGB15236	0.22647	0.22275	0	0	0.15954	0.22603	0.15694	0.1645	0.12893	0	0	0.0503	0.12306	0.05767	0.07325	0.05785	0	0	0.05096	0.07971	0.06013	0.03534	0.07177	0	0	0.00474	0.02775	0.02731	0.00272	0.0917	0	0	0	0.0803	0	0	0.10506	0	0	0	0.01144	0.02982	0.33609	0.2908	0	0	0.26874	0.21731	0.37964
GGB9634 SGB15093	0.21416	0.05954	0	0	0.50591	0.45967	0.06179	0.23944	0.17388	0	0	0.3115	0.75068	0.03651	0.12511	0.3206	0	0	0.28679	3.11687	0.03218	0.08928	4.26037	0	0	1.39792	9.561	0.02885	0.06815	7.36469	0	0	2.34216	16.3052	0	0	5.28327	0	0	1.96654	9.45882	0.04864	0.16685	0.28406	0	0	0.52538	0.58251	0.11443
Bacteroides intestinalis	0.21292	0.17299	0	0	0	0	0	0.53636	0.49235	0	0	0	0	0.00108	1.70189	0.5796	0	0	0	0	0.00474	3.30418	1.41817	0.00409	0	0	0	0	1.30291	1.11427	0	0	0	0	0	0.07053	1.07673	0	0	0	0	0	0.10902	0.11482	0	0	0	0	0
Blautia SGB4815	0.20247	0.10727	0.04926	0.02382	0.1127	0.09574	0.07936	0.17437	0.1227	0	0.00743	0.05545	0.06936	0.04952	0.08371	0.1108	0.00054	0	0.05862	0.08291	0.05002	0.01427	0.03069	0.00773	0	0.05665	0.0227	0.06007	0.00115	0.02846	0	0	0.05634	0.02077	0.01112	0.0202	0.01303	0	0	0.1409	0.02936	0.0165	0.1141	0.17235	0.03127	0.04173	0.12416	0.11178	0.10049
GGB9758 SGB15368	0.19931	0.16587	0.08031	0.05163	0.12785	0.16725	0.1128	0.1359	0.10872	0.02244	0.02459	0.0804	0.15601	0.05829	0.07174	0.0596	0.00913	0.00489	0.05126	0.05368	0.04494	0.04502	0.03614	0	0.00121	0.0076	0	0.02624	0.0081	0.04705	0	0	0	0.0184	0	0	0.05599	0	0.00242	0	0	0.01377	0.2651	0.20633	0.0561	0.08355	0.20209	0.19494	0.23948
Alistipes shahii	0.19616	0.08943	0.3403	0.17444	0.07466	0.07556	0.21436	0.17462	0.18716	0.54091	0.19709	0.10867	0.10363	0.16232	0.15779	0.14868	0.63954	0.25293	0.13279	0.04092	0.18812	0.17222	0.42143	0.45	0.2535	0.01948	0.01995	0.07067	0.0155	0.50798	0.06973	0.34005	0.00508	0.05614	0	0	0.5369	0.25355	0.23662	0.02999	0.01137	0.00519	0.13856	0.18868	0.26038	0.27316	0.07847	0.11818	0.2466
GGB9615 SGB15053	0.19512	0.11061	0.45302	0.27117	0.02588	0.05972	0.44553	0.14347	0.13535	0.09215	0.00362	0.01773	0.02952	0.2365	0.05574	0.27806	0.02313	0	0.01678	0.03431	0.2807	0.04838	1.77444	0	0.00621	0	0.17763	0.22225	0.56706	1.1832	0	0.10522	0	0.33466	0	0.11367	0.90825	0.00965	0.14438	0	0.26237	0.01397	0.21221	0.17848	0.17203	0.39594	0.04836	0.06049	0.61129
Faecalibacillus intestinalis	0.1925	0.15649	0.29114	0.38498	0.10071	0.06972	0.30299	0.20424	0.19905	0.0584	0.15024	0.60364	0.08528	0.78657	0.09129	0.12553	0.11276	0.17459	0.70172	0.07539	0.38203	0.02943	0.02867	0.03829	0.03665	0.39933	0.01513	0.24384	0	0.00239	0	0	0.01858	0	0.17679	0	0.00063	0	0	0.00118	0	0.11752	0.05915	0.08081	0.09143	0.10085	0.02971	0.0231	0.10322
GGB9618 SGB15065	0.18785	0.0479	0	0	0	0	0.00754	0.16591	0.10406	0	0	0	0	0	0.09487	0.13166	0	0	0	0	0.02336	0.0069	0.22658	0	0	0	0	0.01428	0.00497	0.14272	0	0	0	0	0	0	0.04734	0	0	0	0	0.00246	0.19156	0.1853	0	0	0	0	0.05971
Lachnospira SGB5077	0.1802	0.19142	0.53493	0.49531	0	0	0	0.13505	0.19799	0.15823	0.17021	0	0	0	0.09033	0.16484	0.17875	0.12739	0	0	0	0.02018	0.04871	0.09015	0.03409	0	0	0	0	0.01324	0.03157	0.00559	0	0	0	0	0.01064	0	0.00619	0	0	0	0.12317	0.06888	0.15727	0.16777	0	0	0
GGB6021 SGB8655	0.17972	0.23978	0	0	0	0	0	0.02621	0.19303	0	0	0	0	0	0.01559	0.03245	0	0	0	0	0	0	0.00645	0	0	0	0	0	0	0	0	0	0	0	0	0	0	0	0	0	0	0	0.05708	0.03582	0	0	0	0	0
Bifidobacterium pseudocatenulatum	0.17268	0.14161	0	0	0	0	0	1.716	1.33544	0	0	0	0	0	0.93615	0.95005	0	0	0	0	0	0.44149	0.32008	0	0	0	0	0	0.5015	0.93004	0	0	0	0	0	1.43393	1.45621	0	0	0	0	0	0.40022	0.66034	0	0	0	0	0
GGB9631 SGB15085	0.16919	0.09899	0	0	0	0	0.00814	0.10316	0.10582	0	0	0	0	0	0.04312	0.08958	0	0	0	0	0	0.00156	0.30044	0	0	0	0	0.00678	0.01971	1.19689	0	0	0	0	0	0.01091	1.91838	0	0	0	0	0.04859	0.16327	0.17768	0	0	0	0	0.02987
GGB4569 SGB6310	0.16772	0.16962	0	0	0	0	0.08334	0.08998	0.15115	0	0	0	0	0.04691	0.07238	0.09028	0	0	0	0	0.05914	0.00295	0.3485	0	0	0	0	0.05449	0	0.13424	0	0	0	0	0	0	0.21238	0	0	0	0	0.023	0.04275	0.04052	0	0	0	0	0.01258
Haemophilus parainfluenzae	0.15702	0.19467	0.20982	0.25343	0.31299	0.3185	0.02378	0.14817	0.22834	0.0606	0.1112	0.18345	0.26046	0.00314	0.37375	0.17286	0.02229	0.05162	0.10416	0.10792	0	0.10029	0.03706	0.00478	0.00664	0.01901	0.0034	0	0.00081	0	0	0	0	0.00024	0	0.00809	0	0	0	0	0	0	0.12191	0.13994	0.18222	0.10956	0.16466	0.19135	0.01895
Coprobacter fastidiosus	0.14821	0.1605	0	0	0	0	0	0.16312	0.41059	0	0	0	0	0	0.16971	0.23242	0	0	0	0	0	0.02648	0.23381	0	0	0	0	0	0	0.05291	0	0	0	0	0	0	0.02623	0	0	0	0	0	0.07961	0.08396	0	0	0	0	0
Streptococcus thermophilus	0.14332	0.02085	0.06033	0	0	0	0	0.04631	0.04074	0.01136	0.04661	0	0	0	0.00879	0.00713	0.01295	0.03432	0	0	0	0	0	0	0.00545	0	0	0	0	0.00807	0	0	0	0	0	0.01004	0	0	0	0	0	0	0.02529	0.01958	0	0.01673	0.00743	0	0
Clostridium sp AF34 10BH	0.14305	0.13538	0	0	0.45727	0.54195	1.12037	0.11868	0.12657	0	0	0.23583	0.39246	0.70929	0.06342	0.08013	0	0	0.14316	0.21645	0.53191	0.01405	0.02685	0	0	0.05719	0.05045	0.30219	0	0	0	0	0.23224	0.03018	0.03528	0	0	0	0	1.09576	0	0.01226	0.1452	0.13607	0	0	0.42248	0.32662	1.54554
GGB3341 SGB4420	0.1407	0.1215	0	0	0.63613	1.05719	0	0.05268	0.13377	0	0	0.31372	0.67177	0	0.00291	0.08439	0	0	0.17106	0.51605	0	0	0.02521	0	0	0.03047	0.15284	0	0	0.00291	0	0	0	0.09405	0	0	0	0	0	0	0.062	0	0.22432	0.15267	0	0	1.07312	0.83011	0
Bacteroides thetaiotaomicron	0.13946	0.10747	0	0	0.01832	0	0.09973	0.44669	0.15574	0	0	0.03211	0.0041	0.21514	0.95905	0.15313	0	0	0.13749	0.00039	0.50648	4.17018	0.18238	0	0	0.0781	0.01818	0.45201	2.201	0.19402	0.02564	0	0	0.01414	0.23613	0.61938	0.1288	0.04153	0	0.28014	0	0.38075	0.10596	0.06742	0	0	0.01344	0.02269	0.06212
Firmicutes bacterium AF16 15	0.13936	0.1041	0.0449	0.03792	0.1015	0.11821	0.02377	0.13976	0.12688	0.00479	0.01953	0.09732	0.1056	0.01375	0.05822	0.12632	0.00955	0.00685	0.10158	0.06804	0.00314	0.0029	0.06897	0	0	0.09523	0.0495	0	0	0.00182	0.02428	0	0.40089	0.02783	0	0	0	0.21942	0	0.7197	0	0.00067	0.10983	0.14177	0.03252	0.05373	0.12754	0.12715	0.03998
Sutterella SGB9287	0.13835	0.0955	0	0	0	0	0	0.27797	0.5512	0	0	0	0	0	0.19364	0.75819	0	0	0	0	0	0.92304	1.46814	0	0	0	0	0	0.24014	0.55369	0	0	0	0	0	0.30043	0.21294	0	0	0	0	0	0.25685	0.19125	0	0	0	0	0
Lacrimispora amygdalina	0.13818	0.10611	0.05617	0.09546	0.09398	0.1151	0.07702	0.07691	0.09652	0.00218	0.02035	0.12556	0.14582	0.28488	0.07909	0.08577	0.00866	0.01219	0.1719	0.18428	0.73822	0.13244	1.19581	0	0.05815	0.08246	0.23648	0.71629	0.25856	0.47118	0	0.01065	0	0.1929	0.12269	0.4848	0.46483	0	0.00658	0	0.1135	0.12954	0.15661	0.1154	0.05664	0.0881	0.08498	0.10929	0.15784
Streptococcus parasanguinis	0.13625	0.09846	0	0	1.83512	1.88831	0	0.157	0.1524	0	0.00123	0.86031	1.50159	0	0.05231	0.10822	0	0	0.67953	1.03767	0	0.0105	0.01653	0	0	0.36943	0.59422	0	0.00581	0.0181	0	0	0.2629	0.23566	0	0.01448	0.01632	0	0	0.6912	0.26665	0	0.21709	0.28969	0.00786	0.00191	2.49593	2.25889	0
Eubacterium ramulus	0.12994	0.15891	0.05818	0.03247	0.12232	0.18978	0.29453	0.0853	0.1606	0	0.00766	0.04159	0.09994	0.25679	0.02268	0.11486	0.0003	0	0.04924	0.33642	0.43062	0	0.00387	0	0	0.20612	3.67475	0.30124	0	0	0	0	0	1.06608	0.04399	0	0	0	0	0	1.32271	0	0.11493	0.09058	0.00894	0.01761	0.09129	0.10207	0.22394
Parolsenella massiliensis	0.12765	0.04764	0	0	0	0	0	0.1792	0.09671	0	0	0	0	0	0.07687	0.1134	0	0	0	0	0	0.06627	0.03564	0	0	0	0	0	0.08856	0.10208	0	0	0	0	0	0.10558	0.12232	0	0	0	0	0	0.28682	0.39807	0	0	0	0	0
GGB4584 SGB6338	0.12541	0.13694	0	0	0	0	0	0.0838	0.15859	0	0	0	0	0	0.03615	0.08522	0	0	0	0	0	0.00169	0.02555	0	0	0	0	0	0	0	0	0	0	0	0	0	0	0	0	0	0	0	0.04574	0.03047	0	0	0	0	0
Coprococcus catus	0.12052	0.13836	0	0	0.10882	0.18429	0.20941	0.0734	0.14392	0	0	0.05172	0.09917	0.23149	0.04476	0.15885	0	0	0.03364	0.07214	0.46508	0	0.02615	0	0	0.08476	0.00879	0.23787	0	0.00424	0	0	0.03974	0.00585	0.09946	0	0	0	0	0.0423	0	0.12463	0.15844	0.17317	0	0	0.15646	0.11291	0.25668
Eubacterium sp AF15 50	0.11967	0.20815	0	0	0	0	0.01971	0.08709	0.2254	0	0	0	0	0.03166	0.07612	0.113	0	0	0	0	0.13229	0.01319	0.10667	0	0	2.09795	0	1.81017	4.96586	0.01081	0	0	19.5822	0	16.1591	4.00606	0	0	0	6.74529	0	25.6353	0.10818	0.10364	0	0	0	0	0.03465
Lachnospira sp NSJ 43	0.11466	0.10959	0	0	0	0	0.47237	0.07164	0.0985	0	0	0	0	0.21525	0.04995	0.07411	0	0	0	0	0.15173	0	0.03753	0	0	0	0	0.06985	0	0.01235	0	0	0	0	0.02565	0	0.00405	0	0	0	0	0.03305	0.05001	0.04148	0	0	0	0	0.33244
Olsenella sp GAM18	0.11286	0.04352	0	0	0	0	0	0.13143	0.09315	0	0	0	0	0	0.03203	0.06924	0	0	0	0	0	0.00614	0.01309	0	0	0	0	0	0.01411	0.02427	0	0	0	0	0	0.04018	0.03028	0	0	0	0	0	0.21861	0.2929	0	0	0	0	0
Bacteroides caccae	0.10984	0.07601	0.98713	0.56141	0.30554	0.28354	0.82243	0.39304	0.26449	1.48859	0.70258	0.50885	0.74366	1.00756	0.76916	0.83989	0.87691	0.5571	0.31472	0.46542	0.76567	0.34397	0.9185	0.4123	0.38389	0.12806	0.27951	0.3869	0	0.53975	0.14961	0.29364	0	0.15389	0.06044	0	0.17906	0.02689	0.17109	0	0.19242	0.00568	0.09121	0.06527	0.48894	0.45363	0.15367	0.18444	0.6247
Blautia sp MSK 21 1	0.10896	0.1031	0.38425	0.47729	0	0	0.10568	0.18977	0.14562	0.05325	0.14457	0	0	0.12622	0.21268	0.17131	0.12828	0.10097	0	0	0.44608	0.02503	0.00898	0.04651	0.0041	0	0	0.08018	0	0	0.00334	0	0	0	0.01783	0	0	0	0	0	0	0.01669	0.16267	0.17063	0.2152	0.25389	0	0	0.10962
Candidatus Pseudobutyricicoccus lothianensis	0.10056	0.04674	0	0	0	0	0	0.07823	0.08636	0	0	0	0	0	0.04235	0.17021	0	0	0	0.00195	0	0.14384	1.89838	0	0	0.0221	0	0	0.22011	2.10606	0	0	0.2011	0.00425	0	0	1.22113	0	0	0.07082	0	0	0.05841	0.09921	0	0	0	0	0
GGB9709 SGB15238	0.09949	0.09791	0	0	0	0	0.08396	0.0573	0.06832	0	0	0	0	0.02246	0.01989	0.02169	0	0	0	0	0.02489	0	0.01485	0	0	0	0	0.02445	0	0.02138	0	0	0	0	0	0	0.02001	0	0	0	0	0.04675	0.15118	0.16486	0	0	0	0	0.1567
Clostridiaceae bacterium OM08 6BH	0.09935	0.09102	0.06716	0.07235	0.01482	0.01036	0.01754	0.0544	0.04104	0.01177	0.04238	0.01467	0.02042	0.05733	0.01753	0.00494	0.00684	0.08672	0.03447	0.03834	0.06946	0	0	0.01319	0.05596	0.01844	0.02729	0.03301	0	0	0	0.03103	0.0836	0.00042	0	0	0	0.01432	0.02125	0	0	0	0.11528	0.0683	0.03262	0.05035	0.01976	0.01233	0.0454
Clostridia unclassified SGB4367	0.09823	0.06797	1.16407	1.42539	0.57998	0.78514	0.04163	0.06089	0.10742	0.31807	0.39307	0.24546	0.48421	0.00885	0.01003	0.04407	0.23784	0.14978	0.16553	0.32229	0	0	0	0.06184	0.01116	0.01661	0.12575	0	0	0	0.01179	0.01082	0	0.07625	0	0	0	0	0.02821	0	0.05516	0	0.07953	0.11937	0.67295	1.003	0.56915	0.54276	0.08106
GGB9774 SGB15394	0.09481	0.05287	0	0	0	0	0.03695	0.07429	0.10265	0	0	0	0	0.01121	0.02395	0.06946	0	0	0	0	0.01634	0	0.0322	0	0	0	0	0	0	0.03843	0	0	0	0	0	0	0.03057	0	0	0	0	0.00109	0.11456	0.10936	0	0	0	0	0.05302
GGB9705 SGB15224	0.09457	0.09284	0	0	0.03643	0.04007	0.05305	0.0613	0.03915	0	0	0.01259	0.03011	0.00945	0.02387	0.02288	0	0	0.0042	0.00485	0.00243	0	0.00136	0	0	0	0	0	0	0.00041	0	0	0	0	0	0	0.00546	0	0	0	0	0	0.15428	0.1114	0	0	0.05369	0.05198	0.12402
Clostridiales bacterium KLE1615	0.09247	0.13266	0.30004	0.40656	0.75351	1.15149	0.32054	0.05544	0.0798	0.07218	0.09554	0.65274	0.94615	0.32144	0.01761	0.04291	0.04025	0.04111	0.49574	0.85537	0.29251	0	0.00832	0.01143	0.0004	0.34057	0.39464	0.17566	0	0.00656	0	0	0.08361	0.18227	0.10583	0	0	0	0	0.05435	0.20047	0.14286	0.12692	0.06586	0.11991	0.17746	0.84063	0.55247	0.28624
Alistipes senegalensis	0.09218	0.04246	0	0	0.00632	0.00935	0	0.0764	0.08236	0	0	0.04694	0.00235	0	0.0449	0.03301	0	0	0.32866	0	0	0.08609	0.07136	0	0	0.36045	0	0	0.50237	0.02217	0	0	0	0.01769	0	0.03075	0.02202	0	0	0.00873	0	0	0.05372	0.10388	0	0	0.01907	0.0284	0
Eubacterium ventriosum	0.09052	0.12805	0.09904	0.11518	0.16477	0.15503	0.11143	0.07398	0.11992	0.01369	0.06259	0.24079	0.15155	0.21591	0.05495	0.0809	0.04211	0.03612	0.28546	0.12731	0.29001	0	0.0474	0.01928	0.00907	0.90882	0.03737	0.08634	0.02316	0	1.09417	0	2.23361	0.01385	0.07978	0.38645	0	0.5257	0	0.99751	0	0.07471	0.06617	0.05457	0.05839	0.03389	0.10945	0.08904	0.13853
Coprococcus eutactus	0.08953	0.13788	0	0	0.53872	0.91604	0.28185	0.09485	0.03228	0	0	0.36	0.72447	0.24994	0.05172	0.00864	0	0	0.32533	0.71516	0.33548	0	0.03449	0	0	0.09569	0.20803	0.08948	0.00117	0.00716	0	0	0	0.09884	0	0	0	0	0	0	0.04487	0	0.12156	0.07344	0	0	0.80055	0.48635	0.49441
Actinomyces bouchesdurhonensis	0.08656	0.08318	0	0	0.10591	0.08356	0	0.08771	0.0903	0	0	0.06376	0.08296	0	0.0343	0.05628	0	0	0.04619	0.064	0	0	0.01071	0	0	0.01093	0.01122	0	0.00941	0.02563	0	0	0.02357	0.02452	0	0.05966	0.07038	0	0	0.09234	0	0	0.1434	0.16476	0	0	0.17881	0.21347	0
Veillonella rogosae	0.08581	0.06459	0.06838	0.07517	0.00871	0.01374	0	0.02305	0.06532	0.04038	0.08888	0	0.00139	0	0.00686	0.03166	0.1732	0.10188	0	0	0	0	0.00415	0.2687	0.0177	0	0	0	0	0	0.04117	0.00341	0	0	0	0	0	0	0	0	0	0	0.04952	0.04911	0.06392	0.02298	0.00085	0.00837	0
Faecalicatena fissicatena	0.0832	0.09148	0	0	0.28873	0.29444	0.10425	0.03976	0.05388	0	0	0.16418	0.18581	0.07004	0.01741	0.01246	0	0	0.14894	0.12129	0.03582	0	0.01711	0	0	0.05031	0.04775	0.01507	0	0	0	0	0	0.01941	0	0	0	0	0	0	0	0.0038	0.12046	0.07517	0	0	0.33005	0.28143	0.11196
Ruminococcus SGB4421	0.0821	0.14298	0	0	0	0	0	0.05074	0.13899	0	0	0	0	0	0.0078	0.07151	0	0	0	0	0	0	0.02138	0	0	0	0	0	0	0	0	0	0	0	0	0	0	0	0	0	0	0	0.24204	0.09807	0	0	0	0	0
Butyricicoccus SGB14990	0.08138	0.0771	0	0	0	0	0	0.0782	0.08364	0	0	0	0	0	0.03101	0.07112	0	0	0	0	0	0	0.02948	0	0	0	0	0	0	0.01979	0	0	0	0	0	0.00358	0.01751	0	0	0	0	0	0.14676	0.11217	0	0	0	0	0
GGB9608 SGB15041	0.07581	0.14255	0	0	0.2753	0.4717	0.04591	0.11298	0.1804	0	0	0.06082	0.52863	0.01268	0.03876	0.17035	0	0	0.03015	0.38162	0.00724	0	0.01066	0	0	0	0.12478	0	0	0.00838	0	0	0	0.08456	0	0	0.00355	0	0	0	0.05155	0	0.17619	0.16419	0	0	0.36119	0.1458	0.06628
Ruminococcaceae unclassified SGB4191	0.07479	0.05671	0	0	0	0	0.01602	0.02046	0.01797	0	0	0	0	0	0	0	0	0	0	0	0	0	0.00982	0	0	0	0	0	0	0	0	0	0	0	0	0	0	0	0	0	0	0	0.07704	0.0795	0	0	0	0	0.02315
Clostridia unclassified SGB6376	0.07296	0.07235	0	0	0	0	0	0.06659	0.08917	0	0	0	0	0	0.01719	0.05642	0	0	0	0	0	0	0.01152	0	0	0	0	0	0	0	0	0	0	0	0	0	0	0	0	0	0	0	0.03045	0.02882	0	0	0	0	0
Clostridium sp AM22 11AC	0.07235	0.05339	0.03672	0.03852	0.07834	0.08054	0.71042	0.04216	0.04082	0	0	0.03524	0.038	0.46817	0.01353	0.01922	0.00408	0	0.02924	0.01032	0.37315	0	0.04721	0	0	0.01774	0	0.27401	0	0.01733	0	0	0.01404	0.02356	0.0287	0.03237	0.00326	0	0	0.02704	0.01799	0.01028	0.05961	0.04549	0.01686	0.01203	0.02992	0.05603	0.59217
Bilophila wadsworthia	0.07099	0.0051	0.02914	0.02219	0.05834	0.06894	0.09079	0.16179	0.14852	0.04562	0.10919	0.10115	0.20402	0.16358	0.36469	0.46474	0.55326	0.42979	0.35593	0.76806	0.46436	3.52361	1.20658	0.7131	2.63873	3.60933	2.09784	1.41452	2.79515	1.29468	5.36117	2.82418	3.66451	1.45563	0.51509	2.91573	1.60952	6.69533	3.43847	7.18969	1.57823	1.76067	0.06738	0.0906	0.04311	0.03274	0.07905	0.0691	0.18979
GGB9730 SGB15291	0.06809	0.0635	0.2991	0.23735	0.17624	0.19401	0.10273	0.04628	0.09043	0.05718	0.10291	0.64524	0.83325	0.22094	0.00888	0.05409	0.07098	0.03439	0.80085	0.35883	0.15411	0	0.01426	0.00575	0.05006	0.35555	0.13957	0.06434	0	0.02428	0	0.0184	0.70634	0.20445	0	0.00158	0.02412	0	0.01251	1.41183	0.09993	0.02729	0.12392	0.12389	0.23532	0.31782	0.27063	0.22684	0.22023
Clostridia unclassified SGB13999	0.06692	0.34922	0	0	0	0	0	0	0.14317	0	0	0	0	0	0	0.02172	0	0	0	0	0	0	0.05298	0	0	0	0	0	0	0.00488	0	0	0	0	0	0	0	0	0	0	0	0	0.27463	0.06335	0	0	0	0	0
Ruthenibacterium lactatiformans	0.06639	0.04183	0	0	0	0.01154	0	0.07389	0.13362	0	0	0.01886	0.01916	0	0.05789	0.13227	0	0	0.04109	0.0052	0	0.10677	0.31988	0.26045	0.03034	0.64568	0.07766	0.07173	0.14572	0.20157	0.88529	0.10569	1.5036	0.087	0.05887	0.0387	0.21742	0.74273	0.12671	3.03023	0.04808	0.38244	0.08703	0.10039	0.00156	0.00076	0.01495	0.02018	0
GGB9778 SGB15398	0.06529	0.04214	0	0	0.00034	0	0	0.05734	0.07267	0	0	0	0.00019	0	0.01097	0.03457	0	0	0	0	0	0	0.02757	0	0	0	0	0	0	0.04613	0	0	0	0	0	0	0.05182	0	0	0	0	0	0.112	0.11274	0	0	0.01237	0.01118	0
Clostridia unclassified SGB4121	0.06298	0.03655	0.05892	0.04779	0.00337	0	0	0.06402	0.04609	0.00572	0.03769	0.00126	0.00204	0	0.03356	0.02937	0.02227	0.0172	0	0	0	0	0.02759	0	0	0	0	0	0	0.00204	0	0.00363	0	0	0	0	0	0	0.00388	0	0	0	0.05236	0.05738	0.06001	0.05975	0.01185	0.00821	0
Anaerotignum faecicola	0.06077	0.05982	0	0	0.05932	0.07676	0.07025	0.04007	0.07084	0	0	0.01774	0.06823	0.03399	0.00446	0.02815	0	0	0.00615	0.01997	0.01164	0	0.00799	0	0	0	0.01634	0	0	0	0	1.27909	0.00412	2.45579	0.01564	0	0	0	1.31565	0.04436	5.9617	0.38842	0.08824	0.06096	0	0	0.06218	0.05666	0.08982
GGB9633 SGB15090	0.06018	0.05064	0	0	0	0	0.07088	0.05291	0.08499	0	0	0	0	0.03252	0.03729	0.07476	0	0	0	0	0.03309	0	0.08581	0	0	0	0	0.00607	0	0.2207	0	0	0	0	0	0	0.47122	0	0	0	0	0.02189	0.12227	0.079	0	0	0	0	0.18229
Eggerthellaceae unclassified SGB14322	0.06011	0.03801	0.00306	0	0.02095	0.01687	0.00316	0.08014	0.06683	0	0	0.00712	0.01481	0	0.01751	0.03454	0	0	0.00898	0.01006	0	0	0.00153	0	0	0	0	0	0.00184	0.01496	0	0	0.00232	0.00255	0	0.03181	0.01373	0	0	0.02388	0	0	0.18971	0.23394	0.01896	0.01389	0.05509	0.05309	0.01098
GGB9561 SGB14972	0.05891	0.04864	0	0	0.00325	0.00124	0	0.05577	0.05874	0	0	0	0.00291	0	0.03312	0.0413	0	0	0	0	0	0	0.00833	0	0	0	0	0	0	0	0	0	0	0	0	0	0	0	0	0	0	0	0.06182	0.0678	0	0	0.00791	0.00341	0
GGB9646 SGB15123	0.05787	0.04348	0	0	0	0	0	0.04396	0.04529	0	0	0	0	0	0.0254	0.03225	0	0	0	0	0	0.02496	0.01905	0	0	0	0	0	0	0.0121	0	0	0	0	0	0	0.00467	0	0	0	0	0	0.06475	0.05809	0	0	0	0	0.00375
GGB51441 SGB71759	0.0556	0.04648	0.00071	0	0	0	0.01564	0.03396	0.02715	0	0	0	0	0.00545	0.00995	0.01517	0	0	0	0	0.00383	0	0.00025	0	0	0	0	0.00634	0	0	0	0	0	0	0	0	0	0	0	0	0	0	0.03779	0.05171	0.00043	0	0	0	0.02234
GGB9522 SGB14921	0.05523	0.03562	0	0	0	0	0.0011	0.00608	0.01374	0	0	0	0	0	0	0.03603	0	0	0	0	0	0	0.00016	0	0	0	0	0	0	0.00517	0	0	0	0	0	0	0.00484	0	0	0	0	0	0.07409	0.06054	0	0	0.00339	0.00055	0.01324
Clostridiales unclassified SGB15145	0.0551	0.05763	0.04705	0.0011	0.0644	0.04424	0.02763	0.06032	0.03558	0	0	0.03954	0.04142	0.00117	0.01488	0.03345	0	0	0.03523	0.05948	0.00874	0	0.0711	0.07212	0.17959	0	0.04933	0	0	0.00644	0.002	0.261	0	0.06252	0	0	0.00017	0.02025	0.20427	0	0	0	0.12092	0.08469	0.02335	0.04856	0.08352	0.07311	0.03875
GGB3614 SGB4886	0.05299	0.0197	0	0	0	0	0.95002	0.02891	0.00756	0	0	0	0	1.09781	0.00132	0	0	0	0	0	0.78716	0	0	0	0	0	0	0.3499	0	0	0	0	0	0	0	0	0	0	0	0	0	0	0.06423	0.06067	0	0	0	0	1.49497
Catenibacterium sp AM22 15	0.05145	0.05125	0	0	0	0	0	0.06191	0.1641	0	0	0	0	0	0.05512	0.10775	0	0	0	0	0	0	0.00634	0	0	0	0	0	0.02087	0.00191	0	0	0	0	0	0.33855	0.00325	0	0	0	0	0	0.04232	0.06424	0	0	0	0	0
Faecalibacillus faecis	0.04956	0.01247	0.0167	0.00735	0	0	0	0.04497	0.03801	0	0	0	0	0.00218	0.00923	0.02471	0	0	0	0	0.00096	0	0.00208	0	0	0	0	0	0	0	0	0	0	0	0	0	0	0	0	0	0	0	0.00882	0.01794	0	0	0	0	0
Blautia SGB4831	0.04842	0.08228	0	0	0.08269	0.08737	0.00053	0.04201	0.07587	0	0	0.04942	0.08932	0	0.03083	0.05239	0	0	0.03001	0.06819	0	0	0.00886	0	0	0.01024	0.01949	0	0	0.00133	0	0	0	0.00105	0	0.00148	0	0	0	0	0	0	0.03962	0.04834	0	0	0.07535	0.06835	0
Senegalimassilia anaerobia	0.04811	0.02042	0	0	0	0	0.04128	0.05673	0.09849	0	0	0	0	0.09907	0.01179	0.15043	0	0	0	0	0.08721	0	0.08845	0	0	0	0	0.03991	0.00903	0.26433	0	0	0	0	0.00871	0.00389	0.34202	0	0	0	0	0.06513	0.13992	0.17556	0	0	0	0	0.13475
Clostridium sp AM33 3	0.04591	0.02358	0.01542	0	0.06369	0.03945	0.05883	0.02808	0.02378	0	0	0.02359	0.03142	0.01433	0.0115	0.00904	0	0	0.01567	0.03241	0.00467	0	0.01088	0	0	0.00283	0.01095	0.00101	0	0.00181	0	0	0	0.00851	0	0	0	0	0	0	0	0	0.05183	0.03054	0.00553	0.01841	0.04708	0.06712	0.05493
Clostridia unclassified SGB3983	0.04567	0.02278	0	0	0	0	0.01796	0.02092	0.00728	0	0	0	0	0.01615	0.00597	0.00054	0	0	0	0	0.14831	0	0.01483	0	0	0	0	0.15901	0	0	0	0	0	0	0.05512	0	0	0	0	0	0	0.02221	0.03181	0.03589	0	0	0	0	0.0371
GGB9705 SGB15225	0.04545	0.06489	0	0	0.00686	0.01062	0.05001	0.0372	0.02513	0	0	0	0	0.00241	0.00085	0	0	0	0	0	0.00442	0	0	0	0	0	0	0	0	0	0	0	0	0	0	0	0	0	0	0	0	0	0.09201	0.06641	0	0	0.02358	0.0242	0.14568
Desulfovibrionaceae bacterium	0.04499	0.0148	0	0	0	0	0	0.03757	0.0422	0	0	0	0	0	0.01964	0.05214	0	0	0	0	0	0.0642	0.04945	0	0	0	0	0	0.07865	0.05844	0	0	0	0	0	0.03415	0.08017	0	0	0	0	0	0.08061	0.05818	0	0	0	0	0
GGB9614 SGB15049	0.04352	0.01938	0.01282	0	0.09198	0.06303	0.04172	0.01474	0.00807	0	0	0.03729	0.04858	0.00118	0	0	0	0	0.01228	0.03497	0	0	0.01221	0	0	0	0.00683	0	0	0.00511	0	0.00375	0	0.03708	0	0	0.00896	0	0	0	0	0	0.03506	0.03598	0.00472	0.01128	0.086	0.09956	0.04976
GGB9707 SGB15229	0.04219	0.02722	0.00771	0.0116	0.02406	0.03531	0.04286	0.02313	0.02123	0	0	0.00238	0.00711	0	0	0	0	0	0.00077	0.00047	0	0	0.00035	0	0	0	0	0	0	0	0	0	0	0	0	0	0	0	0	0	0	0	0.06851	0.05917	0.01381	0.01465	0.04768	0.033	0.09225
GGB9697 SGB15213	0.04215	0.04718	0	0	0	0	0	0.01847	0.05467	0	0	0	0	0	0	0.13318	0	0	0	0	0	0	0.05526	0	0	0	0	0	0	0.0965	0	0	0	0	0	0	0.11534	0	0	0	0	0	0.03749	0.04073	0	0	0	0	0.00117
Faecalibacterium SGB15345	0.04162	0.02687	0	0	0	0	0	0.03302	0.02978	0	0	0	0	0	0.00395	0.02227	0	0	0	0	0	0	0.01248	0	0	0	0	0	0	0.00083	0	0	0	0	0	0	0	0	0	0	0	0	0.06718	0.04692	0	0	0	0	0
GGB9602 SGB15031	0.04115	0.03262	0	0	0.00567	0.00596	0.16437	0.02289	0.03624	0	0	0	0	0.04941	0.00455	0.01332	0	0	0	0	0.03546	0	0.03578	0	0	0	0	0.01917	0	0.03183	0	0	0	0	0.03236	0	0.04282	0	0	0	0	0.12906	0.05706	0.05306	0	0	0.00934	0.01105	0.25236
Candidatus Alangreenwoodia gallinarii	0.04003	0.04128	0	0	0	0	0	0.04204	0.06631	0	0	0	0	0	0.02028	0.05416	0	0	0	0	0	0	0.01726	0	0	0	0	0	0	0.00786	0	0	0	0	0	0	0.00409	0	0	0	0	0	0.04915	0.04653	0	0	0	0	0
Agathobaculum butyriciproducens	0.03912	0.17569	0.14557	0.16817	0.10104	0.11323	0.28104	0.04397	0.17065	0.00503	0.05921	0.05183	0.06845	0.3528	0.02861	0.15378	0.01653	0.0414	0.11222	0.11868	0.44147	0	0.02349	0.15507	0.02363	0.12026	0.1373	0.29171	0.02228	0.01776	0.02478	0.03144	0.00415	0.05766	0.10076	0.10063	0.0208	0.02982	0.02603	0.04287	0	0.24913	0.17048	0.05622	0.14189	0.04882	0.14955	0.09289	0.28168
Butyricimonas virosa	0.03912	0.02235	0	0.00934	0	0	0.01382	0.06868	0.08862	0	0.00294	0	0	0.02406	0.11393	0.14695	0.00653	0.01562	0	0	0.04041	0.13267	1.9198	0.06868	0.16484	0	0	0.06008	0.02916	0.54841	0.01881	0.20151	0	0	0	0	0.21799	0.0146	0.16011	0	0	0.00681	0.02073	0.00972	0	0	0	0	0.01862
GGB4609 SGB6383	0.03798	0.05901	0	0	0	0	0	0.01083	0.05297	0	0	0	0	0	0.01162	0.01659	0	0	0	0	0	0	0.00675	0	0	0	0	0	0	0	0	0	0	0	0	0	0	0	0	0	0	0	0.00936	0.0085	0	0	0	0	0
GGB34228 SGB72916	0.03719	0.02475	0	0	0	0	0	0.02995	0.00962	0	0	0	0	0	0.00704	0.03267	0	0	0	0	0	0	0.83297	0	0	0	0	0.03788	0.02488	0.44395	0	0	0	0	0	0	0.33677	0	0	0	0	0.00371	0.05154	0.04347	0	0	0	0	0.00958
GGB9699 SGB15216	0.03616	0.1782	0.00074	0.02487	0	0	0	0.02645	0.11181	0	0.02081	0	0	0	0.00402	0.04694	0	0.00198	0	0	0	0	0.0053	0	0	0	0	0	0	0.00534	0	0	0	0	0	0	0.01262	0	0	0	0	0	0.414	0.08524	0.07347	0	0	0	0.00497
Ruminococcaceae unclassified SGB15233	0.03573	0.02465	0.00871	0.00361	0.09913	0.15571	0.33687	0.03562	0.0158	0	0	0.02859	0.05614	0.10039	0	0.00965	0	0	0.02404	0.01918	0.09504	0	0.00725	0	0	0	0	0.06407	0	0.0237	0	0	0	0.00764	0	0	0.02968	0	0	0	0	0.04344	0.04516	0.03527	0.00654	0.00962	0.14869	0.1017	0.5744
Slackia isoflavoniconvertens	0.03503	0.01475	0	0	0	0	0	0.05299	0.06414	0	0	0	0	0	0.01473	0.13407	0	0	0	0	0	0.08023	0.13286	0	0	0	0	0	0.07368	0.30752	0	0	0	0	0	0.10857	0.32767	0	0	0	0	0	0.07917	0.1133	0	0	0	0	0
Actinomyces sp ICM58	0.03496	0.01285	0.00763	0.00139	0	0	0	0.02978	0.02873	0	0.00551	0	0	0	0.00584	0.02842	0	0	0	0	0	0	0.00428	0	0	0	0	0	0.0018	0.01172	0	0	0	0	0	0.01479	0.01515	0	0	0	0	0	0.07003	0.07599	0.02537	0.01337	0	0	0
Ruminococcus lactaris	0.03354	0.01723	0	0	0	0	0	0.0178	0.0339	0	0	0	0	0	0.0013	0.02614	0	0	0	0	0	0	0.0031	0	0	0	0	0	0	0	0	0	0	0	0	0	0	0	0	0	0	0	0.04026	0.03588	0	0	0	0	0
Clostridiaceae unclassified SGB4769	0.03279	0.0085	0.00911	0.00469	0.03496	0.04728	0.01318	0.02082	0.00487	0	0	0.03341	0.04509	0.00735	0	0	0	0	0.05558	0.14795	0.01081	0	0	0	0	0.02806	0.03847	0	0	0	0	0	0.00387	0.01815	0	0	0	0	0	0	0	0	0.02682	0.01596	0.00492	0.00231	0.04218	0.02321	0.02454
Blautia sp OF03 15BH	0.03236	0.01542	0	0	0.00241	0.00334	0	0.01476	0.0153	0	0	0.0035	0	0	0.00391	0.00663	0	0	0	0	0	0	0.0011	0	0	0	0	0	0	0	0	0	0	0	0	0	0	0	0	0	0	0	0.03813	0.0302	0	0	0.00712	0.00393	0
Isoptericola variabilis	0.03018	0.00155	0	0	0.11302	0.10882	0	0.03506	0.02749	0	0	0.05482	0.09953	0	0.00568	0.02236	0	0	0.03936	0.05048	0	0	0.00479	0	0	0.01193	0.00521	0	0.00494	0.01131	0	0	0.00453	0.01736	0	0.0198	0.01316	0	0	0.05395	0	0	0.07003	0.09973	0.00104	0.00278	0.17722	0.16811	0.00175
Intestinibacter bartlettii	0.02914	0.03454	0.41023	0.72221	0	0	0	0.02165	0.02845	0.01705	0.06808	0	0	0	0	0.01331	0.0361	0.06484	0	0	0	0	0	0.71625	0.14883	0	0	0	0	0	0.0529	0.14127	0	0	0	0	0	0	0.12134	0	0	0	0.01111	0.00948	0.06317	0.08358	0	0	0
Ruminococcaceae unclassified SGB15234	0.02812	0.01234	0.01426	0.00917	0.38137	0.65807	0	0.02387	0.02063	0	0	0.21309	0.55317	0	0	0.00532	0	0	0.14824	0.40814	0	0	0	0	0	0.07417	0.40264	0	0	0	0	0	0.00961	0.7601	0	0	0	0	0.00582	0.01531	0.93459	0	0.04363	0.04395	0.01454	0.01963	0.59207	0.53407	0.03518
GGB9291 SGB14248	0.02804	0.01811	0	0	0	0	0	0.00571	0.01948	0	0	0	0	0	0	0	0	0	0	0	0	0	0.00559	0	0	0	0	0	0	0.00192	0	0	0	0	0	0	0	0	0	0	0	0	0.02648	0.02683	0	0	0	0	0
GGB9634 SGB15097	0.02785	0	0	0	0	0	0.0196	0.00529	0	0	0	0	0	0	0	0.00817	0	0	0	0	0.00608	0	0.26192	0	0	0	0	0.06178	0	0.41941	0	0	0	0	0	0	0.47391	0	0	0	0	0.01651	0.02243	0.0344	0	0	0	0	0.03364
Collinsella bouchesdurhonensis	0.02774	0.01023	0	0	0	0	0	0.03155	0.10663	0	0	0	0	0	0.02284	0.10197	0	0	0	0	0	0.23275	0.02595	0	0	0	0	0	0.18958	0.10817	0	0	0	0	0	0.62898	0.18514	0	0	0	0	0	0.06156	0.09014	0	0	0	0	0
Blautia stercoris	0.02713	0.02007	0	0	0	0	0.08002	0.01374	0.0752	0	0	0	0	0.17414	0	0.04385	0	0	0	0	0.30788	0	0.00542	0	0	0	0	0.21539	0	0	0	0	0	0	0.07358	0	0	0	0	0	0	0.03538	0.01919	0.02686	0	0	0	0	0.07572
Barnesiella intestinihominis	0.02673	0.02699	0.3698	0.25932	0.14662	0.16787	0.33934	0.01754	0.04102	0.23763	0.25743	0.12491	0.20316	0.30887	0.00775	0.0148	0.13201	0.19503	0.07793	0.05682	0.25288	0	0.06637	0.07603	0.53283	0.01377	0.02309	0.14228	0	0.01795	0.02769	0.3147	0	0.02832	0.02973	0	0.01096	0	0.27912	0	0.00133	0.01672	0.01718	0.02459	0.19474	0.19089	0.09712	0.1085	0.28724
GGB9615 SGB15052	0.02592	0	0.03036	0.00117	0	0	0.02903	0.00408	0.01314	0	0	0	0	0	0	0.04317	0	0	0	0	0	0	0.06852	0	0	0	0	0	0	0.01935	0	0	0	0	0	0	0.01246	0	0	0	0	0	0.02723	0.01912	0.02001	0.02329	0	0	0.03019
Firmicutes bacterium	0.02562	0.01133	0	0	0	0	0	0.0002	0.03586	0	0	0	0	0.0013	0	0.0133	0	0	0	0	0.01499	0	0.29275	0	0.00412	0	0	0.50874	0	0.40952	0	0.04238	0	0	0.01284	0	0.57582	0	0.04681	0	0	0.06245	0.019	0.01778	0	0	0	0	0.00325
Bacilli unclassified SGB6422	0.02561	0.01296	0	0	0	0	0.3097	0.01193	0.02034	0	0	0	0	0.20641	0.01018	0.00595	0	0	0	0	0.08096	0	0	0	0	0	0	0.03538	0	0	0	0	0	0	0	0	0	0	0	0	0	0	0	0	0	0	0	0	0.00738
GGB9559 SGB14968	0.02521	0.01395	0	0	0	0	0.002	0.02844	0.02558	0	0	0	0	0	0.00151	0.00969	0	0	0	0	0	0	0	0	0	0	0	0	0	0	0	0	0	0	0	0	0	0	0	0	0	0	0.02288	0.04124	0	0	0	0	0.03164
Clostridiaceae bacterium	0.02513	0.01459	0.29298	0.30165	0.301	0.29145	0.83398	0.02847	0.01685	0.06703	0.09245	0.15259	0.23794	0.52246	0	0.01131	0.11081	0.06911	0.13829	0.21841	0.34919	0.00254	0.0175	0.29368	4.15534	0.0861	0.10703	0.15737	0.00943	0.01231	0.34695	3.25703	0.06927	0.04821	0.12521	0	0.01145	0.04604	3.03829	0.17772	0.08632	0.11421	0.02617	0.02712	0.20425	0.22274	0.32445	0.25349	0.98678
GGB9636 SGB15109	0.02362	0.01152	0	0	0	0	0	0.00788	0.0011	0	0	0	0	0	0	0	0	0	0	0	0	0	0	0	0	0	0	0	0	0	0	0	0	0	0	0	0	0	0	0	0	0	0.01747	0.02184	0	0	0	0	0
Clostridium phoceensis	0.02335	0.00844	0.00348	0	0	0	0	0.02627	0.02381	0	0	0	0	0	0.00095	0.07078	0	0	0	0	0	0	0.22567	0	0.02715	0	0	0	0.05477	0.31999	0.01484	0.37432	0	0.02518	0	0	0.30773	0	0.52067	0	0	0	0.04344	0.03497	0.0018	0.00067	0	0	0
GGB3746 SGB5089	0.02259	0.02164	0	0	0.05712	0.06602	0.00573	0.01603	0.02191	0	0	0.02413	0.07599	0	0.00128	0.00074	0	0	0.01349	0.04528	0	0	0	0	0	0	0	0	0	0	0	0	0	0	0	0	0	0	0	0	0	0	0.02003	0.02275	0	0	0.03651	0.03379	0.02074
Dorea sp AF24 7LB	0.0212	0.01248	0.12504	0.13618	0.07405	0.1308	0.02842	0.01861	0.0268	0.00921	0.04598	0.06241	0.09703	0.00183	0.00544	0.0549	0.0111	0.06074	0.06374	0.15179	0.01315	0.01455	0.01151	1.47776	0.47386	0.05257	0.18223	0	0.03057	0.01377	0.96369	0.40141	0.01136	0.07313	0	0.02753	0.00682	0	0.15042	0.01322	0.1182	0	0.01691	0.02797	0.06876	0.11168	0.07663	0.05962	0.02248
GGB3486 SGB4658	0.02005	0.02163	0	0	0	0	0	0.0047	0	0	0	0	0	0	0	0	0	0	0	0	0	0	0	0	0	0	0	0	0	0	0	0	0	0	0	0	0	0	0	0	0	0	0.01031	0.00412	0	0	0	0	0
GGB9619 SGB15067	0.01686	0	0.00137	0	0	0	0	0.00301	0.0092	0	0	0	0	0	0	0	0	0	0	0	0	0	0.00959	0	0	0	0	0	0	0.00149	0	0	0	0	0	0	0	0	0	0	0	0	0.01835	0.01299	0.00185	0.00471	0	0	0
GGB3478 SGB4643	0.01619	0.01233	1.13758	0.77789	0	0	0	0	0.00648	0.06796	0.3694	0	0	0	0	0	0	0.16824	0	0	0	0	0	0	0.03692	0	0	0	0	0	0	0.0069	0	0	0	0	0	0	0.00139	0	0	0	0.01021	0.00927	0.35346	0.54671	0	0	0
Allisonella histaminiformans	0.016	0.02036	0	0	0	0	0.00664	0.03604	0.06314	0	0	0	0	0.09834	0.30807	0.6135	0	0	0	0	0.44818	0.38937	0.31772	0	0	0	0	0.36239	0	0.22612	0	0	0	0	0.09635	0.01087	0.16625	0	0	0	0	0	0.01732	0.01654	0	0	0	0	0.01834
Coprobacter secundus	0.01476	0.01903	0.00085	0	0	0	0	0.01923	0.04962	0.00111	0	0	0.00292	0	0.01161	0.02289	0	0	0	0	0	0	0.04428	0	0	0	0	0	0	0.00412	0	0	0	0	0	0	0.00115	0	0	0	0	0	0.00985	0.00262	0	0	0	0	0
GGB2977 SGB3959	0.01473	0.00509	0	0	0.02427	0.02072	0.0058	0.02041	0.03213	0	0	0.01769	0.06377	0.00845	0.00442	0.06044	0	0	0.1063	0.58003	0.12961	0.00718	0.25897	0	0	0.87698	2.4756	0.34131	0.08312	0.40303	0	0	0.13376	1.49365	0.28426	0.06889	0.37934	0	0	0.03572	3.45127	0.13926	0.0306	0.03065	0	0	0.04324	0.05075	0.02055
Christensenellaceae bacterium	0.01302	0.0067	0	0	0	0	0.00826	0.00432	0.01167	0	0	0	0	0	0	0.00399	0	0	0	0	0	0	0	0	0	0	0	0	0	0	0.00197	0	0	0	0	0	0	0.00345	0.00252	0	0	0	0.02711	0.02242	0	0	0	0	0.02793
GGB9627 SGB15081	0.01286	0.01384	0	0	0.031	0.0427	0.06636	0.0102	0.02472	0	0	0.03014	0.04919	0.09689	0	0.04077	0	0	0.03131	0.07249	0.23794	0	0.00207	0	0	0.06042	0.07892	0.32252	0	0.01663	0	0	0.01856	0.17858	0.05605	0	0.12533	0	0	0.03926	0.05004	0.20056	0.02957	0.03115	0	0	0.06595	0.06579	0.18486
Dorea sp AF36 15AT	0.01236	0.00951	0.03073	0.02972	0.02724	0.04214	0.16332	0.00944	0.02011	0	0	0.01842	0.02668	0.13101	0	0.04816	0	0	0.00566	0.08103	0.10217	0.04805	0.07206	0	0.05207	0.13198	0.37364	0.02423	0.30769	0.04484	0	0.07998	0.5603	0.17262	0.02773	0.074	0.04396	0.01158	0.06507	0.04709	0.27729	0.11185	0.01583	0.0187	0.01561	0.01583	0.02702	0.02564	0.10845
GGB9524 SGB14924	0.01221	0	0.00587	0.00307	0.07634	0.14943	0	0.00022	0	0	0	0.0051	0.02084	0	0	0	0	0	0	0	0	0	0	0	0	0	0	0	0	0	0	0	0	0	0	0	0	0	0	0	0	0	0.02312	0.0194	0.0079	0.00428	0.12557	0.14101	0
Bacteroides eggerthii	0.01202	0	0.41162	0.2987	0	0	0	0.07904	0.02862	2.76619	0.10408	0	0	0	0.27315	0.05403	2.36692	0.18346	0	0	0	0.39801	0.23646	2.65483	0.21838	0	0	0	5.2239	0.30591	1.75557	0.2303	0	0	0	3.92546	0.23734	0.6419	0.27418	0	0	0	0.00981	0.01638	0.34876	0.19982	0	0	0
Bacteroides nordii	0.01172	0.00423	0	0	0	0	0	0.07369	0.02651	0	0	0	0	0	0.2692	0.01587	0	0	0	0	0.01015	0.22199	0.15201	0.00315	0	0	0	0.05311	0.02988	0.08284	0.03604	0	0	0	0.0629	0	0.07883	0	0.00119	0	0	0.05431	0.00759	0.00933	0	0	0	0	0
GGB9787 SGB15410	0.0116	0	0	0	0	0	0.00699	0	0	0	0	0	0	0	0	0	0	0	0	0	0	0	0	0	0	0	0	0	0	0	0	0	0	0	0	0	0	0	0	0	0	0	0.01196	0.01538	0	0	0.00169	0.00158	0.03756
Candidatus Saccharibacteria unclassified SGB19850	0.01132	0.01392	0	0	0.00117	0	0	0.00787	0.02749	0	0	0	0	0	0	0.00596	0	0	0	0	0	0	0	0	0	0	0	0	0	0	0	0	0	0	0	0	0	0	0	0	0	0	0.01615	0.01523	0	0	0.00161	0.00041	0
GGB9501 SGB14898	0.01082	0	0.00562	0	0	0	0	0.0044	0.00963	0	0.00846	0	0	0	0	0.01876	0	0.01208	0	0	0	0	0.05237	0	0.05553	0	0	0	0	0.04052	0	0.03872	0	0	0	0	0.03181	0	0.042	0	0	0	0.00803	0.01277	0	0.00032	0	0	0
Streptococcus sanguinis	0.00921	0	0	0	0.01553	0.00817	0	0.02378	0.02244	0	0	0.00232	0.00509	0	0	0.00772	0	0	0	0.0029	0	0	0	0	0	0	0	0	0	0	0	0	0	0	0	0	0	0	0	0	0	0	0.02493	0.02995	0.0061	0.00314	0.03303	0.03636	0
Actinomyces sp ICM47	0.00892	0	0.01222	0	0.06189	0.07718	0	0.0112	0.00851	0	0	0.05459	0.08681	0	0	0.00352	0	0	0.03342	0.06672	0	0	0	0	0	0.0075	0	0	0	0	0	0	0.00385	0.00521	0	0	0	0	0	0.03523	0	0	0.03291	0.01401	0.00271	0.00038	0.10902	0.12376	0
GGB6648 SGB9389	0.00869	0	0	0	0	0	0	0.00505	0	0	0	0	0	0	0	0	0	0	0	0	0	0	0	0	0	0	0	0	0	0	0	0	0	0	0	0	0	0	0	0	0	0	0.01005	0.0115	0	0	0	0	0
Gordonibacter pamelaeae	0.00816	0	0	0	0	0	0.00347	0.01711	0.04467	0	0.00543	0	0	0	0	0.09786	0	0	0	0	0	0	0.10181	0	0.0109	0	0	0	0.02861	0.3585	0	0.03385	0	0	0	0.01392	0.7824	0	0.0199	0	0	0.0016	0.03436	0.06055	0.01906	0.02596	0	0	0.0419
Mediterraneibacter sp gm002	0.00801	0.0005	0.00246	0.00449	0	0	0.00633	0.0059	0	0	0	0	0	0.00348	0	0.00077	0	0	0	0	0	0	0	0.06404	0.04977	0	0	0	0	0	0.00286	0.01884	0	0	0	0	0	0.01349	0.01601	0	0	0	0.00577	0.00526	0	0.00456	0	0	0.0072
GGB2980 SGB3962	0.00674	0.0022	0	0	0	0	0	0.01996	0.0084	0	0	0	0	0	0	0.01894	0	0	0	0	0	0	0.03074	0	0	0	0	0	0.02122	0.05565	0	0	0	0	0	0.00858	0.05742	0	0	0	0	0	0.00959	0.02091	0	0	0	0	0
GGB4769 SGB6602	0.00668	0.04271	0	0	0.02312	0.13017	0	0	0.02323	0	0	0.02933	0.31429	0	0	0	0	0	0.03623	0.32487	0	0	0.00744	0	0	0.00298	0.63772	0	0	0	0	0	0	0.2297	0	0	0	0	0	0	0.27492	0	0.00214	0.00425	0	0	0.01719	0.01149	0
Roseburia sp AF02 12	0.00616	0	0	0	0	0	2.01524	0	0	0	0	0	0	0.93661	0	0	0	0	0	0	0.78499	0	0	0	0	0	0	0.3811	0	0	0	0	0	0	0.01516	0	0	0	0	0	0	0.00414	0.00145	0	0	0	0	0	1.86401
GGB3510 SGB4687	0.00606	0	0.00189	0	0	0	0	0.0076	0.0031	0	0.00017	0	0	0	0	0	0	0	0	0	0	0	0.00066	0	0	0	0	0	0	0	0	0	0	0	0	0	0	0	0	0	0	0	0.01188	0.01532	0.00501	0.01031	0	0	0
GGB3570 SGB4777	0.00553	0.00671	0	0	0.05553	0.08576	0.00241	0.00872	0.0121	0	0	0.01529	0.07533	0	0	0.0202	0	0	0.00055	0.0703	0	0	0.00086	0	0	0	0.00515	0	0	0	0	0	0	0.00369	0	0	0	0	0	0	0	0	0.02767	0.01158	0	0	0.09013	0.06665	0.03312
GGB3571 SGB4778	0.00534	0	0.00335	0.0024	0.00093	0	0.00981	0	0	0	0	0	0	0.00188	0	0	0	0	0	0	0.00024	0	0	0	0	0	0	0	0	0	0	0	0	0	0	0	0	0	0	0	0	0	0.01282	0.00356	0	0.0004	0.00634	0.00276	0.0162
Adlercreutzia equolifaciens	0.00506	0	0.01924	0.00484	0.0389	0.03923	0.0141	0.01605	0.02491	0.00204	0.04522	0.08872	0.08359	0.05207	0	0.05983	0.01125	0.0655	0.0905	0.21789	0.04443	0	0.03692	0	0.05196	0.11369	0.87818	0.02904	0	0.06321	0.02582	0.08494	0.17528	0.99293	0.00245	0	0.00638	0.00812	0.09407	0.5765	0.30238	0.07806	0.03487	0.06574	0.10951	0.0793	0.12398	0.14094	0.11431
Blautia SGB4805	0.00489	0	0	0	0	0	0	0	0	0	0	0	0.00104	0	0	0	0	0	0	0.00099	0	0	0	0	0	0	0	0	0	0	0	0	0.04262	0	0	0	0	0	0	0.05995	0	0.01355	0.00561	0.0015	0	0	0.00128	0	0
Actinomyces graevenitzii	0.00474	0	0	0	0	0	0	0.00431	0.00088	0	0	0	0	0	0	0	0	0	0	0	0	0	0	0	0	0	0	0	0	0	0	0	0	0	0	0.00186	0	0	0	0	0	0	0.00739	0.00349	0	0	0.00601	0.00051	0
GGB9615 SGB15051	0.00415	0	0.21318	0.1347	0.17709	0.19333	0.51281	0	0.01055	0.05978	0.01534	0.06338	0.13376	0.43363	0	0.02874	0.00467	0	0.01566	0.08156	0.60645	0	0.09798	0	0	0	0	0.30348	0	0.02271	0	0	0	0.00268	0	0	0.01394	0	0.002	0	0	0	0.01849	0.01464	0.1278	0.19903	0.18889	0.21771	0.81379
GGB9631 SGB15087	0.00411	0	0	0	0	0	0	0	0	0	0	0	0.00467	0	0	0	0	0	0.00536	0.03668	0	0	0	0	0	0.06468	0.24053	0	0	0	0	0	0.07777	0.29529	0	0	0	0	0	0.1764	0.16734	0	0.00056	0.00709	0	0	0.01577	0.00469	0
Mediterraneibacter butyricigenes	0.00384	0	0	0	0	0	0	0.00325	0.00254	0	0	0.00457	0.03016	0.00545	0	0.00233	0	0	0.02617	0.04517	0.00873	0	0	0	0	0.04526	0.05346	0.00171	0	0	0	0.00016	0.12199	0.02146	0	0	0	0	0.00433	0.14866	0.00226	0.04416	0.01064	0.0098	0	0	0.00616	0.00341	0.00417
Holdemanella biformis	0.00296	0.00286	0	0	0	0	0	0.00247	0.0015	0	0	0	0	0	0.01184	0.00078	0	0	0	0	0	0.00762	0	0	0	0	0	0	0	0	0	0	0	0	0	0	0	0	0	0	0	0	0	0.00052	0	0	0	0	0
Candidatus Pseudoscilispira faecavium	0.00276	0	0	0	0	0	0	0.0037	0.00293	0	0	0	0	0	0	0.01351	0	0.00136	0	0	0	0	0.0119	0	0.03275	0	0	0	0	0.02979	0	0.01842	0	0	0	0	0.02414	0	0.00517	0	0	0	0.00805	0.00719	0	0	0	0	0
GGB9590 SGB15012	0.00206	0	0.11651	0.0623	0.07157	0.08915	0.01053	0	0	0.01921	0.04102	0.01502	0.03542	0	0	0	0.01217	0.02927	0.00903	0.00701	0	0	0	0.00094	0.04622	0	0	0	0	0	0	0.02414	0	0.00224	0	0	0	0	0.02385	0	0	0	0.00706	0.0078	0.07525	0.06709	0.07689	0.0603	0.01218
GGB4773 SGB6607	0.00205	0.0188	0	0	0	0	0	0	0.01042	0	0	0	0	0	0	0	0	0	0	0	0	0	0	0	0	0	0	0	0	0	0	0	0	0	0	0	0	0	0	0	0	0	0	0	0	0	0	0	0
Mogibacterium diversum	0.00152	0	0	0	0	0	0	0.00185	0.00027	0	0	0	0	0	0	0.00133	0	0	0	0	0	0	0	0	0	0	0	0	0	0	0	0	0	0	0	0	0	0	0	0	0	0	0.00272	0.00766	0	0	0.00197	0.00038	0
Peptococcaceae bacterium	0.0015	0	0	0	0.00897	0.01178	0.05901	0	0.00032	0	0	0.01029	0.01251	0.04092	0	0	0	0	0.0018	0.00495	0.03494	0	0	0	0	0	0	0.01026	0	0	0	0	0	0	0	0	0	0	0	0	0	0	0.00452	0.00221	0	0	0.00817	0.00552	0.07173
Intestinibacillus sp Marseille P6563	0.00121	0	0	0	0	0	0	0.00037	0.00232	0	0	0	0	0	0	0.00264	0	0	0	0	0	0	0	0	0	0	0	0	0	0	0	0	0	0	0	0	0	0	0	0	0	0	0.00423	0.0007	0	0	0	0	0
GGB9237 SGB14179	0.00111	0	0	0	0	0	0	0	0.01906	0	0	0	0	0	0	0.00215	0	0	0	0	0	0	0	0	0	0	0	0	0	0	0	0	0	0.00189	0	0	0	0	0	0.01592	0	0	0.0083	0.00337	0	0	0	0	0.00411
Eubacterium sulci	0.00101	0	0	0	0	0	0	0	0.00244	0	0	0	0	0	0	0	0	0	0	0	0	0	0	0	0	0	0	0	0	0	0	0	0	0	0	0	0	0	0	0	0	0	0	0	0	0	0	0	0
Streptococcus sp A12	0.00095	0	0.04628	0.05397	0.04749	0.06316	0	0.00979	0.00535	0.00821	0.02971	0.02943	0.04772	0	0	0.0035	0.00863	0.01852	0.01567	0.0418	0	0	0	0	0	0	0.00722	0	0	0	0.00412	0	0	0	0	0	0	0	0	0.01975	0	0	0.01118	0.02022	0.0729	0.06469	0.08184	0.06601	0
GGB9333 SGB14296	0.00026	0	0	0	0	0	0	0	0	0	0	0	0	0	0	0	0	0	0	0	0	0	0.00017	0	0	0	0	0	0	0.01215	0	0	0	0	0	0	0.02553	0	0	0	0	0	0.01294	0.00696	0	0	0	0	0
Anaerosacchariphilus sp NSJ 68	0.00019	0	0	0	0.03176	0.03451	0	0	0	0	0	0.01992	0.03704	0	0	0	0	0	0.02038	0.02033	0	0	0	0	0	0	0	0	0	0	0	0	0	0	0	0	0	0	0	0	0	0	0.00788	0.0004	0	0	0.04732	0.02872	0.00161
Bacillus cereus	0	0.08978	0	0.07955	0	0.00685	0	0	1.23813	0	0.12521	0	0.11336	0	0	0.29797	0	0.02097	0	0.16137	0	0	0.00959	0	0	0	0.01417	0	0	0	0	0	0	0	0	0	0	0	0	0	0	0	0	0.00043	0	0	0	0	0
Ruminococcus callidus	0	0.00552	0	0	0.02773	0.05097	0	0	0.00877	0	0	0.00819	0.04922	0	0	0	0	0	0	0.03482	0	0	0	0	0	0	0	0	0	0	0	0	0	0.00044	0	0	0	0	0	0	0	0	0.02678	0	0	0	0.04209	0.03149	0
Pseudomonas veronii	0	0.0033	0	0	0	0	0	0	0	0	0	0	0	0	0	0	0	0	0	0	0	0	0	0	0	0	0	0	0	0	0	0	0	0	0	0	0	0	0	0	0	0	0	0	0	0	0	0	0
Roseburia intestinalis	0	0	10.1374	12.7886	0.01788	0.00875	0.61135	0	0	1.88118	4.59301	0.00949	0.01808	0.20026	0	0	0.10309	1.31665	0	0.00887	0.12911	0	0	0.00586	0.00672	0	0	0.03913	0	0	0.09895	0	0	0	0	0	0	0	0	0	0	0	0.00572	0	10.3363	9.30457	0.004	0.01166	0.8828
Prevotella marseillensis	0	0	8.39626	1.77729	22.731	3.50453	0	0	0	9.18826	2.34098	16.9978	2.99688	0	0	0	4.22376	0.797	9.87741	2.02782	0	0	0	2.80218	0.74795	1.16629	2.09638	0	0	0	0	0.29545	0	1.94434	0	0	0	0	0.29465	0	2.9785	0	0	0	5.66149	4.42619	6.60747	14.003	0
Phocaeicola coprocola	0	0	3.64316	3.31749	1.91496	2.06128	0	0	0	5.10841	2.32875	3.01736	2.67714	0	0	0	3.62471	1.50844	2.37366	1.6756	0	0	0	1.07231	0.21874	0.31923	0.45006	0	0	0	0	0.09163	0	0.19013	0	0	0	0	0.14147	0	0.22858	0	0	0	1.57218	1.82698	1.16105	1.22903	0
Ruminococcus bromii	0	0	1.05125	1.58634	2.42992	3.39207	0.52258	0.00487	0.00042	0.36195	0.94852	1.51455	2.9806	0.36069	0	0	0.59304	0.75798	1.48578	2.72501	0.24907	0	0	0.19784	0.37177	1.23243	1.96775	0.13205	0	0	0.16489	0.21008	0.87712	0.93653	0.18519	0	0	0.12283	0.16589	1.4349	2.26259	0.15484	0.00109	0.01183	1.45865	1.8623	5.10529	5.01608	0.87497
Alistipes putredinis	0	0	0.69082	0.45602	0.65942	0.56138	0.01766	0	0.00023	0.38275	0.95808	0.7357	1.24249	0	0	0.00093	0.43209	1.28659	1.3932	1.18697	0.00458	0	0.01428	0.49816	2.35691	0.25216	2.6565	0	0	0.04436	0.04859	2.48874	0.04798	4.04874	0	0	0.12849	0	1.87236	0	7.14245	0	0	0	0.56232	0.61732	0.78166	0.78942	0.02925
Citrobacter freundii	0	0	0.66372	0.49156	0	0	0	0	0	5.23945	3.22383	0	0	0	0	0	5.93647	6.28361	0	0	0	0	0	2.79317	1.74684	0	0	0	0	0	3.24748	1.86849	0	0	0	0	0	3.14308	1.90569	0	0	0	0	0	0.91363	0.57551	0	0	0
Klebsiella grimontii	0	0	0.62275	0.54994	0	0	0	0	0	2.59703	0.67991	0	0	0	0	0	2.25472	0.61392	0	0	0	0	0	1.47475	0.19482	0	0	0	0	0	0.48362	0.08538	0	0	0	0	0	0.26551	0.08884	0	0	0	0	0	0.82392	0.63432	0	0	0
GGB9633 SGB15091	0	0	0.61057	0.81004	0.127	0.11834	0	0	0	0.13402	0.60094	0.08574	0.29179	0	0	0	0.1622	1.40651	0.06986	0.76297	0	0	0	0.11617	11.6613	0.02824	2.97426	0	0	0	0.10102	24.6951	0.01955	9.70622	0	0	0	0.0136	27.3516	0.05352	7.4079	0	0	0	0.7498	0.66426	0.16549	0.165	0
Citrobacter murliniae	0	0	0.56551	0.52084	0	0	0	0	0	12.2464	4.79418	0	0	0	0	0	9.41864	3.23314	0	0	0	0	0	3.79726	1.1523	0	0	0	0	0	5.42012	1.22522	0	0	0	0	0	4.39166	1.33357	0	0	0	0	0	0.71951	0.45038	0	0	0
Bifidobacterium longum	0	0	0.55204	0.38368	2.08369	2.30879	0.00719	0	0	1.40595	0.41614	2.88423	1.68678	0.00626	0	0	1.9565	0.31065	2.01554	1.16757	0.00998	0	0	1.41095	0.11674	0.80194	0.70637	0	0	0	1.79049	0.25529	1.71288	0.7963	0	0	0	0.69299	0.23033	5.32202	1.03064	0.003	0	0	1.84834	1.51833	6.2818	5.51591	0.03199
Ruminococcus sp JE7A12	0	0	0.51523	0.82751	0	0	0	0	0	0.14671	0.40551	0	0	0	0	0	0.3416	0.34548	0	0	0	0	0	0.18528	0.16357	0	0	0	0	0	0.11233	0.07861	0	0	0	0	0	0.07998	0.07518	0	0	0	0	0	0.33288	0.34024	0	0	0
Bacteroides faecis	0	0	0.27081	0.13055	0	0	0	0	0	0.80852	0.0878	0	0	0	0	0	0.32393	0.08142	0	0	0	0	0	0.64367	0.06824	0	0	0	0	0	0.25561	0.06292	0	0	0	0	0	0.82033	0.07973	0	0	0	0	0	0.19138	0.10235	0	0	0
Clostridium sp AF36 4	0	0	0.26812	0.18215	0.35631	0.42894	0	0	0	0.06537	0.10224	0.1724	0.31287	0	0	0	0.01273	0.03655	0.06647	0.21027	0	0	0	0	0	0	0.0182	0	0	0	0	0	0	0.01416	0	0	0	0	0.0071	0	0	0	0	0	0.08902	0.08467	0.33761	0.26814	0
Lactococcus lactis	0	0	0.26438	0.33536	0	0	0	0	0	0.46148	0.29006	0	0	0	0	0	1.30821	0.23277	0	0	0	0	0	0.91784	0.04958	0	0	0	0	0	0.59935	0.02171	0	0	0	0	0	0.17869	0.01502	0	0	0	0	0	0.18816	0.18726	0	0	0
Phascolarctobacterium faecium	0	0	0.19378	0.12164	0	0	0.05526	0.00061	0.00075	0.17585	0.38162	0	0	0.10392	0	0	1.21354	2.40503	0	0	0.13442	0	0	2.12372	2.07132	0	0	0.17578	0	0	2.65654	1.56911	0	0	0.43733	0	0.0016	4.94736	1.67712	0	0	0.61875	0.0052	0.00332	0.19468	0.10029	0	0	0.07374
Leuconostoc lactis	0	0	0.18457	0.14222	0	0	0	0	0	0.12648	0.0994	0	0	0	0	0	0.22254	0.05383	0	0	0	0	0	0.13421	0.01617	0	0	0	0	0	0.14709	0.01461	0	0	0	0	0	0.13868	0.01582	0	0	0	0	0	0.15349	0.18829	0	0	0
Streptococcus rubneri	0	0	0.11033	0.1469	0	0	0	0	0	0.01911	0.08302	0	0	0	0	0	0.03754	0.05852	0	0	0	0	0	0.01095	0.01027	0	0	0	0	0	0.02055	0.00936	0	0	0	0	0	0	0.01891	0	0	0	0	0	0.19489	0.16913	0	0	0
Candidatus Avimicrobium caecorum	0	0	0.09548	0.06651	0.05373	0.05173	0	0	0	0.05641	0.3576	0.06504	0.21477	0	0	0	0.10022	0.50407	0.0587	0.30062	0	0	0	0.1222	0.27265	0.0568	0.23187	0	0	0	0.05573	0.29281	0	0.26125	0	0	0	0	0.34451	0	0.18351	0	0	0	0.05166	0.07107	0.05285	0.0531	0
Gemmiger SGB15299	0	0	0.09089	0.07921	0	0	0	0	0	0.00415	0.04062	0	0	0.01562	0	0	0.00849	0.00831	0	0	0.01535	0	0	0	0.0026	0	0	0	0	0	0	0	0	0	0	0	0	0	0	0	0	0.00236	0	0	0.06524	0.10669	0	0	0.01455
Bacteroides cellulosilyticus	0	0	0.09062	0.05744	0.1994	0.14787	0	0	0	0.27516	0.05854	0.71725	0.25735	0	0	0	0.34597	0.05353	1.47843	0.26366	0	0	0	0.59714	0.07724	4.01747	0.36517	0	0	0	0.47807	0.03493	0.26202	0.33022	0	0	0	0.10321	0.02782	0.11364	0.36686	0	0	0	0.03517	0.03996	0.11568	0.16655	0
Romboutsia timonensis	0	0	0.08371	0.18472	0.14539	0.16326	0.00963	0.00503	0.01209	0.0123	0.08553	0.06352	0.16166	0.00065	0	0.00941	0.0608	0.16107	0.04108	0.06685	0	0	0.00029	0.03671	0.01177	0.01562	0.04969	0	0	0	0	0	0	0	0	0	0	0	0	0.02215	0	0	0	0	0.02162	0.02688	0.0273	0.03502	0
Alistipes ihumii	0	0	0.06264	0.00991	0.0688	0.05045	0.00069	0	0	0.01266	0.00652	0.03061	0.04347	0	0	0	0	0	0.02193	0.01686	0	0	0	0	0	0	0	0	0	0	0	0.06595	0	0.00015	0	0	0	0	0.07799	0.01172	0	0	0	0	0.03859	0.05112	0.07815	0.09271	0.00783
Roseburia hominis	0	0	0.06237	0.04588	0.00554	0.00081	0.68349	0	0	0.0102	0.00769	0.00039	0.00906	0.1537	0	0	0	0	0	0	0.06271	0	0	0	0	0.02126	0	2.09118	0.0781	0	0.3398	0.0122	8.94068	0	20.3842	4.73489	0.00235	3.74772	0.00907	1.42859	0	17.1254	0	0	0.0462	0.04484	0.00971	0.00612	0.79773
GGB4456 SGB6141	0	0	0.06005	0.16385	0	0	0	0.39552	0	0.00261	0.04074	0	0	0	0	0	0.01045	0.04637	0	0	0	0	0	0.00222	0	0	0	0	0	0	0	0	0	0	0	0	0	0	0	0	0	0	0	0	0.00595	0.00959	0	0	0
Sutterella sp AM11 39	0	0	0.05402	0.0485	0	0	0	0	0	0.225	0.15203	0	0	0	0	0	0.34651	0.10197	0	0	0	0	0	0.28651	0.3054	0	0	0	0	0	0.05644	0.34222	0	0	0	0	0	0.00192	0.3309	0	0	0	0	0	0.05718	0.03984	0	0	0
Intestinibacter SGB6139	0	0	0.0539	0.0728	0	0	0	0	0	0	0.0059	0	0	0	0	0	0	0	0	0	0	0	0	0	0	0	0	0	0	0	0	0	0	0	0	0	0	0	0	0	0	0	0	0	0.00212	0.00614	0	0	0
Ruminococcaceae unclassified SGB15265	0	0	0.05297	0.04986	0.45157	0.74683	0.08094	0	0	0.00129	0.01908	0.17681	0.51882	0.00335	0	0	0.0054	0.00965	0.13633	0.216	0	0	0	0	0	0.01854	0.03586	0	0	0	0	0	0.01191	0.04841	0	0	0	0	0	0.07476	0	0	0	0	0.06831	0.06707	0.73047	0.65227	0.22654
Erysipelotrichaceae bacterium	0	0	0.04447	0.07513	0.02025	0.21742	0	0	0	0.09548	0.04843	0.02975	0.14467	0	0	0	0.47071	0.03409	0.09547	0.0461	0	0	0	0.83495	0.01452	0.1154	0.00692	0.04955	0	0	0.08281	0.0102	0.32035	0.01325	0.11433	0	0	0	0.00983	0.95887	0	0.32783	0	0	0.13107	0.08676	0.07357	0.05573	0
Haemophilus paraphrohaemolyticus	0	0	0.03873	0.05285	0	0	0	0	0	0	0.00945	0	0	0	0	0	0	0	0	0	0	0	0	0	0	0	0	0	0	0	0	0	0	0	0	0	0	0	0	0	0	0	0	0	0.02653	0.02392	0	0	0
GGB9644 SGB15121	0	0	0.0289	0.04292	0	0	0	0	0	0.00296	0.01281	0	0	0	0	0	0.00679	0.00039	0	0	0	0	0	0	0.00033	0	0	0	0	0	0	0.22106	0	0	0	0	0	0	1.94294	0	0	0	0	0	0.0321	0.03535	0	0	0
GGB1420 SGB1957	0	0	0.02011	0.00721	0	0	0.10204	0	0	0.00787	0	0	0	0.06354	0	0	0	0	0	0	0.03801	0	0	0	0	0	0	0	0	0	0	0	0	0	0	0	0	0	0	0	0	0	0	0	0.00622	0.00444	0	0	0.10862
Veillonella parvula	0	0	0.01861	0.02873	0.01667	0.04383	0	0	0	0.00655	0.01803	0.00212	0.01974	0	0	0	0.12304	0.01569	0	0	0	0	0	0.14132	0.00426	0	0	0	0	0	0.01515	0	0	0	0	0	0	0	0	0	0	0	0	0	0.01723	0.00047	0.01501	0.01033	0
GGB9559 SGB14969	0	0	0.01838	0.04091	0	0	0	0	0	0	0.00409	0	0	0	0	0	0	0	0	0	0	0	0	0	0	0	0	0	0	0	0	0	0	0	0	0	0	0	0	0	0	0	0	0	0.00719	0.0389	0	0	0
GGB35068 SGB47850	0	0	0.01331	0.01082	0.0071	0.00445	0	0	0	0.0003	0.00938	0	0	0	0	0	0.00105	0.00019	0	0	0	0	0	0	0	0	0	0	0	0	0	0	0	0	0	0	0	0	0	0	0	0	0	0	0.00773	0.01206	0.01118	0.00855	0
Eubacterium sp AF34 35BH	0	0	0.00903	0.01233	0	0	0	0	0	0	0.0082	0	0	0	0	0	0	0	0	0	0	0	0	0	0	0	0	0	0	0	11.5636	0	0	0	0	0	0	17.631	0	0	0	0	0	0	0.00585	0	0	0	0
Bacteroides clarus	0	0	0.00895	0	0	0	0	0.03072	0.00655	0.07615	0.00557	0	0	0	0.07649	0.03117	0.08033	0.0203	0	0	0	0.05572	0.02933	0.06125	0.02138	0	0	0	0	0.02845	0.01883	0.02036	0	0	0	0	0.00581	0	0.00745	0	0	0	0	0	0.00027	0	0	0	0
GGB9608 SGB15042	0	0	0.00786	0.00798	0	0	0	0	0	0.00906	0.01113	0	0	0	0	0	0	0.00686	0	0	0	0	0	0	0	0	0	0	0	0	0	0	0	0	0	0	0	0	0	0	0	0	0	0	0.02898	0	0	0	0
Clostridium spiroforme	0	0	0.00759	0.01001	0	0	0	0	0	0.06203	0.00349	0	0	0	0	0	0.11825	0	0	0	0	0	0	0.02718	0	0	0	0	0	0	0	0	0	0	0	0	0	0	0	0	0	0	0	0	0	0	0	0	0
Anaeromassilibacillus sp An250	0	0	0.00577	0.00519	0	0	0	0	0	0	0.00155	0	0	0	0	0	0	0	0	0	0	0	0	0	0	0	0	0	0	0	0	0	0	0	0	0	0	0	0	0.00808	0	0.02357	0	0	0.00784	0.00213	0	0	0
Candidatus Pseudoruminococcus merdavium	0	0	0.00318	0.00128	0	0	0	0	0	0	0.003	0	0	0	0	0	0.00066	0	0	0	0	0	0	0.00073	0	0	0	0	0	0	0	0	0	0	0	0	0	0	0	0	0	0	0	0	0	0	0	0	0
Actinomyces SGB17168	0	0	0.00298	0	0.01648	0.00595	0	0	0	0	0	0.00542	0.01882	0	0	0	0	0	0.00895	0.01916	0	0	0	0	0	0	0	0	0	0	0	0	0	0.00058	0	0	0	0	0	0.00707	0	0	0	0	0.0062	0.00231	0.0459	0.03865	0
Blautia sp AF19 10LB	0	0	0.00161	0.00126	0.06716	0.07669	0.6039	0	0	0	0	0.05288	0.13735	0.58177	0	0	0	0	0.05947	0.12418	0.32544	0	0	0	0	0.01198	0.01837	0.16793	0	0	0	0	0.00146	0.01112	0.1341	0	0	0	0	0.03837	0	0.1299	0	0	0.00435	0	0.1296	0.0731	0.84529
Enterococcus faecium	0	0	0	4.58909	0	0	0.00299	0	0	0	18.7882	0	0	0.01654	0	0	0	16.5516	0	0	0.00784	0	0.01043	0	4.88289	0	0	0	0	0	0	6.95911	0	0	0.00089	0	0	0	6.67811	0.02868	0	0.01039	0	0	0	0	0	0	0.01925
Clostridium botulinum	0	0	0	0.02676	0	0	0	0	0	0	0.3498	0	0	0	0	0	0	5.48828	0	0	0	0	0	0	5.11834	0	0	0	0	0	0	0.9617	0	0	0	0	0	0	0.98046	0	0	0	0	0	0	0	0	0	0
Clostridium disporicum	0	0	0	0.01533	0	0	0	0	0	0	0.00349	0	0	0	0	0	0	0	0	0	0	0	0	0	0	0	0	0	0	0	0	0	0	0	0	0	0	0	0	0	0	0	0	0	0	0	0	0	0
Streptococcus infantis	0	0	0	0.00835	0.00412	0	0	0.00075	0.00502	0	0	0.00077	0	0	0	0.00716	0	0	0	0	0	0	0	0	0	0	0	0	0	0	0	0	0	0	0	0	0	0	0	0	0	0	0.00898	0.00725	0.00848	0	0.00509	0.01148	0
Mitsuokella jalaludinii	0	0	0	0	3.85183	4.97947	0	0	0	0	0	5.35174	2.20251	0	0	0	0	0	5.21132	1.41136	0	0	0	0	0	0.13705	1.51016	0	0	0	0	0	0	1.4963	0	0	0	0	0	0	0.83566	0	0	0	0	0	4.72722	6.44789	0
Dialister succinatiphilus	0	0	0	0	1.37237	1.42933	0	0	0	0	0	1.14448	1.81656	0	0	0	0	0	1.74185	3.05459	0	0	0	0	0	1.4112	2.14476	0	0	0	0	0	1.92251	1.14906	0	0	0	0	0	3.5985	1.62674	0	0	0	0	0	1.44918	1.27501	0
Clostridia unclassified SGB6371	0	0	0	0	0.722	0.82945	0	0	0	0	0	0.42972	0.64423	0	0	0	0	0	0.2211	0.3639	0	0	0	0	0	0.13837	0.12561	0	0	0	0	0	0	0.00519	0	0	0	0	0	0	0	0	0	0	0	0	0.15124	0.11687	0
GGB3643 SGB4948	0	0	0	0	0.53107	0.21249	0	0	0	0	0	0.31043	0.27193	0	0	0	0	0	0.28517	0.19327	0	0	0	0	0	0.22713	0.04024	0	0	0	0	0	0.72071	0.02122	0	0	0	0	0	0.03	0	0	0	0	0	0	0.34316	0.35891	0
Clostridium sp AF34 13	0	0	0	0	0.50617	0.55981	0.14723	0	0	0	0	0.11035	0.31761	0.01839	0	0	0	0	0.0379	0.12317	0.00284	0	0	0	0	0	0	0	0	0	0	0	0	0	0	0	0	0	0	0	0	0	0	0	0	0	0.2929	0.34154	0.13739
Paraprevotella clara	0	0	0	0	0.38504	0.33176	0.45636	0	0	0	0	0.27348	0.39555	0.22472	0	0	0	0	0.14065	0.23823	0.15177	0	0	0	0	0	0.09326	0	0	0	0	0	0	0.04889	0	0	0	0	0	0	0	0	0	0	0	0	0.30754	0.4004	0.52385
GGB9568 SGB14980	0	0	0	0	0.26733	0.69993	0	0	0	0	0	0.19082	0.64395	0	0	0	0	0	0.06033	0.47444	0	0	0	0	0	0	0.12209	0	0	0	0	0	0	0.05596	0	0	0	0	0	0	0.05288	0	0	0	0	0	0.43742	0.4914	0
GGB4554 SGB6285	0	0	0	0	0.15471	0.2119	0	0	0	0	0	0.09481	0.16653	0	0	0	0	0	0.06511	0.13232	0	0	0	0	0	0.03266	0.04694	0	0	0	0	0	0	0	0	0	0	0	0	0	0	0	0	0	0	0	0.04215	0.03917	0
Coriobacteriia bacterium	0	0	0	0	0.13205	0.07182	0	0	0	0	0	0.06358	0.08862	0	0	0	0	0	0.06415	0.07419	0	0	0	0	0	0.01353	0.01942	0	0	0	0	0	0.04889	0.03975	0	0	0	0	0	0.1441	0.00693	0	0	0	0	0	0.33464	0.28574	0
Clostridium sp AM49 4BH	0	0	0	0	0.10596	0.13392	0.0831	0	0	0	0	0.03504	0.09259	0.03915	0	0	0	0	0.01701	0.04515	0.01854	0	0	0	0	0	0	0	0	0	0	0	0	0	0	0	0	0	0	0	0	0	0	0	0	0	0.08505	0.11312	0.06459
Butyricimonas faecalis	0	0	0	0	0.10412	0.08725	0	0	0	0	0	0.09337	0.18977	0	0	0	0	0	0.09485	0.48388	0	0	0	0	0	0.03502	0.47207	0	0	0	0	0	0	0.27158	0	0	0	0	0	0.02895	0.50918	0	0	0	0	0	0.10707	0.09816	0
GGB9691 SGB15198	0	0	0	0	0.10309	0.1641	0.51503	0	0	0	0	0.05396	0.14881	0.25506	0	0	0	0	0.03739	0.03921	0.253	0	0	0	0	0.00686	0	0.35537	0	0	0	0	0	0	0.22761	0	0	0	0	0	0	0.82845	0	0	0	0	0.10971	0.11727	0.83859
GGB4687 SGB6484	0	0	0	0	0.06477	0.08433	0	0	0	0	0	0.02228	0.06443	0	0	0	0	0	0.004	0.03102	0	0	0	0	0	0	0.01013	0	0	0	0	0	0	0	0	0	0	0	0	0	0	0	0	0	0	0	0.00255	0.00505	0
Veillonella dispar	0	0	0	0	0.06425	0.073	0	0	0	0	0	0.01783	0.05047	0	0	0	0	0	0.00764	0.01386	0	0	0	0	0	0	0	0	0	0	0	0	0	0	0	0	0	0	0	0	0	0	0	0	0	0	0.0334	0.02771	0
GGB2983 SGB3965	0	0	0	0	0.06335	0.04677	0.03385	0	0	0	0	0.00928	0.05166	0.00981	0	0	0	0	0	0.03344	0.00915	0	0	0	0	0	0	0	0	0	0	0	0	0	0	0	0	0	0	0	0	0.19486	0	0	0	0	0.04229	0.04413	0.03142
Streptococcus anginosus	0	0	0	0	0.06112	0.05545	0	0.00076	0.01872	0	0	0.04785	0.05298	0	0	0.00267	0	0	0.05863	0.08169	0	0	0	0	0	0.02188	0.02442	0	0	0	0	0	0.00936	0.01339	0	0	0	0	0	0.06391	0	0	0	0	0	0	0.09142	0.06634	0
Streptococcus gordonii	0	0	0	0	0.05491	0.05038	0	0	0	0	0	0.02031	0.0287	0	0	0	0	0	0.01319	0.02351	0	0	0	0	0	0.00074	0	0	0	0	0	0	0	0	0	0	0	0	0	0.01154	0	0	0	0	0	0	0.08086	0.06667	0
Latilactobacillus sakei	0	0	0	0	0.0514	0.03721	0	0	0	0	0	0.02352	0.03622	0	0	0	0	0	0.02174	0.03601	0	0	0	0	0	0	0	0	0	0	0	0	0	0	0	0	0	0	0	0.01763	0	0	0	0	0	0	0.07302	0.06186	0
Rothia mucilaginosa	0	0	0	0	0.04505	0.04483	0	0.00063	0	0	0	0.02427	0.05045	0	0	0	0	0	0.01197	0.03676	0	0	0	0	0	0	0	0	0	0	0	0	0	0	0	0	0	0	0	0.00119	0	0	0.01097	0.01796	0.00054	0	0.07874	0.0806	0
Streptococcus mitis	0	0	0	0	0.03576	0.01873	0	0	0.00219	0	0	0.01569	0.03785	0	0	0	0	0	0.01515	0.01783	0	0	0	0	0	0.00818	0.00652	0	0	0	0	0	0	0.00169	0	0	0	0	0	0.00773	0	0	0	0	0	0	0.02029	0.02953	0
Bacilli unclassified SGB6473	0	0	0	0	0.03533	0.07042	0.35804	0	0	0	0	0.01496	0.03706	0.15176	0	0	0	0	0.00344	0.02728	0.09826	0	0	0	0	0	0	0.02697	0	0	0	0	0	0	0	0	0	0	0	0	0	0	0	0	0	0	0	0	0.03391
Streptococcus oralis	0	0	0	0	0.03432	0.01195	0	0	0	0	0	0.00973	0.02047	0	0	0	0	0	0.00442	0.02034	0	0	0	0	0	0	0	0	0	0	0	0	0	0	0	0	0	0	0	0	0	0	0.0031	0	0	0	0.00862	0.03205	0
Alistipes finegoldii	0	0	0	0	0.03088	0.00306	0	0	0	0	0	0.0739	0.02014	0	0	0	0	0	0.49824	0.01366	0	0	0	0	0	0.28549	0.045	0	0	0	0	0	0.39922	0.1905	0	0	0	0	0	1.48422	0.22577	0	0	0	0	0	0.02849	0.03422	0
GGB9621 SGB15073	0	0	0	0	0.02354	0.04917	0.01936	0	0	0	0	0.00771	0.05907	0.00246	0	0	0	0	0	0.02275	0.03996	0	0	0.01111	0	0	0.10674	0.02354	0	0	0	0	0.00183	0.17948	0	0	0	0	0	0.02017	0.04434	0	0	0	0	0	0.04466	0.05993	0.03697
Bacteroides xylanisolvens	0	0	0	0	0.02075	0.01621	0.05682	0	0	0	0	0.10211	0.0069	0.1867	0	0	0	0	0.33526	0.00617	1.32038	0	0	0	0	12.8432	0.03074	11.6624	0	0	0	0	10.0976	0.00948	15.2453	0	0	0	0	1.69094	0	8.57104	0	0	0	0	0.01032	0.00592	0.03705
Veillonella atypica	0	0	0	0	0.01989	0.0399	0	0	0	0	0	0.00633	0.02432	0	0	0	0	0.00074	0	0.00063	0	0	0	0.07532	0	0	0	0	0	0	0	0	0	0	0	0	0	0	0	0	0	0	0	0	0	0	0.01255	0.00948	0
Gardnerella vaginalis	0	0	0	0	0.01608	0.00224	0	0	0	0	0	0.01141	0.00312	0	0	0	0	0	0.00109	0.00696	0	0	0	0	0	0	0	0	0	0	0	0	0	0	0	0	0	0	0	0	0	0	0	0	0	0	0.01569	0.01398	0
Lachnospiraceae bacterium WCA3 601 WT 6H	0	0	0	0	0.01245	0	0.13604	0	0	0	0	0.00401	0.00823	0.05209	0	0	0	0	0	0	0.02429	0	0	0	0	0	0	0.04109	0	0	0	0	0	0	0	0	0	0	0	0	0	0	0	0	0	0	0.0068	0.00178	0.14605
Blautia glucerasea	0	0	0	0	0.01121	0.0094	0.10086	0	0	0	0	0	0.00665	0.05749	0	0	0	0	0	0.01	0.0425	0	0	0	0	0	0	0.00679	0	0	0	0	0	0	0	0	0	0	0	0	0	0	0	0	0	0	0.01037	0.00623	0.13351
GGB6546 SGB9245	0	0	0	0	0.00854	0.00533	0	0	0	0	0	0.02099	0.01163	0	0	0	0	0	0.03015	0.01211	0	0	0	0	0	0.04312	0.02938	0	0	0	0	0	0	0.03085	0	0	0	0	0	0.00285	0	0	0	0	0	0	0.00473	0.00502	0
Butyricicoccus sp AM29 23AC	0	0	0	0	0.00364	0.00479	0.13637	0	0	0	0	0.01891	0.02195	0.03235	0	0	0	0	0.24808	0.04135	0.1649	0	0	0	0	0.24377	0.09968	0.2619	0	0	0	0	0.85046	0.15054	0.02227	0	0	0	0	0.70949	0	0.13013	0	0	0	0	0.01696	0.01317	0.19399
GGB58485 SGB80143	0	0	0	0	0.00198	0.00435	0.00042	0	0	0	0	0.0024	0.0167	0.00544	0	0	0	0	0.01937	0.15304	0.09259	0	0.21724	0	0	0.00252	0.30395	0.02544	0.05986	0.11605	0	0	0.00969	0.23453	0	0	0.03879	0	0	0	0.25895	0	0.00057	0	0	0	0.0086	0.00104	0.01477
Weissella cibaria	0	0	0	0	0.00144	0	0	0	0	0	0	0	0	0	0	0	0	0	0	0	0	0	0	0	0	0	0	0	0	0	0	0	0	0	0	0	0	0	0	0.00042	0	0	0	0	0	0	0.01456	0.00572	0
Lancefieldella parvula	0	0	0	0	0.00117	0	0	0	0	0	0	0	0.00211	0	0	0	0	0	0	0	0	0	0	0	0	0	0	0	0	0	0	0	0	0	0	0	0	0	0	0	0	0	0	0	0	0	0.00276	0.00323	0
Clostridia unclassified SGB14844	0	0	0	0	0.00091	0	0	0	0	0	0	0.00361	0.00901	0	0	0	0	0	0.00932	0.00434	0	0	0	0	0	0	0	0	0	0	0	0	0	0	0	0	0	0	0	0	0	0	0	0	0	0	0.00841	0.0066	0
Parvimonas micra	0	0	0	0	0.00049	0	0	0	0	0	0	0	0.00615	0	0	0	0	0	0	0	0	0	0	0	0	0	0	0	0	0	0	0	0	0	0	0	0	0	0	0	0	0	0	0	0	0	0	0	0
Clostridium sp AF32 12BH	0	0	0	0	0.00036	0.00725	0	0	0	0	0	0.00503	0.00389	0	0	0	0	0	0.00104	0.00143	0	0	0	0	0	0	0	0	0	0	0	0	0	0	0	0	0	0	0	0	0	0	0	0	0	0	0.00764	0.00252	0
Megamonas funiformis	0	0	0	0	0	0	2.46465	0	0	0	0	0	0	7.04538	0	0	0	0	0	0	3.56636	0	0	0	0	0	0	0.90064	0	0	0	0	0	0	0.13389	0	0	0	0	0	0	0.24829	0	0	0	0	0	0	1.09509
Coprococcus SGB5116	0	0	0	0	0	0	2.13948	0	0	0	0	0	0	1.80988	0	0	0	0	0	0	2.04621	0	0	0	0	0	0	0.87262	0	0	0	0	0	0	0.00301	0	0	0	0	0	0	0	0	0	0	0	0	0	2.89724
Clostridia unclassified SGB6385	0	0	0	0	0	0	2.07038	0	0	0	0	0	0	1.15405	0	0	0	0	0	0	0.67886	0	0	0	0	0	0	0.37071	0	0	0	0	0	0	0.04228	0	0	0	0	0	0	0.0722	0	0	0	0	0	0	0.49898
Dialister hominis	0	0	0	0	0	0	2.00089	0	0	0	0	0	0	2.48776	0	0	0	0	0	0	2.73898	0	0	0	0	0	0	1.27779	0	0	0	0	0	0	1.31043	0	0	0	0	0	0	1.74646	0	0	0	0	0	0	2.86708
GGB1511 SGB2091	0	0	0	0	0	0	1.69642	0	0	0	0	0	0	1.53389	0	0	0	0	0	0	2.18914	0	0	0	0	0	0	0.1418	0	0	0	0	0	0	0	0	0	0	0	0	0	0	0	0	0	0	0	0	1.78362
GGB3277 SGB4327	0	0	0	0	0	0	1.35922	0	0	0	0	0	0	0.48384	0	0	0	0	0	0	0.25643	0	0	0	0	0	0	0.10008	0	0	0	0	0	0	0.00945	0	0	0	0	0	0	0	0	0	0	0	0	0	1.09577
Phocaeicola coprophilus	0	0	0	0	0	0	1.13843	0	0	0	0	0	0	2.00872	0	0	0	0	0	0	1.48475	0	0	0	0	0	0	0.60774	0	0	0	0	0	0	0.12001	0	0	0	0	0	0	0.07283	0	0	0	0	0	0	1.36581
GGB4700 SGB6506	0	0	0	0	0	0	0.9728	0	0	0	0	0	0	0.42337	0	0	0	0	0	0	0.25617	0	0	0	0	0	0	0.11807	0	0	0	0	0	0	0	0	0	0	0	0	0	0	0	0	0	0	0	0	0.06015
GGB4579 SGB6329	0	0	0	0	0	0	0.90522	0	0	0	0	0	0	0.47417	0	0	0	0	0	0	0.28093	0	0	0	0	0	0	0.12243	0	0	0	0	0	0	0	0	0	0	0	0	0	0.01836	0	0	0	0	0	0	0.15963
Clostridium sp OM07 10AC	0	0	0	0	0	0	0.75833	0	0	0	0	0	0	0.16179	0	0	0	0	0	0	0.08398	0	0	0	0	0	0	0	0	0	0	0	0	0	0	0	0	0	0	0	0	0	0	0	0	0	0	0	0.65986
GGB3293 SGB4348	0	0	0	0	0	0	0.60947	0	0	0	0	0	0	0.25538	0	0	0	0	0	0	0.18018	0	0	0	0	0	0	0.0755	0	0	0	0	0	0	0.012	0	0	0	0	0	0	0.03558	0	0	0	0	0	0	0.60293
Alistipes inops	0	0	0	0	0	0	0.55673	0	0	0	0	0	0	0.5723	0	0	0	0	0	0	0.63647	0	0	0	0	0	0	0.32696	0	0	0.00107	0	0	0	0.13713	0	0	0.00665	0	0	0	0.41484	0	0	0.00069	0	0	0	0.95371
GGB4549 SGB6271	0	0	0	0	0	0	0.48406	0	0	0	0	0	0	0.39391	0	0	0	0	0	0	0.29942	0	0	0	0	0	0	0.15356	0	0	0	0	0	0	0.02077	0	0	0	0	0	0	0.02497	0	0	0	0	0	0	0.20441
Bacilli unclassified SGB6478	0	0	0	0	0	0	0.42017	0	0	0	0	0	0	0.22594	0	0	0	0	0	0	0.1505	0	0	0	0	0	0	0.07459	0	0	0	0	0	0	0	0	0	0	0	0	0	0	0	0	0	0	0	0	0.02312
Bacteroides stercoris	0	0	0	0	0	0	0.35353	0	0	0	0	0	0	1.05985	0	0	0	0	0	0	3.30815	0	0	0	0	0	0	0.72504	0	0	0	0	0	0	0.05296	0	0	0	0	0	0	0.02374	0	0	0	0	0	0	0.29981
GGB6601 SGB9333	0	0	0	0	0	0	0.35078	0	0	0	0	0	0	0.42233	0	0	0	0	0	0	0.41605	0	0	0	0	0	0	0.33993	0	0	0	0	0	0	0.02756	0	0	0	0	0	0	0.00633	0	0	0	0	0	0	0.40037
Phocaeicola plebeius	0	0	0	0	0	0	0.30681	0	0	0	0	0	0	0.2865	0	0	0	0	0	0	0.22322	0	0	0	0	0	0	0.00858	0	0	0	0	0	0	0	0	0	0	0	0	0	0	0	0	0	0	0	0	0.3626
Gemmiger SGB15295	0	0	0	0	0	0	0.19837	0	0	0	0	0	0	0.34008	0	0	0	0	0	0	0.2803	0	0	0	0	0	0	0.10034	0	0	0	0	0	0	0.00739	0	0	0	0	0	0	0.08144	0	0	0	0	0	0	0.31995
GGB9278 SGB14230	0	0	0	0	0	0	0.19098	0	0	0	0	0	0	0.07122	0	0	0	0	0	0	0.04247	0	0	0	0	0	0	0.02031	0	0	0	0	0	0	0	0	0	0	0	0	0	0	0	0	0	0	0	0	0.21166
Blastocystis sp subtype 1	0	0	0	0	0	0	0.15777	0	0	0	0	0	0	0.04241	0	0	0	0	0	0	0.03307	0	0	0	0	0	0	0.003	0	0	0	0	0	0	0	0	0	0	0	0	0	0	0	0	0	0	0	0	0.23443
Bifidobacterium bifidum	0	0	0	0	0	0	0.14627	0	0	0	0	0	0	0.10433	0	0	0	0	0	0	0.08596	0	0	0	0	0	0	0.04996	0	0	0	0	0	0	0.01646	0	0	0	0	0	0	0.11233	0	0	0	0	0	0	0.50242
GGB4706 SGB6513	0	0	0	0	0	0	0.13159	0	0	0	0	0	0	0.10022	0	0	0	0	0	0	0.06876	0	0	0	0	0	0	0.01919	0	0	0	0	0	0	0	0	0	0	0	0	0	0	0	0	0	0	0	0	0.06544
Akkermansia muciniphila	0	0	0	0	0	0	0.0763	0	0	0	0	0	0	0.04132	0	0	0	0	0	0	0.04548	0	0	0	0	0	0	0.02102	0	0	0	0	0	0	0	0	0	0	0	0	0	0.00267	0	0	0	0	0	0	0.11196
GGB1662 SGB2276	0	0	0	0	0	0	0.07203	0	0	0	0	0	0	0.04166	0	0	0	0	0	0	0.0536	0	0	0	0	0	0	0.02189	0	0	0	0	0	0	0	0	0	0	0	0	0	0.01986	0	0	0	0	0	0	0.12125
GGB4701 SGB6508	0	0	0	0	0	0	0.06543	0	0	0	0	0	0	0.08147	0	0	0	0	0	0	0.09054	0	0	0	0	0	0	0.14466	0	0	0	0	0	0	0	0	0	0	0	0	0	0.00206	0	0	0	0	0	0	0.007
Blautia schinkii	0	0	0	0	0	0	0.0615	0	0	0	0	0	0	0.06068	0	0	0	0	0	0	0.17523	0	0	0	0	0	0	0.02722	0	0	0	0	0	0	0.00136	0	0	0	0	0	0	0.01567	0	0	0	0	0	0	0.10081
GGB9597 SGB15022	0	0	0	0	0	0	0.04928	0	0	0	0	0	0	0.01526	0	0	0	0	0	0	0.02248	0	0	0	0	0	0	0.00033	0	0	0	0	0	0	0	0	0	0	0	0	0	0	0	0	0	0	0	0	0.09121
Lachnospiraceae bacterium NSJ 46	0	0	0	0	0	0	0.04855	0	0	0	0	0	0	0.03095	0	0	0	0	0	0	0.01653	0	0	0	0	0	0	0	0	0	0	0	0	0	0	0	0	0	0	0	0	0.00472	0	0	0	0	0	0	0.06544
GGB6649 SGB9391	0	0	0	0	0	0	0.04608	0	0	0	0	0	0	0.01542	0	0	0	0	0	0	0.01201	0	0	0	0	0	0	0.001	0	0	0	0	0	0	0	0	0	0	0	0	0	0	0	0	0	0	0	0	0.04579
GGB4603 SGB6367	0	0	0	0	0	0	0.04519	0	0	0	0	0	0	0.01297	0	0	0	0	0	0	0.01181	0	0	0	0	0	0	0	0	0	0	0	0	0	0	0	0	0	0	0	0	0	0	0	0	0	0	0	0
Alistipes sp AF17 16	0	0	0	0	0	0	0.04377	0	0	0	0	0	0	0.01972	0	0	0	0	0	0	0.01708	0	0	0	0	0	0	0	0	0	0	0	0	0	0	0	0	0	0	0	0	0.00899	0	0	0	0	0	0	0.067
Alistipes provencensis	0	0	0	0	0	0	0.0424	0	0	0	0	0	0	0.0263	0	0	0	0	0	0	0.06527	0	0	0	0	0	0	0.26744	0	0	0	0	0	0	0.27219	0	0	0	0	0	0	0.02911	0	0	0	0	0	0	0.03113
GGB3118 SGB4130	0	0	0	0	0	0	0.03332	0	0	0	0	0	0	0.03363	0	0	0	0	0	0	0.02355	0	0	0	0	0	0	0.00232	0	0	0	0	0	0	0	0	0	0	0	0	0	0	0	0	0	0	0	0	0.02541
Ruminococcaceae unclassified SGB15309	0	0	0	0	0	0	0.03247	0	0	0	0	0	0	0.03656	0	0	0	0	0	0	0.09333	0	0	0	0	0	0	0.04369	0	0	0	0	0	0	0	0	0	0	0	0	0	0	0	0	0	0	0	0	0.07269
GGB6128 SGB8774	0	0	0	0	0	0	0.03132	0	0	0	0	0	0	0.02502	0	0	0	0	0	0	0.02699	0	0	0	0	0	0	0.00838	0	0	0	0	0	0	0	0	0	0	0	0	0	0	0	0	0	0	0	0	0.07601
GGB9640 SGB15115	0	0	0	0	0	0	0.0293	0	0	0	0	0	0	0.00228	0	0	0	0	0	0	0.00604	0	0	0	0	0	0	0	0	0	0	0	0	0	0	0	0	0	0	0	0	0	0	0	0	0	0	0	0.03731
GGB9560 SGB69175	0	0	0	0	0	0	0.027	0	0	0	0	0	0	0	0	0	0	0	0	0	0	0	0	0	0	0	0	0	0	0	0	0	0	0	0	0	0	0	0	0	0	0	0	0	0	0	0	0	0.02111
Coprococcus sp OM04 5BH	0	0	0	0	0	0	0.0256	0	0	0	0	0	0	0.01151	0	0	0	0	0	0	0.00902	0	0	0	0	0	0	0	0	0	0	0	0	0	0	0	0	0	0	0	0	0	0	0	0	0	0	0	0.03542
GGB9701 SGB15218	0	0	0	0	0	0	0.0255	0	0	0	0	0	0	0	0	0	0	0	0	0	0	0	0	0	0	0	0	0	0	0	0	0	0	0	0	0	0	0	0	0	0	0	0	0	0	0	0	0	0.08152
Butyricimonas paravirosa	0	0	0	0	0	0	0.02337	0	0	0	0	0.00133	0.00209	0.03614	0	0	0	0	0.01152	0.02771	0.02244	0	0	0	0	0.00423	0.0402	0.00158	0	0	0	0	0	0.01785	0	0	0	0	0	0.00441	0.00406	0	0	0	0	0	0	0	0.00996
GGB9593 SGB15015	0	0	0	0	0	0	0.01918	0	0	0	0	0	0	0.01404	0	0	0	0	0	0	0.00584	0	0	0	0	0	0	0	0	0	0	0	0	0	0	0	0	0	0	0	0	0	0	0	0	0	0	0	0.0514
Alistipes indistinctus	0	0	0	0	0	0	0.01823	0	0	0	0	0	0	0.00238	0	0	0	0	0.00216	0	0	0	0	0	0	0	0	0	0	0	0	0	0.03434	0.00118	0	0	0	0.01745	0	0.30924	0	0	0	0	0	0	0.0005	0.00138	0.03051
Lachnospiraceae bacterium OF09 6	0	0	0	0	0	0	0.01513	0	0	0	0	0	0.00027	0.01143	0	0	0	0	0	0	0	0	0	0	0	0	0	0	0	0	0	0	0.00994	0	0	0	0	0	0	0.02465	0	0	0	0	0	0	0	0.00376	0.02926
Ligilactobacillus ruminis	0	0	0	0	0	0	0.01501	0	0	0	0	0	0	0.04131	0	0	0	0	0	0	0.02155	0	0	0	0	0	0	0.00822	0	0	0	0	0	0	0.00908	0	0	0	0	0	0	0.02283	0	0	0	0	0	0	0.04309
Clostridium sp AF27 2AA	0	0	0	0	0	0	0.0137	0	0	0	0	0.00098	0.01522	0.00315	0	0	0	0	0.02323	0.08908	0.00121	0	0	0	0	0.11532	0.15414	0.0012	0	0	0	0	0.01463	0	0	0	0	0	0	0.02572	0	0	0.00915	0.00638	0	0	0.01405	0	0.03073
Parabacteroides faecis	0	0	0	0	0	0	0.0122	0	0	0	0	0	0	0.03261	0	0	0	0	0	0	0.10621	0	0	0	0	0	0	1.51254	0	0	0	0	0	0	1.80315	0	0	0	0	0	0	1.55004	0	0	0	0	0	0	0.00581
GGB9618 SGB15064	0	0	0	0	0	0	0.00931	0	0	0	0	0	0	0	0	0	0	0	0	0	0	0	0	0	0	0	0	0	0	0	0	0	0	0	0	0	0	0	0	0	0	0	0	0	0	0	0	0	0.02224
Enterococcus casseliflavus	0	0	0	0	0	0	0.00852	0	0	0.01299	0	0	0	0	0	0	0.0637	0	0	0	0	0	0	0.02365	0	0	0	0	0	0	0.04832	0	0	0	0	0	0	0.0132	0	0	0	0	0	0	0.01861	0	0	0	0.03331
GGB4661 SGB6449	0	0	0	0	0	0	0.00629	0	0	0	0	0	0	0	0	0	0	0	0	0	0	0	0	0	0	0	0	0	0	0	0	0	0	0	0	0	0	0	0	0	0	0	0	0	0	0	0	0	0
GGB9595 SGB15019	0	0	0	0	0	0	0.00386	0	0	0	0	0	0	0	0	0	0	0	0	0	0	0	0	0	0	0	0	0	0	0	0	0	0	0	0	0	0	0	0	0	0	0	0	0	0	0	0	0	0.00918
Turicibacter sanguinis	0	0	0	0	0	0	0	0.00621	0.00027	0	0	0	0	0	0	0	0	0	0	0	0	0	0	0	0	0	0	0	0	0	0	0	0	0	0	0	0	0	0	0	0	0	0.00538	0.00806	0	0	0	0	0
Intestinimonas massiliensis	0	0	0	0	0	0	0	0.00276	0.00509	0	0	0	0	0	0	0.01019	0	0	0	0	0	0.07517	0.2186	0	0	0	0	0	0.13359	0.12784	0	0	0	0	0	1.08674	0.14789	0	0	0	0	0	0.01013	0.007	0	0	0	0	0
GGB9694 SGB15203	0	0	0	0	0	0	0	0.00125	0	0	0	0	0	0	0	0	0	0	0	0	0	0	0	0	0	0	0	0	0	0.0039	0	0	0	0	0	0	0.00712	0	0	0	0	0	0.00642	0.00066	0	0	0	0	0
Catenibacillus scindens	0	0	0	0	0	0	0	9e-05	0	0	0	0	0	0	0	0	0	0	0	0	0	0	0	0	0	0	0	0	0	0	0	0	0	0	0	0	0	0	0	0	0	0	0.0019	0.00256	0	0	0	0	0
Paraclostridium bifermentans	0	0	0	0	0	0	0	0	0.0078	0	0	0	0	0	0.21627	7.25763	0	0	0	0	0	0.11414	0.62691	0	0	0	0	0	0	0.64104	0	0	0	0	0	0.00471	0.82671	0	0	0	0	0	0	0	0	0	0	0	0
Oscillibacter sp NSJ 62	0	0	0	0	0	0	0	0	0.00066	0	0	0	0	0	0	0.0095	0	0	0	0	0	0	0.00935	0	0	0	0	0	0	0.01709	0	0	0	0	0	0	0.01324	0	0	0	0	0	0.00121	0.00071	0	0	0	0	0
Bacteroidales bacterium	0	0	0	0	0	0	0	0	0	0.00275	0	0	0	0	0	0	0	0.00284	0	0	0	0	0	0	0.09454	0	0	0	0	0	0	0.11127	0	0	0	0	0	0	0.06096	0	0	0	0	0	0.00056	0	0	0	0
Parasutterella excrementihominis	0	0	0	0	0	0	0	0	0	0	0.02467	0.01202	0.01262	0.01341	0	0	0.03346	0.09995	0.04969	0.10958	0.0422	0	0	0.10418	0.07348	0.05615	0.0627	0.04171	0	0	0.0143	0.04117	0.04908	0.05549	0	0	0	0	0.0533	0.09922	0.06109	0.00666	0	0	0	0	0	0	0
Pseudoflavonifractor capillosus	0	0	0	0	0	0	0	0	0	0	0.01857	0	0	0	0	0	0	0.19077	0	0	0	0	0	0	0.61664	0	0	0	0	0	0	0.59466	0	0	0	0	0	0	0.57009	0	0	0	0	0	0.00269	0	0	0	0
Lacrimispora saccharolytica	0	0	0	0	0	0	0	0	0	0	0.01107	0	0	0	0	0	0.05725	0.00725	0.00452	0.01177	0	0	0	0.08309	0.00984	0.07022	0.00172	0	0	0	0.16815	0.00797	0.0797	0.00966	0	0	0	0.35859	0.01048	0.13286	0	0	0	0	0	0	0	0	0
Prevotella bivia	0	0	0	0	0	0	0	0	0	0	0.00873	0	0	0	0	0	0	0.00431	0	0	0	0	0	0	0.00039	0	0	0	0	0	0	0	0	0	0	0	0	0	0	0	0	0	0	0	0	0	0	0	0
Enterocloster citroniae	0	0	0	0	0	0	0	0	0	0	0	0.00285	0.00233	0	0.00385	0.0037	0	0	0.02132	0.02002	0.0165	0.10073	0.03172	0	0	0.06298	0.06716	0.08617	0.05953	0.01316	0	0	0	0.13612	0.00148	0	0.00865	0	0	0	0.13343	0	0.00054	0	0	0	0	0	0
Massilimicrobiota timonensis	0	0	0	0	0	0	0	0	0	0	0	0.0005	0	0	0	0	0	0	0	0	0	0	0	0	0	0	0	0	0	0	0	0	0	0	0	0	0	0	0	0	0	0	0	0	0	0	0	0	0
Clostridium leptum	0	0	0	0	0	0	0	0	0	0	0	0	0.00457	0	0	0	0	0	0.00041	0.00421	0	0	0	0	0	0	0	0	0	0	0	0	0	0	0	0	0	0	0	0	0	0	0	0	0	0	0.00994	0	0.0007
Ruminococcaceae bacterium AM07 15	0	0	0	0	0	0	0	0	0	0	0	0	0	0.00787	0	0	0	0	0	0.04103	0.00028	0	0	0	0	0.00393	3.0437	0	0	0	0	0	0.02238	3.77039	0	0	0	0	0	0.00619	2.75337	0.04109	0	0	0	0	0	0	0.00083
Candidatus Stoquefichus sp SB1	0	0	0	0	0	0	0	0	0	0	0	0	0	0.00074	0	0	0	0	0	0	0	0	0	0	0	0	0	0.00257	0	0	0	0	0	0	0.00138	0	0	0	0	0	0	0.08428	0	0	0	0	0	0	0
Corynebacterium aurimucosum	0	0	0	0	0	0	0	0	0	0	0	0	0	0	0	0	0	0	0	0	0	0	0	0	0	0	0	0	0	0	0	0	0	0	0	0	0	0	0	0	0	0	0	0	0	0	0	0	0
Staphylococcus capitis	0	0	0	0	0	0	0	0	0	0	0	0	0	0	0	0	0	0	0	0	0	0	0	0	0	0	0	0	0	0	0	0	0	0	0	0	0	0	0	0	0	0	0	0	0	0	0	0	0
Staphylococcus epidermidis	0	0	0	0	0	0	0	0	0	0	0	0	0	0	0	0	0	0	0	0	0	0	0	0	0	0	0	0	0	0	0	0	0	0	0	0	0	0	0	0	0	0	0	0	0	0	0	0	0
Abyssicoccus albus	0	0	0	0	0	0	0	0	0	0	0	0	0	0	0	0	0	0	0	0	0	0	0	0	0	0	0	0	0	0	0	0	0	0	0	0	0	0	0	0	0	0	0	0	0	0	0	0	0
GGB2722 SGB3663	0	0	0	0	0	0	0	0	0	0	0	0	0	0	0	0	0	0	0	0	0	0	0	0	0	0	0	0	0	0	0	0	0	0	0	0	0	0	0	0	0	0	0	0	0	0	0	0	0
Cutibacterium granulosum	0	0	0	0	0	0	0	0	0	0	0	0	0	0	0	0	0	0	0	0	0	0	0	0	0	0	0	0	0	0	0	0	0	0	0	0	0	0	0	0	0	0	0	0	0	0	0	0	0
Staphylococcus nepalensis	0	0	0	0	0	0	0	0	0	0	0	0	0	0	0	0	0	0	0	0	0	0	0	0	0	0	0	0	0	0	0	0	0	0	0	0	0	0	0	0	0	0	0	0	0	0	0	0	0
Atopobium minutum	0	0	0	0	0	0	0	0	0	0	0	0	0	0	0	0	0	0	0	0	0	0	0	0	0	0	0	0	0	0	0	0	0	0	0	0	0	0	0	0	0	0	0	0	0	0	0	0	0
Ralstonia insidiosa	0	0	0	0	0	0	0	0	0	0	0	0	0	0	0	0	0	0	0	0	0	0	0	0	0	0	0	0	0	0	0	0	0	0	0	0	0	0	0	0	0	0	0	0	0	0	0	0	0
GGB33432 SGB47280	0	0	0	0	0	0	0	0	0	0	0	0	0	0	0.02446	0	0	0	0	0	0	0	0	0	0	0	0	0	0	0	0	0	0	0	0	0	0	0	0	0	0	0	0	0	0	0	0	0	0
GGB4482 SGB6176	0	0	0	0	0	0	0	0	0	0	0	0	0	0	0.02113	0	0	0	0	0	0	0	0	0	0	0	0	0	0	0	0	0	0	0	0	0	0	0	0	0	0	0	0	0	0	0	0	0	0
Clostridium celatum	0	0	0	0	0	0	0	0	0	0	0	0	0	0	0.00925	0	0	0	0	0	0	0	0	0	0	0	0	0	0	0	0	0	0	0	0	0	0	0	0	0	0	0	0	0	0	0	0	0	0
Romboutsia ilealis	0	0	0	0	0	0	0	0	0	0	0	0	0	0	0.00338	0.04011	0	0	0	0	0	0	0.00488	0	0	0	0	0	0	0	0	0	0	0	0	0	0.00227	0	0	0	0	0	0	0	0	0	0	0	0
Paeniclostridium sordellii	0	0	0	0	0	0	0	0	0	0	0	0	0	0	0	0.10398	0	0	0	0	0	0	0.21258	0.38712	0.21318	0	0	0	0	0	0	0.0033	0	0	0	0	0	0	0.00311	0	0	0	0	0	0	0	0	0	0
Bittarella massiliensis	0	0	0	0	0	0	0	0	0	0	0	0	0	0	0	0.01084	0	0.00139	0	0	0	0	0.00894	0	0	0	0	0	0	0.00386	0	0	0	0	0	0	0.00551	0	0.00629	0	0	0	0	0	0	0	0	0	0
Dielma fastidiosa	0	0	0	0	0	0	0	0	0	0	0	0	0	0	0	0.00563	0	0	0	0	0	0	0.0078	0	0	0	0	0	0	0	0	0	0	0	0	0	0	0	0	0	0	0	0	0	0	0	0	0	0
Intestinimonas butyriciproducens	0	0	0	0	0	0	0	0	0	0	0	0	0	0	0	0.00471	0	0	0	0	0	0.00258	0.16127	0	0	0	0	0.01397	0.01454	0.02899	0	0	0	0.00863	0	0	0.02651	0	0	0.00648	0	0.00441	0.0016	0.0016	0	0	0	0	0
Clostridiales bacterium	0	0	0	0	0	0	0	0	0	0	0	0	0	0	0	0.00375	0	0	0	0	0	0	0.02935	0	0.009	0	0	0	0	0.03682	0	0.04275	0	0.02338	0	0	0.03861	0.0086	0.05344	0.0389	0.00521	0	0	0	0	0	0	0	0
Enterocloster lavalensis	0	0	0	0	0	0	0	0	0	0	0	0	0	0	0	0	0.0093	0	0.00553	0	0	0	0	0.70343	0	0.06016	0	0.08878	0	0	0.69655	0.00649	0	0.02615	0.0796	0	0	0.16121	0.03386	0.02804	0	0.21627	0	0	0	0	0	0	0
GGB27097 SGB39306	0	0	0	0	0	0	0	0	0	0	0	0	0	0	0	0	0	0.26361	0	0	0	0	0	0	3.96119	0	0	0	0	0	0	0.94405	0	0	0	0	0	0	0.72501	0	0	0	0	0	0	0	0	0	0
Peptostreptococcus anaerobius	0	0	0	0	0	0	0	0	0	0	0	0	0	0	0	0	0	0.07565	0	0	0	0	0	0	1.23792	0	0	0	0	0	0	1.60681	0	0	0	0	0	0	1.77289	0	0	0	0	0	0	0	0	0	0
Fusobacterium gonidiaformans	0	0	0	0	0	0	0	0	0	0	0	0	0	0	0	0	0	0.02143	0	0	0	0	0	0	0.14397	0	0	0	0	0	0	0.09515	0	0	0	0	0	0	0.07592	0	0	0	0	0	0	0	0	0	0
Peptoniphilus harei	0	0	0	0	0	0	0	0	0	0	0	0	0	0	0	0	0	0.0039	0	0	0	0	0	0.01286	0.27885	0	0	0	0	0	0	0.21199	0	0	0	0	0	0	0.19079	0	0	0	0	0	0	0	0	0	0
GGB45432 SGB63101	0	0	0	0	0	0	0	0	0	0	0	0	0	0	0	0	0	0	0.00204	0	0	0	0	0	0	0	0	0	0	0.02148	0	0	0	0.00023	0	0	0.05147	0	0	0.04805	0	0	0.0018	0.00142	0	0	0.00258	0.00735	0.00051
GGB3005 SGB3996	0	0	0	0	0	0	0	0	0	0	0	0	0	0	0	0	0	0	0	0.00458	0	0	0.02464	0.00289	0.24406	0.04754	0.2099	0	0	0.01131	0	0.14921	0.01329	0.0807	0	0	0.00596	0	0.10796	0.00719	0.09032	0	0	0	0	0	0	0	0
Harryflintia acetispora	0	0	0	0	0	0	0	0	0	0	0	0	0	0	0	0	0	0	0	0.00127	0	0	0	0	0	0.00392	0	0	0	0	0	0	0	0.03057	0	0	0	0	0	0	0	0	0	0	0	0	0	0	0
Dialister pneumosintes	0	0	0	0	0	0	0	0	0	0	0	0	0	0	0	0	0	0	0	0.00021	0	0	0	0.11405	0.03813	0	0.04504	0	0	0	0.04552	0.02708	0	0.02356	0	0	0	0.01282	0.02764	0	0.01299	0	0	0	0	0	0	0	0
Intestinimonas gabonensis	0	0	0	0	0	0	0	0	0	0	0	0	0	0	0	0	0	0	0	0	0.00295	0	0	0	0	0	0	0.02343	0.08747	0	0.04181	0	0.01527	0	0	0.0076	0	0.10712	0.00262	0.05815	0	0.0434	0	0	0	0	0	0	0.00673
Candidatus Allochristensenella caecavium	0	0	0	0	0	0	0	0	0	0	0	0	0	0	0	0	0	0	0	0	0.00014	0	0.02482	0	0.00474	0	0	0.01461	0	0.00201	0.00275	0.00907	0	0	0.00307	0	0	0.00163	0.00896	0	0	0.01502	0	0	0	0	0	0	0
Malassezia restricta	0	0	0	0	0	0	0	0	0	0	0	0	0	0	0	0	0	0	0	0	0	0	0	0	0	0	0	0	0	0	0	0	0	0	0	0	0	0	0	0	0	0	0	0	0	0	0	0	0
Enterocloster bolteae	0	0	0	0	0	0	0	0	0	0	0	0	0	0	0	0	0	0	0	0	0	0.27885	0.00025	0.57684	0.00111	0	0	0.04347	0.15109	0	0.21682	0.00214	0	0	0.0135	1.1651	0.00063	0.12951	0.00768	0.05507	0	0.11342	0	0	0	0	0	0	0
Terrisporobacter othiniensis	0	0	0	0	0	0	0	0	0	0	0	0	0	0	0	0	0	0	0	0	0	0.23538	0.00987	0.44577	0	0	0	0	0	0.00054	0.17055	0	0	0	0	0.08243	0.00642	0.01259	0	0	0	0	0	0	0	0	0	0	0
Enterocloster asparagiformis	0	0	0	0	0	0	0	0	0	0	0	0	0	0	0	0	0	0	0	0	0	0.08082	0	0.00627	0	0	0	0.03079	0.07986	0	0.04869	0	0	0	0.03082	0.16285	0	0.04045	0.0081	0	0	0.12588	0	0	0	0	0	0	0
Hungatella hathewayi	0	0	0	0	0	0	0	0	0	0	0	0	0	0	0	0	0	0	0	0	0	0.01147	0.01729	0	0	0	0	0	0.01873	0.00622	0	0	0	0	0	0.01595	0.00709	0	0	0	0	0	0	0	0	0	0	0	0
Dysosmobacter sp NSJ 60	0	0	0	0	0	0	0	0	0	0	0	0	0	0	0	0	0	0	0	0	0	0	0.09831	0	0.11285	0.0435	0.0272	0	0.02681	0.11102	0.07233	0.18272	0.02261	0.07623	0	0	0.07091	0	0.208	0.02242	0.05643	0	0.00032	0	0	0	0	0	0
Sutterella SGB9281	0	0	0	0	0	0	0	0	0	0	0	0	0	0	0	0	0	0	0	0	0	0	0.04366	0	0	0	0	0	0	0.01459	0	0	0	0	0	0	0.00354	0	0	0	0	0	0	0	0	0	0	0	0
GGB58233 SGB79883	0	0	0	0	0	0	0	0	0	0	0	0	0	0	0	0	0	0	0	0	0	0	0.03164	0	0	0	0	0	0	0.02085	0	0	0	0	0	0	0.01341	0	0	0	0	0	0	0	0	0	0	0	0
Lawsonibacter sp NSJ 51	0	0	0	0	0	0	0	0	0	0	0	0	0	0	0	0	0	0	0	0	0	0	0.0307	0	0	0	0	0.00554	0.0419	0.06418	0	0	0	0	0	0	0.07526	0	0	0	0	0.00563	0	0	0	0	0	0	0
GGB9583 SGB15004	0	0	0	0	0	0	0	0	0	0	0	0	0	0	0	0	0	0	0	0	0	0	0.02007	0	0	0	0	0	0.02516	0.20692	0	0	0	0	0	0.00605	0.46414	0	0	0	0	0	0	0	0	0	0	0	0
Neobittarella massiliensis	0	0	0	0	0	0	0	0	0	0	0	0	0	0	0	0	0	0	0	0	0	0	0.01413	0	0.00293	0	0	0	0	0.00339	0	0.00079	0	0.00324	0	0	0.00349	0	0.00123	0	0	0	0	0	0	0	0	0	0
Angelakisella massiliensis	0	0	0	0	0	0	0	0	0	0	0	0	0	0	0	0	0	0	0	0	0	0	0.00462	0	0	0	0	0	0	0.00207	0	0	0	0	0	0	0	0	0	0	0	0	0	0	0	0	0	0	0
Anaerotruncus colihominis	0	0	0	0	0	0	0	0	0	0	0	0	0	0	0	0	0	0	0	0	0	0	0.00453	0	0	0	0	0	0.08972	0	0	0	0	0	0	0.04014	0	0	0	0.00503	0	0	0	0	0	0	0	0	0
Clostridiales bacterium BX7	0	0	0	0	0	0	0	0	0	0	0	0	0	0	0	0	0	0	0	0	0	0	0.00194	0	0	0	0	0	0	0.00101	0	0	0	0	0	0	0	0	0	0	0	0	0	0	0	0	0	0	0
Anaerotruncus rubiinfantis	0	0	0	0	0	0	0	0	0	0	0	0	0	0	0	0	0	0	0	0	0	0	0.00136	0	0	0	0	0.0026	0	0.00779	0	0.03484	0	0.00375	0	0	0.00948	0	0.06112	0	0	0	0.00164	0.00165	0	0	0	0	0
GGB3537 SGB4727	0	0	0	0	0	0	0	0	0	0	0	0	0	0	0	0	0	0	0	0	0	0	0.00045	0	0	0	0	0	0	0	0	0	0	0	0	0	0	0	0	0	0	0	0	0	0	0	0	0	0
Clostridium scindens	0	0	0	0	0	0	0	0	0	0	0	0	0	0	0	0	0	0	0	0	0	0	0	0.61901	0	0	0	0	0	0	0.9758	0.02084	0.15876	0	0	0	0	0.21838	0.03392	0.12324	0	0	0	0	0	0	0	0	0
Enterocloster aldensis	0	0	0	0	0	0	0	0	0	0	0	0	0	0	0	0	0	0	0	0	0	0	0	0.29945	0	0	0	0.01611	0	0	0.40482	0	0	0.01074	0	0	0	0.22351	0	0.03879	0	0	0	0	0	0	0	0	0
Longicatena caecimuris	0	0	0	0	0	0	0	0	0	0	0	0	0	0	0	0	0	0	0	0	0	0	0	0.01825	0	0	0	0	0	0	0.0192	0	0	0	0	0	0	0.01601	0	0	0	0	0	0	0	0	0	0	0
Christensenella minuta	0	0	0	0	0	0	0	0	0	0	0	0	0	0	0	0	0	0	0	0	0	0	0	0.00707	0	0	0	0	0.03449	0	0.05993	0.00091	0	0	0	0.02837	0.00131	0.17612	0.00796	0.04206	0	0	0	0	0	0	0	0	0
Clostridiales bacterium 1 7 47FAA	0	0	0	0	0	0	0	0	0	0	0	0	0	0	0	0	0	0	0	0	0	0	0	0.00702	0	0.37515	0.15691	0.06098	0	0	0.02851	0	0.09403	0.33283	0.00883	0	0	0	0	0.38825	0.4051	0.03539	0	0	0	0	0	0	0
GGB3817 SGB5182	0	0	0	0	0	0	0	0	0	0	0	0	0	0	0	0	0	0	0	0	0	0	0	0	1.02746	0	0	0	0	0	0.09171	0.65309	0	0	0	0	0	0.95315	0.34066	0	0	0	0	0	0	0	0	0	0
GGB9581 SGB79823	0	0	0	0	0	0	0	0	0	0	0	0	0	0	0	0	0	0	0	0	0	0	0	0	0.08676	0	0	0	0	0	0.23632	0.09287	0	0	0	0	0	0.03011	0.051	0	0	0	0	0	0	0	0	0	0
GGB2982 SGB3964	0	0	0	0	0	0	0	0	0	0	0	0	0	0	0	0	0	0	0	0	0	0	0	0	0.07064	0	0	0	0	0	0	0.15942	0	0	0	0	0	0	0.15252	0	0	0	0	0	0.00212	0	0	0	0
Finegoldia magna	0	0	0	0	0	0	0	0	0	0	0	0	0	0	0	0	0	0	0	0	0	0	0	0	0.04427	0	0	0	0	0	0	0.01996	0	0	0	0	0	0	0.01435	0	0	0	0	0	0	0	0	0	0
Candidatus Schneewindia gallinarum	0	0	0	0	0	0	0	0	0	0	0	0	0	0	0	0	0	0	0	0	0	0	0	0	0.0038	0	0	0	0	0	0	0.01066	0	0	0	0	0	0	0.01994	0	0	0	0	0	0	0	0	0	0
Candidatus Neoruminococcus faecicola	0	0	0	0	0	0	0	0	0	0	0	0	0	0	0	0	0	0	0	0	0	0	0	0	0.00217	0	0	0	0	0	0	0.05141	0	0	0	0	0	0	0.04811	0	0	0	0	0	0	0	0	0	0
GGB9694 SGB15201	0	0	0	0	0	0	0	0	0	0	0	0	0	0	0	0	0	0	0	0	0	0	0	0	0.00163	0	0	0	0	0	0	0.02397	0	0	0	0	0	0	0.10565	0	0	0	0	0	0	0	0	0	0
Mediterraneibacter massiliensis	0	0	0	0	0	0	0	0	0	0	0	0	0	0	0	0	0	0	0	0	0	0	0	0	0	0.30953	0.09209	0.02787	0	0	0	0	0.01771	0.05352	0.00603	0	0	0	0	0	0.03754	0	0	0	0	0	0	0	0
Proteus mirabilis	0	0	0	0	0	0	0	0	0	0	0	0	0	0	0	0	0	0	0	0	0	0	0	0	0	0.03915	0	0	0	0	0	0	0.02288	0	0	0	0	0	0	0.00327	0	0	0	0	0	0	0	0	0
Bariatricus massiliensis	0	0	0	0	0	0	0	0	0	0	0	0	0	0	0	0	0	0	0	0	0	0	0	0	0	0	0.02616	0	0	0	0	0	0.00964	0.07716	0	0	0	0	0	0.01277	0.13649	0	0	0	0	0	0	0	0
GGB9610 SGB15045	0	0	0	0	0	0	0	0	0	0	0	0	0	0	0	0	0	0	0	0	0	0	0	0	0	0	0	0.02438	0	0	0	0	0.00857	0.06264	0	0	0	0	0.01066	0.02999	0.02391	0	0	0	0	0	0	0	0
Clostridium transplantifaecale	0	0	0	0	0	0	0	0	0	0	0	0	0	0	0	0	0	0	0	0	0	0	0	0	0	0	0	0.00455	0	0	0	0	0	0	0.00613	0	0	0	0	0	0	0.01544	0	0	0	0	0	0	0
Clostridium hylemonae	0	0	0	0	0	0	0	0	0	0	0	0	0	0	0	0	0	0	0	0	0	0	0	0	0	0	0	0.00154	0	0	0	0	0	0	0.01271	0	0	0	0	0	0	0.0903	0	0	0	0	0	0	0
Caulobacter vibrioides	0	0	0	0	0	0	0	0	0	0	0	0	0	0	0	0	0	0	0	0	0	0	0	0	0	0	0	0	0	0	0	0	0	0	0	0	0	0	0	0	0	0	0	0	0	0	0	0	0
GGB9350 SGB14317	0	0	0	0	0	0	0	0	0	0	0	0	0	0	0	0	0	0	0	0	0	0	0	0	0	0	0	0	0	0.01987	0	0	0	0	0	0	0.10755	0	0	0	0	0	0	0	0	0	0	0	0
Clostridia unclassified SGB15402	0	0	0	0	0	0	0	0	0	0	0	0	0	0	0	0	0	0	0	0	0	0	0	0	0	0	0	0	0	0.01606	0	0	0	0	0	0	0.03062	0	0	0	0	0.00839	0.01465	0.01145	0	0	0	0	0
Raoultibacter massiliensis	0	0	0	0	0	0	0	0	0	0	0	0	0	0	0	0	0	0	0	0	0	0	0	0	0	0	0	0	0	0.01173	0	0	0	0	0	0	0.02666	0	0	0	0	0	0	0.00191	0	0	0	0	0
Ezakiella coagulans	0	0	0	0	0	0	0	0	0	0	0	0	0	0	0	0	0	0	0	0	0	0	0	0	0	0	0	0	0	0.00817	0	0	0	0	0	0	0.00522	0	0	0	0	0	0	0	0	0	0	0	0
Faecalicatena contorta	0	0	0	0	0	0	0	0	0	0	0	0	0	0	0	0	0	0	0	0	0	0	0	0	0	0	0	0	0	0.00327	0	0.00464	0	0.00776	0	0	0.00315	0	0.00811	0	0.0362	0	0	0	0	0	0	0	0
GGB45495 SGB63167	0	0	0	0	0	0	0	0	0	0	0	0	0	0	0	0	0	0	0	0	0	0	0	0	0	0	0	0	0	0.00075	0	0	0	0	0	0	0.00612	0	0	0	0	0	0	0	0	0	0	0	0
Candidatus Neochristensenella gallicola	0	0	0	0	0	0	0	0	0	0	0	0	0	0	0	0	0	0	0	0	0	0	0	0	0	0	0	0	0	0.0005	0	0	0	0	0	0	0.00015	0	0	0	0	0	0	0	0	0	0	0	0
Blautia hydrogenotrophica	0	0	0	0	0	0	0	0	0	0	0	0	0	0	0	0	0	0	0	0	0	0	0	0	0	0	0	0	0	0	0.36703	0	0.158	0.29885	0.06118	0	0	0.19918	0.01311	1.03059	2.90687	0.10849	0	0	0	0	0	0	0
Ruminococcaceae bacterium D5	0	0	0	0	0	0	0	0	0	0	0	0	0	0	0	0	0	0	0	0	0	0	0	0	0	0	0	0	0	0	0.11342	0.08456	0	0	0	0	0	0.40245	0.1215	0	0	0	0	0	0	0	0	0	0
GGB9620 SGB15068	0	0	0	0	0	0	0	0	0	0	0	0	0	0	0	0	0	0	0	0	0	0	0	0	0	0	0	0	0	0	0.11049	0.03884	0	0	0	0	0	0.10599	0.04783	0	0	0	0	0	0	0	0	0	0
Anaerotruncus massiliensis	0	0	0	0	0	0	0	0	0	0	0	0	0	0	0	0	0	0	0	0	0	0	0	0	0	0	0	0	0	0	0.02188	0	0	0	0	0	0	0.20108	0	0	0	0	0	0	0	0	0	0	0
Holdemania filiformis	0	0	0	0	0	0	0	0	0	0	0	0	0	0	0	0	0	0	0	0	0	0	0	0	0	0	0	0	0	0	0.00102	0	0	0	0	0	0	0	0	0	0	0	0	0	0	0	0	0	0
Candidatus Alloruminococcus vanvlietii	0	0	0	0	0	0	0	0	0	0	0	0	0	0	0	0	0	0	0	0	0	0	0	0	0	0	0	0	0	0	0	0.00311	0	0.00056	0	0	0.00021	0	0.003	0	0	0	0	0	0	0	0	0	0
Eggerthella sp YY7918	0	0	0	0	0	0	0	0	0	0	0	0	0	0	0	0	0	0	0	0	0	0	0	0	0	0	0	0	0	0	0	0.00019	0	0	0	0	0	0	0	0	0	0	0	0	0	0	0	0	0
GGB9581 SGB14999	0	0	0	0	0	0	0	0	0	0	0	0	0	0	0	0	0	0	0	0	0	0	0	0	0	0	0	0	0	0	0	0	0.13092	0.04016	0	0	0	0	0	0.14462	0.00425	0	0	0	0	0	0	0	0
GGB9537 SGB14940	0	0	0	0	0	0	0	0	0	0	0	0	0	0	0	0	0	0	0	0	0	0	0	0	0	0	0	0	0	0	0	0	0	0.01997	0	0	0	0	0	0	0.00924	0.06848	0	0	0	0	0	0	0.00582
Candidatus Aristotella avistercoris	0	0	0	0	0	0	0	0	0	0	0	0	0	0	0	0	0	0	0	0	0	0	0	0	0	0	0	0	0	0	0	0	0	0.00737	0	0	0	0	0	0	0	0	0	0	0	0	0	0	0
Candidatus Avimonas narfia	0	0	0	0	0	0	0	0	0	0	0	0	0	0	0	0	0	0	0	0	0	0	0	0	0	0	0	0	0	0	0	0	0	0.00247	0	0	0	0	0.0208	0	0	0	0	0	0	0	0	0	0
Clostridia bacterium 12CBH8	0	0	0	0	0	0	0	0	0	0	0	0	0	0	0	0	0	0	0	0	0	0	0	0	0	0	0	0	0	0	0	0	0	0	0.12042	0	0	0	0	0.01546	0	0.51775	0	0	0	0	0	0	0
Mailhella massiliensis	0	0	0	0	0	0	0	0	0	0	0	0	0	0	0	0	0	0	0	0	0	0	0	0	0	0	0	0	0	0	0	0	0	0	0	0.01098	0	0	0	0	0	0	0	0	0	0	0	0	0
Lactonifactor sp BIOML A6	0	0	0	0	0	0	0	0	0	0	0	0	0	0	0	0	0	0	0	0	0	0	0	0	0	0	0	0	0	0	0	0	0	0	0	0	0.01285	0	0	0	0	0	0	0	0	0	0	0	0
GGB9694 SGB15204	0	0	0	0	0	0	0	0	0	0	0	0	0	0	0	0	0	0	0	0	0	0	0	0	0	0	0	0	0	0	0	0	0	0	0	0	0.00153	0	0	0	0	0.0005	0	0	0	0	0	0	0
Fenollaria timonensis	0	0	0	0	0	0	0	0	0	0	0	0	0	0	0	0	0	0	0	0	0	0	0	0	0	0	0	0	0	0	0	0	0	0	0	0	0.00128	0	0	0	0	0	0	0	0	0	0	0	0
Porphyromonas SGB1980	0	0	0	0	0	0	0	0	0	0	0	0	0	0	0	0	0	0	0	0	0	0	0	0	0	0	0	0	0	0	0	0	0	0	0	0	0.0006	0	0	0	0	0	0	0	0	0	0	0	0
Clostridia unclassified SGB66170	0	0	0	0	0	0	0	0	0	0	0	0	0	0	0	0	0	0	0	0	0	0	0	0	0	0	0	0	0	0	0	0	0	0	0	0	0.00052	0	0	0	0	0	0.00555	0.00124	0	0	0	0	0
Peptoniphilus grossensis	0	0	0	0	0	0	0	0	0	0	0	0	0	0	0	0	0	0	0	0	0	0	0	0	0	0	0	0	0	0	0	0	0	0	0	0	0.00036	0	0	0	0	0	0	0	0	0	0	0	0
Lachnospiraceae bacterium NSJ 29	0	0	0	0	0	0	0	0	0	0	0	0	0	0	0	0	0	0	0	0	0	0	0	0	0	0	0	0	0	0	0	0	0	0	0	0	0	0.0073	0	0	0	0	0.00264	0.00019	0	0	0	0	0
Clostridium innocuum	0	0	0	0	0	0	0	0	0	0	0	0	0	0	0	0	0	0	0	0	0	0	0	0	0	0	0	0	0	0	0	0	0	0	0	0	0	0.00462	0	0	0	0	0	0	0	0	0	0	0
Phocea massiliensis	0	0	0	0	0	0	0	0	0	0	0	0	0	0	0	0	0	0	0	0	0	0	0	0	0	0	0	0	0	0	0	0	0	0	0	0	0	0	0.00383	0	0	0	0	0	0	0	0	0	0
GGB4602 SGB6365	0	0	0	0	0	0	0	0	0	0	0	0	0	0	0	0	0	0	0	0	0	0	0	0	0	0	0	0	0	0	0	0	0	0	0	0	0	0	0	0.06355	0	0	0	0	0	0	0	0	0
Christensenella massiliensis	0	0	0	0	0	0	0	0	0	0	0	0	0	0	0	0	0	0	0	0	0	0	0	0	0	0	0	0	0	0	0	0	0	0	0	0	0	0	0	0.0522	0	0	0	0	0	0	0	0	0
Lactonifactor longoviformis	0	0	0	0	0	0	0	0	0	0	0	0	0	0	0	0	0	0	0	0	0	0	0	0	0	0	0	0	0	0	0	0	0	0	0	0	0	0	0	0.02547	0	0	0	0	0	0	0	0	0
GGB9557 SGB14966	0	0	0	0	0	0	0	0	0	0	0	0	0	0	0	0	0	0	0	0	0	0	0	0	0	0	0	0	0	0	0	0	0	0	0	0	0	0	0	0.02411	0	0.00274	0	0	0	0	0.0005	0	0
Eisenbergiella tayi	0	0	0	0	0	0	0	0	0	0	0	0	0	0	0	0	0	0	0	0	0	0	0	0	0	0	0	0	0	0	0	0	0	0	0	0	0	0	0	0.00669	0	0.00496	0	0	0	0	0	0	0
Candidatus Paralachnospira caecorum	0	0	0	0	0	0	0	0	0	0	0	0	0	0	0	0	0	0	0	0	0	0	0	0	0	0	0	0	0	0	0	0	0	0	0	0	0	0	0	0.00251	0	0	0	0	0	0	0	0	0
Catabacter hongkongensis	0	0	0	0	0	0	0	0	0	0	0	0	0	0	0	0	0	0	0	0	0	0	0	0	0	0	0	0	0	0	0	0	0	0	0	0	0	0	0	0	0	0.00074	0	0	0	0	0	0	0
Clostridia unclassified SGB14016	0	0	0	0	0	0	0	0	0	0	0	0	0	0	0	0	0	0	0	0	0	0	0	0	0	0	0	0	0	0	0	0	0	0	0	0	0	0	0	0	0	0	0.0151	0.00023	0	0	0	0	0
Actinobaculum sp oral taxon 183	0	0	0	0	0	0	0	0	0	0	0	0	0	0	0	0	0	0	0	0	0	0	0	0	0	0	0	0	0	0	0	0	0	0	0	0	0	0	0	0	0	0	0.0046	0.01283	0	0	0	0	0
Clostridiales bacterium NSJ 40	0	0	0	0	0	0	0	0	0	0	0	0	0	0	0	0	0	0	0	0	0	0	0	0	0	0	0	0	0	0	0	0	0	0	0	0	0	0	0	0	0	0	0.00458	0	0	0	0	0	0
GGB45540 SGB63220	0	0	0	0	0	0	0	0	0	0	0	0	0	0	0	0	0	0	0	0	0	0	0	0	0	0	0	0	0	0	0	0	0	0	0	0	0	0	0	0	0	0	0.00203	0	0	0	0	0	0
GGB9696 SGB15212	0	0	0	0	0	0	0	0	0	0	0	0	0	0	0	0	0	0	0	0	0	0	0	0	0	0	0	0	0	0	0	0	0	0	0	0	0	0	0	0	0	0	0.00182	0	0	0	0	0	0.00969
Streptococcus sp 263 SSPC	0	0	0	0	0	0	0	0	0	0	0	0	0	0	0	0	0	0	0	0	0	0	0	0	0	0	0	0	0	0	0	0	0	0	0	0	0	0	0	0	0	0	0.00146	0	0	0	0.00132	0	0
Actinomyces sp S6 Spd3	0	0	0	0	0	0	0	0	0	0	0	0	0	0	0	0	0	0	0	0	0	0	0	0	0	0	0	0	0	0	0	0	0	0	0	0	0	0	0	0	0	0	0.00117	0.00119	0	0	0	0	0
Actinomyces massiliensis	0	0	0	0	0	0	0	0	0	0	0	0	0	0	0	0	0	0	0	0	0	0	0	0	0	0	0	0	0	0	0	0	0	0	0	0	0	0	0	0	0	0	0.00073	0.00059	0	0	0	0	0
Actinomyces naeslundii	0	0	0	0	0	0	0	0	0	0	0	0	0	0	0	0	0	0	0	0	0	0	0	0	0	0	0	0	0	0	0	0	0	0	0	0	0	0	0	0	0	0	0	0.00209	0	0	0	0	0
Oscillospiraceae bacterium NSJ 64	0	0	0	0	0	0	0	0	0	0	0	0	0	0	0	0	0	0	0	0	0	0	0	0	0	0	0	0	0	0	0	0	0	0	0	0	0	0	0	0	0	0	0	0.00099	0	0	0	0	0
Actinomyces oris	0	0	0	0	0	0	0	0	0	0	0	0	0	0	0	0	0	0	0	0	0	0	0	0	0	0	0	0	0	0	0	0	0	0	0	0	0	0	0	0	0	0	0	0.00057	0	0	0.00508	0.00167	0
Bifidobacterium dentium	0	0	0	0	0	0	0	0	0	0	0	0	0	0	0	0	0	0	0	0	0	0	0	0	0	0	0	0	0	0	0	0	0	0	0	0	0	0	0	0	0	0	0	0	0.00972	0.00719	0	0	0
Clostridiales bacterium UBA1390	0	0	0	0	0	0	0	0	0	0	0	0	0	0	0	0	0	0	0	0	0	0	0	0	0	0	0	0	0	0	0	0	0	0	0	0	0	0	0	0	0	0	0	0	0.00308	0	0	0	0
Rothia dentocariosa	0	0	0	0	0	0	0	0	0	0	0	0	0	0	0	0	0	0	0	0	0	0	0	0	0	0	0	0	0	0	0	0	0	0	0	0	0	0	0	0	0	0	0	0	0	0	0.00615	0.00396	0
Lactiplantibacillus plantarum	0	0	0	0	0	0	0	0	0	0	0	0	0	0	0	0	0	0	0	0	0	0	0	0	0	0	0	0	0	0	0	0	0	0	0	0	0	0	0	0	0	0	0	0	0	0	0.00329	0.0071	0.00038
Clostridiaceae bacterium NSJ 31	0	0	0	0	0	0	0	0	0	0	0	0	0	0	0	0	0	0	0	0	0	0	0	0	0	0	0	0	0	0	0	0	0	0	0	0	0	0	0	0	0	0	0	0	0	0	0.00162	0.0008	0
Massilioclostridium coli	0	0	0	0	0	0	0	0	0	0	0	0	0	0	0	0	0	0	0	0	0	0	0	0	0	0	0	0	0	0	0	0	0	0	0	0	0	0	0	0	0	0	0	0	0	0	0.00083	0	0
GGB4964 SGB6927	0	0	0	0	0	0	0	0	0	0	0	0	0	0	0	0	0	0	0	0	0	0	0	0	0	0	0	0	0	0	0	0	0	0	0	0	0	0	0	0	0	0	0	0	0	0	0.00041	0	0
GGB9637 SGB15111	0	0	0	0	0	0	0	0	0	0	0	0	0	0	0	0	0	0	0	0	0	0	0	0	0	0	0	0	0	0	0	0	0	0	0	0	0	0	0	0	0	0	0	0	0	0	0	0	0.01223
Alistipes dispar	0	0	0	0	0	0	0	0	0	0	0	0	0	0	0	0	0	0	0	0	0	0	0	0	0	0	0	0	0	0	0	0	0	0	0	0	0	0	0	0	0	0	0	0	0	0	0	0	0.00824
Collinsella tanakaei	0	0	0	0	0	0	0	0	0	0	0	0	0	0	0	0	0	0	0	0	0	0	0	0	0	0	0	0	0	0	0	0	0	0	0	0	0	0	0	0	0	0	0	0	0	0	0	0	0.00497
GGB9074 SGB13995	0	0	0	0	0	0	0	0	0	0	0	0	0	0	0	0	0	0	0	0	0	0	0	0	0	0	0	0	0	0	0	0	0	0	0	0	0	0	0	0	0	0	0	0	0	0	0	0	0.00347
GGB9591 SGB15013	0	0	0	0	0	0	0	0	0	0	0	0	0	0	0	0	0	0	0	0	0	0	0	0	0	0	0	0	0	0	0	0	0	0	0	0	0	0	0	0	0	0	0	0	0	0	0	0	0.00301
GGB13472 SGB20758	0	0	0	0	0	0	0	0	0	0	0	0	0	0	0	0	0	0	0	0	0	0	0	0	0	0	0	0	0	0	0	0	0	0	0	0	0	0	0	0	0	0	0	0	0	0	0	0	0.00094
Eggerthellaceae unclassified SGB14341	0	0	0	0	0	0	0	0	0	0	0	0	0	0	0	0	0	0	0	0	0	0	0	0	0	0	0	0	0	0	0	0	0	0	0	0	0	0	0	0	0	0	0	0	0	0	0	0	0
GGB9494 SGB14891	0	0	0	0	0	0	0	0	0	0	0	0	0	0	0	0	0	0	0	0	0	0	0	0	0	0	0	0	0	0	0	0	0	0	0	0	0	0	0	0	0	0	0	0	0	0	0	0	0
Streptococcus agalactiae	0	0	0	0	0	0	0	0	0	0	0	0	0	0	0	0	0	0	0	0	0	0	0	0	0	0	0	0	0	0	0	0	0	0	0	0	0	0	0	0	0	0	0	0	0	0	0	0	0
GGB51959 SGB72479	0	0	0	0	0	0	0	0	0	0	0	0	0	0	0	0	0	0	0	0	0	0	0	0	0	0	0	0	0	0	0	0	0	0	0	0	0	0	0	0	0	0	0	0	0	0	0	0	0
GGB9730 SGB15290	0	0	0	0	0	0	0	0	0	0	0	0	0	0	0	0	0	0	0	0	0	0	0	0	0	0	0	0	0	0	0	0	0	0	0	0	0	0	0	0	0	0	0	0	0	0	0	0	0
Clostridium sp Marseille P3244	0	0	0	0	0	0	0	0	0	0	0	0	0	0	0	0	0	0	0	0	0	0	0	0	0	0	0	0	0	0	0	0	0	0	0	0	0	0	0	0	0	0	0	0	0	0	0	0	0
Schaalia turicensis	0	0	0	0	0	0	0	0	0	0	0	0	0	0	0	0	0	0	0	0	0	0	0	0	0	0	0	0	0	0	0	0	0	0	0	0	0	0	0	0	0	0	0	0	0	0	0	0	0
Merdimonas faecis	0	0	0	0	0	0	0	0	0	0	0	0	0	0	0	0	0	0	0	0	0	0	0	0	0	0	0	0	0	0	0	0	0	0	0	0	0	0	0	0	0	0	0	0	0	0	0	0	0
Citrobacter koseri	0	0	0	0	0	0	0	0	0	0	0	0	0	0	0	0	0	0	0	0	0	0	0	0	0	0	0	0	0	0	0	0	0	0	0	0	0	0	0	0	0	0	0	0	0	0	0	0	0
Eggerthellaceae bacterium	0	0	0	0	0	0	0	0	0	0	0	0	0	0	0	0	0	0	0	0	0	0	0	0	0	0	0	0	0	0	0	0	0	0	0	0	0	0	0	0	0	0	0	0	0	0	0	0	0
Pseudoflavonifractor SGB15156	0	0	0	0	0	0	0	0	0	0	0	0	0	0	0	0	0	0	0	0	0	0	0	0	0	0	0	0	0	0	0	0	0	0	0	0	0	0	0	0	0	0	0	0	0	0	0	0	0
Streptococcus constellatus	0	0	0	0	0	0	0	0	0	0	0	0	0	0	0	0	0	0	0	0	0	0	0	0	0	0	0	0	0	0	0	0	0	0	0	0	0	0	0	0	0	0	0	0	0	0	0	0	0
Holdemania massiliensis	0	0	0	0	0	0	0	0	0	0	0	0	0	0	0	0	0	0	0	0	0	0	0	0	0	0	0	0	0	0	0	0	0	0	0	0	0	0	0	0	0	0	0	0	0	0	0	0	0
Clostridium sp SN20	0	0	0	0	0	0	0	0	0	0	0	0	0	0	0	0	0	0	0	0	0	0	0	0	0	0	0	0	0	0	0	0	0	0	0	0	0	0	0	0	0	0	0	0	0	0	0	0	0
Extibacter muris	0	0	0	0	0	0	0	0	0	0	0	0	0	0	0	0	0	0	0	0	0	0	0	0	0	0	0	0	0	0	0	0	0	0	0	0	0	0	0	0	0	0	0	0	0	0	0	0	0
Massilistercora timonensis	0	0	0	0	0	0	0	0	0	0	0	0	0	0	0	0	0	0	0	0	0	0	0	0	0	0	0	0	0	0	0	0	0	0	0	0	0	0	0	0	0	0	0	0	0	0	0	0	0
Clostridiales Family XIII Incertae Sedis unclassified SGB3978	0	0	0	0	0	0	0	0	0	0	0	0	0	0	0	0	0	0	0	0	0	0	0	0	0	0	0	0	0	0	0	0	0	0	0	0	0	0	0	0	0	0	0	0	0	0	0	0	0
Peptoniphilus sp Marseille P3761	0	0	0	0	0	0	0	0	0	0	0	0	0	0	0	0	0	0	0	0	0	0	0	0	0	0	0	0	0	0	0	0	0	0	0	0	0	0	0	0	0	0	0	0	0	0	0	0	0
Fusobacterium nucleatum	0	0	0	0	0	0	0	0	0	0	0	0	0	0	0	0	0	0	0	0	0	0	0	0	0	0	0	0	0	0	0	0	0	0	0	0	0	0	0	0	0	0	0	0	0	0	0	0	0
Gordonibacter urolithinfaciens	0	0	0	0	0	0	0	0	0	0	0	0	0	0	0	0	0	0	0	0	0	0	0	0	0	0	0	0	0	0	0	0	0	0	0	0	0	0	0	0	0	0	0	0	0	0	0	0	0
Atlantibacter subterranea	0	0	0	0	0	0	0	0	0	0	0	0	0	0	0	0	0	0	0	0	0	0	0	0	0	0	0	0	0	0	0	0	0	0	0	0	0	0	0	0	0	0	0	0	0	0	0	0	0
Victivallis vadensis	0	0	0	0	0	0	0	0	0	0	0	0	0	0	0	0	0	0	0	0	0	0	0	0	0	0	0	0	0	0	0	0	0	0	0	0	0	0	0	0	0	0	0	0	0	0	0	0	0
Clostridiales bacterium Choco116	0	0	0	0	0	0	0	0	0	0	0	0	0	0	0	0	0	0	0	0	0	0	0	0	0	0	0	0	0	0	0	0	0	0	0	0	0	0	0	0	0	0	0	0	0	0	0	0	0
Clostridiales unclassified SGB15150	0	0	0	0	0	0	0	0	0	0	0	0	0	0	0	0	0	0	0	0	0	0	0	0	0	0	0	0	0	0	0	0	0	0	0	0	0	0	0	0	0	0	0	0	0	0	0	0	0
Clostridia bacterium UC5 1 1D1	0	0	0	0	0	0	0	0	0	0	0	0	0	0	0	0	0	0	0	0	0	0	0	0	0	0	0	0	0	0	0	0	0	0	0	0	0	0	0	0	0	0	0	0	0	0	0	0	0
Candidatus Pararuminococcus gallinarum	0	0	0	0	0	0	0	0	0	0	0	0	0	0	0	0	0	0	0	0	0	0	0	0	0	0	0	0	0	0	0	0	0	0	0	0	0	0	0	0	0	0	0	0	0	0	0	0	0
Eubacterium maltosivorans	0	0	0	0	0	0	0	0	0	0	0	0	0	0	0	0	0	0	0	0	0	0	0	0	0	0	0	0	0	0	0	0	0	0	0	0	0	0	0	0	0	0	0	0	0	0	0	0	0
Lachnospira SGB5076	0	0	0	0	0	0	0	0	0	0	0	0	0	0	0	0	0	0	0	0	0	0	0	0	0	0	0	0	0	0	0	0	0	0	0	0	0	0	0	0	0	0	0	0	0	0	0	0	0
Lachnospiraceae bacterium BX3	0	0	0	0	0	0	0	0	0	0	0	0	0	0	0	0	0	0	0	0	0	0	0	0	0	0	0	0	0	0	0	0	0	0	0	0	0	0	0	0	0	0	0	0	0	0	0	0	0
Enteroscipio rubneri	0	0	0	0	0	0	0	0	0	0	0	0	0	0	0	0	0	0	0	0	0	0	0	0	0	0	0	0	0	0	0	0	0	0	0	0	0	0	0	0	0	0	0	0	0	0	0	0	0
Bacteroides fragilis	0	0	0	0	0	0	0	0	0	0	0	0	0	0	0	0	0	0	0	0	0	0	0	0	0	0	0	0	0	0	0	0	0	0	0	0	0	0	0	0	0	0	0	0	0	0	0	0	0
Parabacteroides johnsonii	0	0	0	0	0	0	0	0	0	0	0	0	0	0	0	0	0	0	0	0	0	0	0	0	0	0	0	0	0	0	0	0	0	0	0	0	0	0	0	0	0	0	0	0	0	0	0	0	0
GGB9667 SGB15164	0	0	0	0	0	0	0	0	0	0	0	0	0	0	0	0	0	0	0	0	0	0	0	0	0	0	0	0	0	0	0	0	0	0	0	0	0	0	0	0	0	0	0	0	0	0	0	0	0
Phocaeicola sartorii	0	0	0	0	0	0	0	0	0	0	0	0	0	0	0	0	0	0	0	0	0	0	0	0	0	0	0	0	0	0	0	0	0	0	0	0	0	0	0	0	0	0	0	0	0	0	0	0	0
Odoribacter sp AF15 53	0	0	0	0	0	0	0	0	0	0	0	0	0	0	0	0	0	0	0	0	0	0	0	0	0	0	0	0	0	0	0	0	0	0	0	0	0	0	0	0	0	0	0	0	0	0	0	0	0
Bacteroides finegoldii	0	0	0	0	0	0	0	0	0	0	0	0	0	0	0	0	0	0	0	0	0	0	0	0	0	0	0	0	0	0	0	0	0	0	0	0	0	0	0	0	0	0	0	0	0	0	0	0	0
Candidatus Borkfalkia ceftriaxoniphila	0	0	0	0	0	0	0	0	0	0	0	0	0	0	0	0	0	0	0	0	0	0	0	0	0	0	0	0	0	0	0	0	0	0	0	0	0	0	0	0	0	0	0	0	0	0	0	0	0
GGB9695 SGB15211	0	0	0	0	0	0	0	0	0	0	0	0	0	0	0	0	0	0	0	0	0	0	0	0	0	0	0	0	0	0	0	0	0	0	0	0	0	0	0	0	0	0	0	0	0	0	0	0	0
Clostridia unclassified SGB71368	0	0	0	0	0	0	0	0	0	0	0	0	0	0	0	0	0	0	0	0	0	0	0	0	0	0	0	0	0	0	0	0	0	0	0	0	0	0	0	0	0	0	0	0	0	0	0	0	0
Clostridium sp NSJ 42	0	0	0	0	0	0	0	0	0	0	0	0	0	0	0	0	0	0	0	0	0	0	0	0	0	0	0	0	0	0	0	0	0	0	0	0	0	0	0	0	0	0	0	0	0	0	0	0	0
GGB9186 SGB14125	0	0	0	0	0	0	0	0	0	0	0	0	0	0	0	0	0	0	0	0	0	0	0	0	0	0	0	0	0	0	0	0	0	0	0	0	0	0	0	0	0	0	0	0	0	0	0	0	0
Lachnoclostridium sp An138	0	0	0	0	0	0	0	0	0	0	0	0	0	0	0	0	0	0	0	0	0	0	0	0	0	0	0	0	0	0	0	0	0	0	0	0	0	0	0	0	0	0	0	0	0	0	0	0	0
Ruminococcus gnavus	0	0	0	0	0	0	0	0	0	0	0	0	0	0	0	0	0	0	0	0	0	0	0	0	0	0	0	0	0	0	0	0	0	0	0	0	0	0	0	0	0	0	0	0	0	0	0	0	0
GGB9635 SGB15100	0	0	0	0	0	0	0	0	0	0	0	0	0	0	0	0	0	0	0	0	0	0	0	0	0	0	0	0	0	0	0	0	0	0	0	0	0	0	0	0	0	0	0	0	0	0	0	0	0
Clostridium SGB6179	0	0	0	0	0	0	0	0	0	0	0	0	0	0	0	0	0	0	0	0	0	0	0	0	0	0	0	0	0	0	0	0	0	0	0	0	0	0	0	0	0	0	0	0	0	0	0	0	0
Hydrogeniiclostidium mannosilyticum	0	0	0	0	0	0	0	0	0	0	0	0	0	0	0	0	0	0	0	0	0	0	0	0	0	0	0	0	0	0	0	0	0	0	0	0	0	0	0	0	0	0	0	0	0	0	0	0	0
Candidatus Heteroscilispira lomanii	0	0	0	0	0	0	0	0	0	0	0	0	0	0	0	0	0	0	0	0	0	0	0	0	0	0	0	0	0	0	0	0	0	0	0	0	0	0	0	0	0	0	0	0	0	0	0	0	0
Roseburia sp AM59 24XD	0	0	0	0	0	0	0	0	0	0	0	0	0	0	0	0	0	0	0	0	0	0	0	0	0	0	0	0	0	0	0	0	0	0	0	0	0	0	0	0	0	0	0	0	0	0	0	0	0
Phocaeicola massiliensis	0	0	0	0	0	0	0	0	0	0	0	0	0	0	0	0	0	0	0	0	0	0	0	0	0	0	0	0	0	0	0	0	0	0	0	0	0	0	0	0	0	0	0	0	0	0	0	0	0
Blautia hansenii	0	0	0	0	0	0	0	0	0	0	0	0	0	0	0	0	0	0	0	0	0	0	0	0	0	0	0	0	0	0	0	0	0	0	0	0	0	0	0	0	0	0	0	0	0	0	0	0	0
GGB4588 SGB6347	0	0	0	0	0	0	0	0	0	0	0	0	0	0	0	0	0	0	0	0	0	0	0	0	0	0	0	0	0	0	0	0	0	0	0	0	0	0	0	0	0	0	0	0	0	0	0	0	0
GGB6606 SGB9340	0	0	0	0	0	0	0	0	0	0	0	0	0	0	0	0	0	0	0	0	0	0	0	0	0	0	0	0	0	0	0	0	0	0	0	0	0	0	0	0	0	0	0	0	0	0	0	0	0
Monoglobus pectinilyticus	0	0	0	0	0	0	0	0	0	0	0	0	0	0	0	0	0	0	0	0	0	0	0	0	0	0	0	0	0	0	0	0	0	0	0	0	0	0	0	0	0	0	0	0	0	0	0	0	0
GGB3490 SGB4664	0	0	0	0	0	0	0	0	0	0	0	0	0	0	0	0	0	0	0	0	0	0	0	0	0	0	0	0	0	0	0	0	0	0	0	0	0	0	0	0	0	0	0	0	0	0	0	0	0
Lactobacillus delbrueckii	0	0	0	0	0	0	0	0	0	0	0	0	0	0	0	0	0	0	0	0	0	0	0	0	0	0	0	0	0	0	0	0	0	0	0	0	0	0	0	0	0	0	0	0	0	0	0	0	0
Lachnospira pectinoschiza	0	0	0	0	0	0	0	0	0	0	0	0	0	0	0	0	0	0	0	0	0	0	0	0	0	0	0	0	0	0	0	0	0	0	0	0	0	0	0	0	0	0	0	0	0	0	0	0	0
Enterocloster clostridioformis	0	0	0	0	0	0	0	0	0	0	0	0	0	0	0	0	0	0	0	0	0	0	0	0	0	0	0	0	0	0	0	0	0	0	0	0	0	0	0	0	0	0	0	0	0	0	0	0	0
Lachnospiraceae unclassified SGB4924	0	0	0	0	0	0	0	0	0	0	0	0	0	0	0	0	0	0	0	0	0	0	0	0	0	0	0	0	0	0	0	0	0	0	0	0	0	0	0	0	0	0	0	0	0	0	0	0	0
Anaerostipes caccae	0	0	0	0	0	0	0	0	0	0	0	0	0	0	0	0	0	0	0	0	0	0	0	0	0	0	0	0	0	0	0	0	0	0	0	0	0	0	0	0	0	0	0	0	0	0	0	0	0
GGB42689 SGB59892	0	0	0	0	0	0	0	0	0	0	0	0	0	0	0	0	0	0	0	0	0	0	0	0	0	0	0	0	0	0	0	0	0	0	0	0	0	0	0	0	0	0	0	0	0	0	0	0	0
Marvinbryantia SGB4691	0	0	0	0	0	0	0	0	0	0	0	0	0	0	0	0	0	0	0	0	0	0	0	0	0	0	0	0	0	0	0	0	0	0	0	0	0	0	0	0	0	0	0	0	0	0	0	0	0
Murimonas intestini	0	0	0	0	0	0	0	0	0	0	0	0	0	0	0	0	0	0	0	0	0	0	0	0	0	0	0	0	0	0	0	0	0	0	0	0	0	0	0	0	0	0	0	0	0	0	0	0	0
Clostridiales bacterium CHKCI006	0	0	0	0	0	0	0	0	0	0	0	0	0	0	0	0	0	0	0	0	0	0	0	0	0	0	0	0	0	0	0	0	0	0	0	0	0	0	0	0	0	0	0	0	0	0	0	0	0
Lachnospiraceae unclassified SGB4882	0	0	0	0	0	0	0	0	0	0	0	0	0	0	0	0	0	0	0	0	0	0	0	0	0	0	0	0	0	0	0	0	0	0	0	0	0	0	0	0	0	0	0	0	0	0	0	0	0
Trueperella pyogenes	0	0	0	0	0	0	0	0	0	0	0	0	0	0	0	0	0	0	0	0	0	0	0	0	0	0	0	0	0	0	0	0	0	0	0	0	0	0	0	0	0	0	0	0	0	0	0	0	0
Clostridium saccharogumia	0	0	0	0	0	0	0	0	0	0	0	0	0	0	0	0	0	0	0	0	0	0	0	0	0	0	0	0	0	0	0	0	0	0	0	0	0	0	0	0	0	0	0	0	0	0	0	0	0
Massilimaliae timonensis	0	0	0	0	0	0	0	0	0	0	0	0	0	0	0	0	0	0	0	0	0	0	0	0	0	0	0	0	0	0	0	0	0	0	0	0	0	0	0	0	0	0	0	0	0	0	0	0	0
Enterococcus durans	0	0	0	0	0	0	0	0	0	0	0	0	0	0	0	0	0	0	0	0	0	0	0	0	0	0	0	0	0	0	0	0	0	0	0	0	0	0	0	0	0	0	0	0	0	0	0	0	0
Blautia caecimuris	0	0	0	0	0	0	0	0	0	0	0	0	0	0	0	0	0	0	0	0	0	0	0	0	0	0	0	0	0	0	0	0	0	0	0	0	0	0	0	0	0	0	0	0	0	0	0	0	0
Massilimicrobiota sp An134	0	0	0	0	0	0	0	0	0	0	0	0	0	0	0	0	0	0	0	0	0	0	0	0	0	0	0	0	0	0	0	0	0	0	0	0	0	0	0	0	0	0	0	0	0	0	0	0	0
Lactobacillus crispatus	0	0	0	0	0	0	0	0	0	0	0	0	0	0	0	0	0	0	0	0	0	0	0	0	0	0	0	0	0	0	0	0	0	0	0	0	0	0	0	0	0	0	0	0	0	0	0	0	0
Candidatus Metaruminococcus caecorum	0	0	0	0	0	0	0	0	0	0	0	0	0	0	0	0	0	0	0	0	0	0	0	0	0	0	0	0	0	0	0	0	0	0	0	0	0	0	0	0	0	0	0	0	0	0	0	0	0
Blautia sp An249	0	0	0	0	0	0	0	0	0	0	0	0	0	0	0	0	0	0	0	0	0	0	0	0	0	0	0	0	0	0	0	0	0	0	0	0	0	0	0	0	0	0	0	0	0	0	0	0	0
Candidatus Neoanaerotignum tabaqchaliae	0	0	0	0	0	0	0	0	0	0	0	0	0	0	0	0	0	0	0	0	0	0	0	0	0	0	0	0	0	0	0	0	0	0	0	0	0	0	0	0	0	0	0	0	0	0	0	0	0
Blautia producta	0	0	0	0	0	0	0	0	0	0	0	0	0	0	0	0	0	0	0	0	0	0	0	0	0	0	0	0	0	0	0	0	0	0	0	0	0	0	0	0	0	0	0	0	0	0	0	0	0
Schaalia meyeri	0	0	0	0	0	0	0	0	0	0	0	0	0	0	0	0	0	0	0	0	0	0	0	0	0	0	0	0	0	0	0	0	0	0	0	0	0	0	0	0	0	0	0	0	0	0	0	0	0
Clostridium sp AM42 4	0	0	0	0	0	0	0	0	0	0	0	0	0	0	0	0	0	0	0	0	0	0	0	0	0	0	0	0	0	0	0	0	0	0	0	0	0	0	0	0	0	0	0	0	0	0	0	0	0
GGB9623 SGB15076	0	0	0	0	0	0	0	0	0	0	0	0	0	0	0	0	0	0	0	0	0	0	0	0	0	0	0	0	0	0	0	0	0	0	0	0	0	0	0	0	0	0	0	0	0	0	0	0	0
Selenomonadales bacterium	0	0	0	0	0	0	0	0	0	0	0	0	0	0	0	0	0	0	0	0	0	0	0	0	0	0	0	0	0	0	0	0	0	0	0	0	0	0	0	0	0	0	0	0	0	0	0	0	0
GGB9574 SGB14987	0	0	0	0	0	0	0	0	0	0	0	0	0	0	0	0	0	0	0	0	0	0	0	0	0	0	0	0	0	0	0	0	0	0	0	0	0	0	0	0	0	0	0	0	0	0	0	0	0
Bacillus pumilus	0	0	0	0	0	0	0	0	0	0	0	0	0	0	0	0	0	0	0	0	0	0	0	0	0	0	0	0	0	0	0	0	0	0	0	0	0	0	0	0	0	0	0	0	0	0	0	0	0
Oscillibacter sp PC13	0	0	0	0	0	0	0	0	0	0	0	0	0	0	0	0	0	0	0	0	0	0	0	0	0	0	0	0	0	0	0	0	0	0	0	0	0	0	0	0	0	0	0	0	0	0	0	0	0
Eisenbergiella massiliensis	0	0	0	0	0	0	0	0	0	0	0	0	0	0	0	0	0	0	0	0	0	0	0	0	0	0	0	0	0	0	0	0	0	0	0	0	0	0	0	0	0	0	0	0	0	0	0	0	0
Flavonifractor sp An100	0	0	0	0	0	0	0	0	0	0	0	0	0	0	0	0	0	0	0	0	0	0	0	0	0	0	0	0	0	0	0	0	0	0	0	0	0	0	0	0	0	0	0	0	0	0	0	0	0
GGB53007 SGB73936	0	0	0	0	0	0	0	0	0	0	0	0	0	0	0	0	0	0	0	0	0	0	0	0	0	0	0	0	0	0	0	0	0	0	0	0	0	0	0	0	0	0	0	0	0	0	0	0	0
Porphyromonas SGB1977	0	0	0	0	0	0	0	0	0	0	0	0	0	0	0	0	0	0	0	0	0	0	0	0	0	0	0	0	0	0	0	0	0	0	0	0	0	0	0	0	0	0	0	0	0	0	0	0	0
GGB3034 SGB4030	0	0	0	0	0	0	0	0	0	0	0	0	0	0	0	0	0	0	0	0	0	0	0	0	0	0	0	0	0	0	0	0	0	0	0	0	0	0	0	0	0	0	0	0	0	0	0	0	0
Bacillus sonorensis	0	0	0	0	0	0	0	0	0	0	0	0	0	0	0	0	0	0	0	0	0	0	0	0	0	0	0	0	0	0	0	0	0	0	0	0	0	0	0	0	0	0	0	0	0	0	0	0	0
Romboutsia hominis	0	0	0	0	0	0	0	0	0	0	0	0	0	0	0	0	0	0	0	0	0	0	0	0	0	0	0	0	0	0	0	0	0	0	0	0	0	0	0	0	0	0	0	0	0	0	0	0	0
Eubacterium tenue	0	0	0	0	0	0	0	0	0	0	0	0	0	0	0	0	0	0	0	0	0	0	0	0	0	0	0	0	0	0	0	0	0	0	0	0	0	0	0	0	0	0	0	0	0	0	0	0	0
GGB3003 SGB3994	0	0	0	0	0	0	0	0	0	0	0	0	0	0	0	0	0	0	0	0	0	0	0	0	0	0	0	0	0	0	0	0	0	0	0	0	0	0	0	0	0	0	0	0	0	0	0	0	0
Holdemania sp Marseille P2844	0	0	0	0	0	0	0	0	0	0	0	0	0	0	0	0	0	0	0	0	0	0	0	0	0	0	0	0	0	0	0	0	0	0	0	0	0	0	0	0	0	0	0	0	0	0	0	0	0
Porphyromonas somerae	0	0	0	0	0	0	0	0	0	0	0	0	0	0	0	0	0	0	0	0	0	0	0	0	0	0	0	0	0	0	0	0	0	0	0	0	0	0	0	0	0	0	0	0	0	0	0	0	0
Anaerococcus obesiensis	0	0	0	0	0	0	0	0	0	0	0	0	0	0	0	0	0	0	0	0	0	0	0	0	0	0	0	0	0	0	0	0	0	0	0	0	0	0	0	0	0	0	0	0	0	0	0	0	0
GGB51510 SGB71883	0	0	0	0	0	0	0	0	0	0	0	0	0	0	0	0	0	0	0	0	0	0	0	0	0	0	0	0	0	0	0	0	0	0	0	0	0	0	0	0	0	0	0	0	0	0	0	0	0
Ruminococcaceae unclassified SGB15257	0	0	0	0	0	0	0	0	0	0	0	0	0	0	0	0	0	0	0	0	0	0	0	0	0	0	0	0	0	0	0	0	0	0	0	0	0	0	0	0	0	0	0	0	0	0	0	0	0
GGB29535 SGB42321	0	0	0	0	0	0	0	0	0	0	0	0	0	0	0	0	0	0	0	0	0	0	0	0	0	0	0	0	0	0	0	0	0	0	0	0	0	0	0	0	0	0	0	0	0	0	0	0	0
GGB9623 SGB15075	0	0	0	0	0	0	0	0	0	0	0	0	0	0	0	0	0	0	0	0	0	0	0	0	0	0	0	0	0	0	0	0	0	0	0	0	0	0	0	0	0	0	0	0	0	0	0	0	0
Clostridiales bacterium S5 A14a	0	0	0	0	0	0	0	0	0	0	0	0	0	0	0	0	0	0	0	0	0	0	0	0	0	0	0	0	0	0	0	0	0	0	0	0	0	0	0	0	0	0	0	0	0	0	0	0	0
Porphyromonas asaccharolytica	0	0	0	0	0	0	0	0	0	0	0	0	0	0	0	0	0	0	0	0	0	0	0	0	0	0	0	0	0	0	0	0	0	0	0	0	0	0	0	0	0	0	0	0	0	0	0	0	0
Peptoniphilus obesi	0	0	0	0	0	0	0	0	0	0	0	0	0	0	0	0	0	0	0	0	0	0	0	0	0	0	0	0	0	0	0	0	0	0	0	0	0	0	0	0	0	0	0	0	0	0	0	0	0
Alterileibacterium massiliense	0	0	0	0	0	0	0	0	0	0	0	0	0	0	0	0	0	0	0	0	0	0	0	0	0	0	0	0	0	0	0	0	0	0	0	0	0	0	0	0	0	0	0	0	0	0	0	0	0
GGB3677 SGB4990	0	0	0	0	0	0	0	0	0	0	0	0	0	0	0	0	0	0	0	0	0	0	0	0	0	0	0	0	0	0	0	0	0	0	0	0	0	0	0	0	0	0	0	0	0	0	0	0	0
GGB29848 SGB42690	0	0	0	0	0	0	0	0	0	0	0	0	0	0	0	0	0	0	0	0	0	0	0	0	0	0	0	0	0	0	0	0	0	0	0	0	0	0	0	0	0	0	0	0	0	0	0	0	0
Prevotella buccalis	0	0	0	0	0	0	0	0	0	0	0	0	0	0	0	0	0	0	0	0	0	0	0	0	0	0	0	0	0	0	0	0	0	0	0	0	0	0	0	0	0	0	0	0	0	0	0	0	0
Paenibacillus etheri	0	0	0	0	0	0	0	0	0	0	0	0	0	0	0	0	0	0	0	0	0	0	0	0	0	0	0	0	0	0	0	0	0	0	0	0	0	0	0	0	0	0	0	0	0	0	0	0	0
Paenibacillus odorifer	0	0	0	0	0	0	0	0	0	0	0	0	0	0	0	0	0	0	0	0	0	0	0	0	0	0	0	0	0	0	0	0	0	0	0	0	0	0	0	0	0	0	0	0	0	0	0	0	0
Clostridium butyricum	0	0	0	0	0	0	0	0	0	0	0	0	0	0	0	0	0	0	0	0	0	0	0	0	0	0	0	0	0	0	0	0	0	0	0	0	0	0	0	0	0	0	0	0	0	0	0	0	0
Prevotella buccae	0	0	0	0	0	0	0	0	0	0	0	0	0	0	0	0	0	0	0	0	0	0	0	0	0	0	0	0	0	0	0	0	0	0	0	0	0	0	0	0	0	0	0	0	0	0	0	0	0
Clostridia unclassified SGB6369	0	0	0	0	0	0	0	0	0	0	0	0	0	0	0	0	0	0	0	0	0	0	0	0	0	0	0	0	0	0	0	0	0	0	0	0	0	0	0	0	0	0	0	0	0	0	0	0	0
GGB4569 SGB6312	0	0	0	0	0	0	0	0	0	0	0	0	0	0	0	0	0	0	0	0	0	0	0	0	0	0	0	0	0	0	0	0	0	0	0	0	0	0	0	0	0	0	0	0	0	0	0	0	0
Gemella sanguinis	0	0	0	0	0	0	0	0	0	0	0	0	0	0	0	0	0	0	0	0	0	0	0	0	0	0	0	0	0	0	0	0	0	0	0	0	0	0	0	0	0	0	0	0	0	0	0	0	0
Clostridium sulfidigenes	0	0	0	0	0	0	0	0	0	0	0	0	0	0	0	0	0	0	0	0	0	0	0	0	0	0	0	0	0	0	0	0	0	0	0	0	0	0	0	0	0	0	0	0	0	0	0	0	0
Leuconostoc carnosum	0	0	0	0	0	0	0	0	0	0	0	0	0	0	0	0	0	0	0	0	0	0	0	0	0	0	0	0	0	0	0	0	0	0	0	0	0	0	0	0	0	0	0	0	0	0	0	0	0
Erysipelatoclostridium sp An15	0	0	0	0	0	0	0	0	0	0	0	0	0	0	0	0	0	0	0	0	0	0	0	0	0	0	0	0	0	0	0	0	0	0	0	0	0	0	0	0	0	0	0	0	0	0	0	0	0
Leuconostoc citreum	0	0	0	0	0	0	0	0	0	0	0	0	0	0	0	0	0	0	0	0	0	0	0	0	0	0	0	0	0	0	0	0	0	0	0	0	0	0	0	0	0	0	0	0	0	0	0	0	0
GGB3637 SGB4930	0	0	0	0	0	0	0	0	0	0	0	0	0	0	0	0	0	0	0	0	0	0	0	0	0	0	0	0	0	0	0	0	0	0	0	0	0	0	0	0	0	0	0	0	0	0	0	0	0
Massilicoli timonensis	0	0	0	0	0	0	0	0	0	0	0	0	0	0	0	0	0	0	0	0	0	0	0	0	0	0	0	0	0	0	0	0	0	0	0	0	0	0	0	0	0	0	0	0	0	0	0	0	0
[truncated: 202 more columns]

## Sheet: Supplementary Data 2
Supplementary Data 2: Merged taxonomic profiles averaged by substrate/timepoint
Taxa	CNT.0h	MYC.0h	OAT.0h	CKN.0h	CNT.4h	MYC.4h	OAT.4h	CKN.4h	CNT.8h	MYC.8h	OAT.8h	CKN.8h	CNT.24h	MYC.24h	OAT.24h	CKN.24h	CNT.48h	MYC.48h	OAT.48h	CKN.48h	CNT.72h	MYC.72h	OAT.72h	CKN.72h
Substrate	CNT	MYC	OAT	CKN	CNT	MYC	OAT	CKN	CNT	MYC	OAT	CKN	CNT	MYC	OAT	CKN	CNT	MYC	OAT	CKN	CNT	MYC	OAT	CKN
TimePoint	0h	0h	0h	0h	4h	4h	4h	4h	8h	8h	8h	8h	24h	24h	24h	24h	48h	48h	48h	48h	72h	72h	72h	72h
Eggerthella lenta	0.370658	0.422783	0.208046	0.223341	0.576948	0.238319	0.15701	0.341994	1.31709	0.271377	0.0453008	1.08561	1.55464	0.79003	0.30921	1.47278	2.02059	0.907904	0.399967	1.61256	2.07128	0.0692083	0.465619	1.83096
Escherichia coli	0.0116717	0.00459167	0.00487333	0.139446	0.507113	1.2463	1.19856	1.70927	4.60384	4.45697	6.86705	5.15414	4.21493	2.59733	5.54598	1.89069	5.42128	1.89999	5.95889	1.38341	5.0991	2.61191	2.6149	1.41144
Negativibacillus massiliensis	0.0325567	0.0435475	0.0369558	0.0412975	0.0569617	0.0259683	0.0253317	0.0598533	0.116538	0.0108817	0.000439167	0.129296	0.336566	0.0140317	0.000350833	1.52883	0.358282	0.0209258	0	2.01777	0.304438	0	0	2.13699
Phocaeicola dorei	1.75602	1.80679	2.12945	2.33668	2.3841	7.01294	8.70995	4.06286	1.67689	3.90278	10.0416	3.01421	1.60879	1.31649	1.54394	1.42662	1.21414	0.321133	0.714714	1.26859	1.1308	0.829341	0.693442	0.826393
Clostridium symbiosum	0.0147083	0.0153433	0.0172233	0.0121558	0.0829917	0.0438067	0.0350692	0.10346	0.369803	0.289475	0.0418417	0.765322	1.6755	1.07702	0.286937	1.26507	1.36281	0.868766	0.775708	1.24824	1.30596	1.22069	0.814778	1.37297
Sutterella wadsworthensis	0.883507	0.813228	0.749962	0.853354	1.62064	3.79151	2.05921	4.75188	4.38974	5.3446	1.18052	6.89803	4.07333	4.70588	3.0037	5.35414	4.18462	2.00626	2.88435	5.73232	3.08072	0.843002	2.71647	5.25321
GGB9632 SGB15089	0.403442	0.410757	0.281977	0.31412	0.84859	0.125103	0.118971	0.699568	1.28971	0.0619083	0.0155242	1.63645	1.24764	0.11913	0.04955	2.57337	1.14657	0.0599558	0.106006	2.59601	1.39322	0.0547425	0.109985	2.83883
Bacteroides uniformis	2.09429	2.35345	2.24488	2.3707	2.2024	6.98209	5.95323	2.88732	1.81664	6.70626	6.97399	2.05606	1.40831	6.84823	2.74344	1.38296	1.93091	10.2201	3.3598	1.15778	1.89315	5.47358	3.11914	1.15663
Flavonifractor plautii	0.131377	0.197525	0.171376	0.150682	0.191587	0.147714	0.072975	0.193958	0.799865	0.272308	0.0110992	1.11751	0.68006	1.53035	0.326518	3.64587	1.40396	0.79118	0.400502	3.7017	1.79781	0.686768	0.585577	3.10261
Dysosmobacter welbionis	0.537675	0.466636	0.383248	0.542793	0.576517	0.0984283	0.129802	0.383259	0.596595	0.0540958	0.01063	0.601864	2.4973	0.126801	0.189523	1.35104	2.77497	0.419342	0.454767	1.37431	2.30697	0.955836	0.418576	1.03595
Clostridium sp AF20 17LB	0.219523	0.252146	0.242037	0.219091	0.25319	0.162546	0.0986592	0.253629	0.978117	0.85606	0.0594792	1.03447	1.47585	1.49179	1.13225	2.33394	1.12442	0.95677	1.60292	3.24315	0.884957	0.583565	1.5554	3.18685
Prevotella copri clade A	4.17021	4.61147	4.6418	4.43678	4.0351	5.42488	1.06713	3.91164	3.46256	3.82881	0.272565	2.91372	1.82029	0.943053	0.282473	0.776832	0.791167	1.03894	0.250561	0.295063	0.524095	0.877707	0.197765	0.133705
GGB3433 SGB4573	0.0682917	0.0870158	0.0760383	0.06495	0.107773	0.130327	0.134654	0.218486	0.130635	0.596437	0.148498	0.693816	0.405376	0.487036	0.167577	1.59324	0.240982	0.252543	0.151434	0.788819	0.181893	0.026915	0.182127	0.31832
Bacteroides ovatus	0.748443	0.661184	0.676543	0.66749	0.644722	1.63026	1.29044	0.755624	0.566848	3.68371	1.89165	0.569577	0.651594	15.0368	4.61833	0.461561	0.527498	17.7238	2.46164	0.421172	0.55043	14.9761	1.90803	0.36806
Odoribacter splanchnicus	0.137382	0.181496	0.163703	0.175639	0.128967	0.158519	0.0879708	0.223331	0.11112	0.212252	0.0183908	0.313758	0.108392	0.154571	0.049245	1.2001	0.121627	0.0676283	0.0937533	1.69637	0.112987	0.0375008	0.119303	2.37947
Dialister invisus	0.599943	0.556764	0.578623	0.607872	0.682465	0.224562	0.229211	0.443314	0.445482	0.120331	0.0251667	0.221809	0.61811	0.508714	1.18658	0.402463	0.49793	0.569728	1.03475	0.315059	0.479115	1.774	1.16032	0.28093
Erysipelatoclostridium ramosum	0.0289217	0.0290792	0.0618792	0.0335025	0.105067	0.314932	0.42079	0.209062	0.0791817	0.773982	1.1958	0.133958	0.041198	0.0252617	1.15768	0.0558792	0.02332	0.0265758	0.392138	0.0872883	0.01971	0.0747417	0.407545	0.0739825
Evtepia gabavorous	0.180895	0.1683	0.148559	0.143234	0.155492	0.0474442	0.0654292	0.10344	0.152605	0.0518708	0.0398133	0.14799	0.949036	0.343097	0.451398	1.18596	1.55472	0.257426	0.519402	1.47721	1.77582	0.144102	0.373949	1.34475
Sellimonas intestinalis	0.109842	0.119052	0.123472	0.0992875	0.22446	0.10021	0.156873	0.168633	0.170073	0.133002	0.05747	0.202903	0.1796	0.222536	0.119158	0.337609	0.144743	0.125557	0.172909	0.300115	0.110542	0.0271258	0.16787	0.179088
GGB9347 SGB14313	0.818837	1.19935	1.03064	0.946225	0.813148	0.830743	0.967248	0.819354	0.749422	0.508489	0.160852	0.761281	1.06504	0.361314	0.0273375	0.896102	0.967252	0.0638367	0.0231767	1.84559	1.04102	0.00504667	0.0425958	2.63319
Clostridia bacterium	2.35342	2.17798	2.06111	2.46544	2.18281	1.09822	1.01434	1.96024	2.04998	0.696461	0.375279	1.51845	1.77009	0.4896	0.565273	1.65144	1.97178	0.410983	0.59363	1.67179	2.09152	0.913808	0.665921	1.86736
Faecalibacterium prausnitzii	7.70279	6.97815	6.89029	7.54427	7.98886	3.50206	4.06045	5.78187	7.53636	1.97378	3.16333	4.1503	6.59197	1.00789	1.83977	1.78487	5.54272	0.32262	0.606274	1.46443	5.22593	0.204492	0.351754	0.977184
Lachnospiraceae bacterium	1.57395	1.80525	1.63553	1.90555	1.39739	0.872533	0.993809	1.10292	1.16792	0.542339	0.326595	0.707425	0.915848	0.338388	1.21401	0.379526	0.64459	0.286685	1.28255	0.269884	0.590618	0.626448	1.74928	0.227492
Bacilli unclassified SGB6493	0.044375	0.262512	0.0329808	0.255821	0.0777917	0.064405	0.02796	0.197493	0.0486583	0.0562358	0.00165667	0.0817842	0.033756	0.0134592	0	0.0631083	0.0299583	0	0	0.0043425	0.02599	0	0	0.00122167
Prevotella copri clade C	0.293473	0.410525	0.367168	0.320565	0.25925	1.05986	0.603189	0.454915	0.200497	1.70263	1.87666	0.368702	0.156328	0.0255917	0.883057	0.0930842	0.063155	0	0.0278717	0.0280892	0.0476667	0	0.0334542	0.0112983
Ruminococcaceae bacterium	0.753597	0.76458	0.75821	0.595413	0.763928	0.54011	0.636218	0.743808	0.763965	0.350466	0.144922	1.02249	1.07287	0.292661	0.15744	1.47785	0.952455	0.132323	0.205761	1.41952	0.90434	0.197503	0.294587	1.30968
Prevotella hominis	0.214632	0.331147	0.332302	0.251128	0.262493	0.131727	0.171596	0.232524	0.222342	0.0360292	0.0205158	0.140906	0.24414	0	0.061255	0.0275542	0.0905783	0	0.00668333	0.00834917	0.0441333	0	0	0.00419
GGB9059 SGB13976	1.3533	0.291662	0.681735	1.24287	1.22128	0	0.004895	0.897448	0.975597	0	0	0.339136	1.10001	0	0.000905833	1.10342	0.76398	0	0	0.395217	0.705508	0	0	0.10754
GGB4266 SGB5809	0.500972	0.412345	0.491202	0.430437	0.489615	0.413467	0.431885	0.413632	0.438627	0.397817	0.246688	0.466619	0.499368	0.247147	0.613125	0.179858	0.336802	0.187913	0.837907	0.183884	0.329935	0.677218	1.02795	0.176388
Gemmiger formicilis	3.06461	3.17793	3.02995	2.68643	2.83287	1.84721	2.18937	2.22196	2.5022	0.834698	1.30641	0.971438	1.62422	0.532247	1.92679	0.535199	1.25245	0.45537	2.35459	0.36766	1.09366	0.432479	2.54091	0.322004
GGB9635 SGB15106	0.264317	0.413968	0.352438	0.247694	0.280905	0.212918	0.353124	0.197486	0.327615	0.161062	0.0609575	0.208755	0.6671	0.236417	0.0653608	0.821303	0.692568	0.131884	0.113246	0.769707	0.734542	0.414886	0.109387	0.760718
Eubacterium rectale	5.68908	5.69981	5.97945	6.17631	4.78515	2.69452	2.71222	3.35468	3.48196	1.8332	3.42833	1.99528	2.8938	0.805197	1.78279	0.724478	2.49451	0.221068	0.842931	0.432478	2.24889	0.613426	1.10243	0.342178
Alistipes onderdonkii	0.320867	0.467147	0.414115	0.254368	0.37426	0.576826	0.405432	0.531485	0.380182	1.24348	0.165953	0.5465	0.69592	2.81925	0.419154	1.28357	0.789482	0.960498	1.38234	2.45838	0.816177	0.875138	2.74522	3.01532
GGB3278 SGB4328	0.167443	0.210713	0.254976	0.230114	0.178227	0.112992	0.112631	0.225658	0.168693	0.0498692	0.0292708	0.148803	0.122946	0.00206083	0.000476667	0.016485	0.0421733	0	0	0.00460167	0.00875	0	0	0
GGB4750 SGB6579	0.132673	0.17892	0.164022	0.395103	0.0366233	0.0132875	0.00358083	0.05546	0.0249967	0.0152083	0	0.0433267	0.034474	0.013725	0	0.0828617	0.0258083	0.00254833	0	0.219271	0.026235	0.000244167	0	0.18661
GGB1266 SGB1699	0.167897	0.236739	0.232611	0.199589	0.140022	0.105655	0.0906642	0.200067	0.110615	0.0595442	0.0092425	0.268368	0.118632	0.0188358	0.00403417	0.381434	0.066285	0	0.00297417	0.712457	0.0390367	0	0	0.672586
GGB9677 SGB15180	1.10309	1.02774	1.05556	1.48189	1.15422	0.363098	0.355967	0.661447	1.14093	0.185988	0.0813675	0.345427	0.416524	0.0475075	0.0211967	0.14134	0.292868	0.00913833	0.0160633	0.195468	0.305118	0.0151175	0.011925	0.245063
Ruminococcus champanellensis	0.33989	0.239237	0.282958	0.332342	0.278715	0.081885	0.197071	0.172433	0.22376	0.03053	0.0111533	0.0788842	0.260104	0.0124558	0.000765	0.0532775	0.08081	0.000866667	0	0.0087125	0.0378433	0	0.000601667	0.00697917
Mitsuokella multacida	0.379412	0.259992	0.299947	0.242581	0.290495	1.60958	1.1277	0.315789	0.242602	2.07984	2.63584	0.331024	0.30385	0.690544	4.56304	0.100008	0.125325	0.100191	3.1291	0.0770208	0.103122	0.289157	3.47661	0.0668133
Bifidobacterium adolescentis	5.60984	2.41403	3.8927	2.22713	5.47818	2.29615	2.75824	1.82314	3.107	1.7735	2.69158	1.43683	3.63979	1.31834	2.69825	0.613978	3.04902	1.52336	3.64384	0.591112	3.50537	0.91979	3.43069	0.62429
Ruminococcus bicirculans	1.04714	0.834142	0.713268	1.52182	0.802635	0.466498	0.358082	0.945201	0.662382	0.268323	0.0824667	0.817464	0.369026	0.0891975	0.126319	0.186069	0.198952	0.01567	0.195259	0.0445092	0.167503	0.0164025	0.125675	0.0174933
GGB9636 SGB15107	0.218143	0.294758	0.272266	0.201873	0.25304	0.127986	0.202396	0.189045	0.314127	0.102953	0.0359658	0.246344	0.399622	0.109494	0.108743	0.355857	0.489758	0.0439042	0.0870292	0.516432	1.03859	0.108242	0.0647983	0.713586
Faecalibacterium SGB15346	0.849458	0.787807	0.804449	0.861042	0.924225	0.503017	0.580542	0.715587	0.955523	0.356363	0.528293	0.487353	0.82376	0.209006	0.476704	0.170452	0.64827	0.0578067	0.227132	0.124244	0.568707	0.0283325	0.131364	0.08437
Clostridia unclassified SGB6276	0.129955	0.279084	0.132705	0.428536	0.150467	0.169989	0.0685233	0.380896	0.133452	0.116819	0.0178042	0.193504	0.084584	0.0415592	0.01156	0.090445	0.0933683	0.00591417	0.0224558	0.0387558	0.103515	0.00620333	0.0357583	0.0218592
Collinsella aerofaciens	1.14273	0.698824	0.878923	0.526678	1.09764	1.69498	2.72781	1.12332	0.881575	1.44638	3.50078	1.53566	0.556018	0.935222	6.58641	0.837606	0.533828	0.845956	5.92498	1.02138	0.493622	1.25735	8.6545	1.13719
Ruminococcus sp AF41 9	0.341902	0.251188	0.276413	0.281771	0.338527	0.256251	0.259518	0.217982	0.29853	0.131912	0.0807042	0.14753	0.279572	0.0627583	0.122537	0.025705	0.183882	0.0274233	0.0528258	0.0136675	0.155283	0.0406492	0.0381842	0.0103667
Dorea longicatena	0.606345	0.802321	0.761939	0.803014	0.627028	0.944839	1.98455	1.12405	0.54114	1.74824	3.30551	2.72268	0.767516	1.06516	1.34067	2.51197	0.635482	0.391549	0.449809	1.61081	0.710375	0.348853	0.341364	1.56603
GGB9342 SGB14306	0.232753	0.253759	0.251449	0.26986	0.160898	0.0972167	0.07085	0.107151	0.154323	0.0239825	0.00288667	0.0610333	0.0865	0.00969083	0.000623333	0.0285917	0.0847517	0.001655	0	0.0982867	0.0742367	0	0.00041	0.346074
Bacilli bacterium	0.0697683	0.296203	0.206487	0.124592	0.09337	0.205653	0.134687	0.132556	0.0766867	0.133465	0.0187108	0.134935	0.092522	0.0554617	0.0186917	0.0879575	0.0697683	0.0197375	0.00420917	0.367867	0.065325	0.0221083	0.00496083	0.278801
Bifidobacterium catenulatum	0.298232	0.209587	0.33358	0.215672	0.321932	1.03079	0.767791	0.226082	0.26042	0.561799	0.435575	0.149197	0.130362	0.233055	0.431354	0.0227592	0.0924767	0.168212	0.704987	0.0269717	0.0796333	0.344303	0.369773	0.0314208
GGB9635 SGB15104	0.07764	0.143928	0.114869	0.0638517	0.0831683	0.0741583	0.143807	0.0604767	0.06858	0.0537017	0.00700083	0.0746583	0.1439	0.0355367	0.00206917	0.834621	0.150453	0.0857042	0.01624	1.16756	0.141328	0.0586717	0.12888	1.13841
Ruminococcus torques	0.431947	0.505543	0.519061	0.479965	0.386493	0.30307	0.484131	0.307567	0.33911	0.174972	0.341563	0.250873	0.230192	0.0789858	0.348803	0.0753933	0.172772	0.0452058	0.239744	0.0510575	0.181108	0.0399233	0.349983	0.0509442
Oscillibacter sp ER4	0.670145	0.537814	0.497709	0.509151	0.717612	0.367174	0.467402	0.644868	1.43902	0.536677	0.234318	1.34852	4.33469	0.729612	0.771168	4.82002	3.8614	0.257775	0.955112	6.14871	3.26236	0.289764	0.92697	5.74374
Roseburia faecis	1.00163	0.829489	0.793626	1.07561	1.05888	0.294168	0.270634	0.623212	1.18722	0.137417	0.0920158	0.314995	0.233794	0.056995	0.432196	0.120415	0.722812	0.00303	1.97105	0.0388208	0.508832	0	0.624309	0.0240258
Lachnospiraceae unclassified SGB4894	0.0642883	0.103145	0.068385	0.0886117	0.06682	0.0515725	0.0531433	0.0585375	0.0528483	0.0343017	0.00362083	0.0398783	0.067694	0.012855	0.00122333	0.02511	0.036745	0.00252917	0.0144875	0.0150892	0.0367633	0	0.0348083	0.0104275
Eubacteriaceae bacterium	0.190375	0.236206	0.205646	0.242959	0.204092	0.100432	0.0915058	0.191925	0.18032	0.0655075	0.0175392	0.130893	0.247724	0.0292883	0.0124433	0.0962642	0.294932	0.314287	0.0375875	0.110936	0.276942	1.07486	0.0218642	0.129713
Candidatus Cibiobacter qucibialis	1.1027	0.912594	1.08949	1.0893	1.0667	0.588218	0.600319	0.801541	0.98811	0.383048	0.54567	0.50777	0.69145	0.167099	0.424132	0.181872	0.701452	0.101961	0.419093	0.148945	0.749372	0.149134	0.475873	0.139967
Streptococcus salivarius	1.32293	0.968962	1.04804	0.908702	1.03801	0.644545	0.642297	0.807013	1.02822	0.407786	0.872979	0.647595	0.761534	0.242115	0.643232	0.317705	0.679832	0.200796	1.02277	0.158978	0.836193	0.412313	0.895097	0.206635
Lachnospira eligens	0.487982	0.534955	0.507173	0.831501	0.45601	0.229871	0.217853	0.478084	0.372328	0.149444	0.044945	0.325212	0.30036	0.056795	0.0434225	0.133524	0.2881	0.0293008	0.0539442	0.08422	0.327285	0.0400483	0.0778392	0.0748825
GGB1267 SGB1701	0.08525	0.1039	0.114921	0.100835	0.07333	0.0285308	0.04139	0.0914417	0.0486133	0.00387083	0.000445	0.0768608	0.033336	0	0.000209167	0.0376692	0.0120617	0	0	0.0152617	0.00492333	0	0	0.00732583
GGB4676 SGB6465	0.0176833	0.127947	0.060285	0.061225	0.0220267	0.0597783	0.0346233	0.0479483	0.0160933	0.0470492	0.00429083	0.0284225	0.013226	0.0128858	0.0126717	0.0141875	0.00978833	0.00609083	0.003625	0.0303842	0.00780833	0.00721333	0.00478667	0.0308942
Blautia wexlerae	1.37857	1.63262	1.68722	1.53408	1.12361	0.731784	1.16454	0.828429	0.835145	0.573989	1.16056	0.546964	0.559004	0.267232	1.23469	0.187541	0.46672	0.113357	0.539652	0.125305	0.496778	0.138936	0.369195	0.0992758
Clostridia unclassified SGB6293	0.0314583	0.0576508	0.02564	0.0780083	0.04244	0.0428225	0.0190675	0.0645017	0.0302767	0.0313058	0.00289917	0.0337458	0.017866	0.0035775	0	0.013615	0.0183583	0	0.000145833	0.002685	0.0185683	0.000670833	0.00013	0.0011175
Ruminococcaceae unclassified SGB4425	0.624702	0.622858	0.636955	0.682013	0.567553	0.137292	0.281855	0.451266	0.61887	0.0379917	0.05515	0.356629	0.402832	0.00613583	0.0306967	0.203597	0.410833	0	0.00680833	0.14314	0.381395	0	0.00505167	0.110557
GGB9712 SGB15244	0.142508	0.121664	0.112272	0.109636	0.130015	0.0539958	0.0663092	0.06845	0.107203	0.0270442	0.0111842	0.0437142	0.129642	0.0131475	0.00547417	0.125208	0.253302	0.0143567	0.0176358	0.144055	0.314838	0.0300017	0.0380742	0.227587
GGB4727 SGB6548	0.0184717	0.0517858	0.0163067	0.075135	0.0245417	0.01386	0.00805	0.0457017	0.01969	0.00967583	0.0001825	0.0186608	0.008414	0	0	0.019115	0.00543	0	0	0.0030175	0.003915	0	0	0.00135417
Coprococcus comes	0.215852	0.291796	0.319625	0.266145	0.18417	0.147322	0.187087	0.155601	0.175098	0.130934	0.167448	0.14287	0.133108	0.149547	0.438668	0.368109	0.0868983	0.0410975	0.147947	0.295255	0.0851317	0.0303442	0.117127	0.273762
Clostridium sp AF15 49	0.358812	0.392919	0.328741	0.452299	0.331135	0.117155	0.106154	0.194257	0.29557	0.03988	0.0315583	0.118304	0.069414	0.0161208	0.104859	0.0549158	0.160233	0.0065425	0.14594	0.0392908	0.133068	0.0054075	0.066895	0.0350817
Blautia massiliensis	0.604348	0.571165	0.609988	0.54474	0.502995	0.302793	0.264277	0.392014	0.3809	0.205678	0.152082	0.270758	0.278982	0.089685	0.099085	0.0775917	0.212242	0.0306958	0.0651333	0.0373083	0.211568	0.0443842	0.0539075	0.0256708
Bacteroides pectinophilus	0.06954	0.0750917	0.0638042	0.08981	0.083005	0.0621525	0.0557767	0.0772008	0.0701733	0.0421858	0.014095	0.0613508	0.095382	0.0140258	0.00794917	0.0281492	0.0662967	0.00793083	0.0112275	0.028115	0.067815	0.0050675	0.0177575	0.0254967
Prevotella copri clade D	0.0583367	0.0669567	0.0593275	0.0599842	0.0487517	0.149619	0.0571583	0.0567675	0.0377667	0.256364	0.166642	0.0434733	0.037972	0.0296958	0.363492	0.0163792	0.012175	0	0.0237992	0.00284667	0.006405	0	0.00364667	0.00032
GGB9045 SGB13947	0.172803	0.0600642	0.109658	0.226714	0.110337	0.00151667	0.0274483	0.07952	0.10879	0.000778333	0.000145	0.0184675	0.137866	0.0029375	0	0.0193342	0.0932383	0	0	0.0067325	0.096255	0	0.0010575	0.0024675
Parabacteroides distasonis	0.24145	0.351895	0.335662	0.298227	0.390275	1.218	0.634019	0.490588	0.44559	2.89034	0.853578	0.438693	0.810884	4.30807	2.65351	0.352857	1.20768	5.32396	1.80701	0.313323	1.27186	7.65748	1.25556	0.26545
Lacrimispora celerecrescens	0.22767	0.345875	0.303033	0.282481	0.213173	0.20734	0.360084	0.19688	0.175683	0.176362	0.140887	0.148874	0.150742	0.05402	0.0227508	0.0531958	0.05874	0.0139775	0.00304667	0.0371167	0.0466817	0.0118817	0.000599167	0.0254325
GGB9635 SGB15101	0.04874	0.07438	0.06046	0.0430017	0.051255	0.0456075	0.0674875	0.0431525	0.0385367	0.02691	0.00489417	0.0240083	0.057276	0.0194392	0.000943333	0.101071	0.0436767	0	0.000719167	0.0854625	0.0366183	0	0.00156167	0.082735
Methanobrevibacter smithii	0.08607	0.0987408	0.089935	0.0951992	0.0868967	0.0864492	0.0480525	0.106874	0.087485	0.0510875	0.0144683	0.0937142	0.097144	0.0419333	0.0151033	0.165926	0.0751417	0.118035	0.0821658	0.0976233	0.070795	0.245625	0.192462	0.132226
Prevotellamassilia timonensis	0.0739483	0.0776208	0.07636	0.10136	0.07323	0.0608092	0.0786892	0.063185	0.0687183	0.042085	0.01044	0.0378292	0.067852	0.00205833	0.001445	0.011885	0.0245917	0	0	0.00447667	0.01384	0	0	0.00252333
Desulfovibrio piger	0.0851033	0.107521	0.0895825	0.0658558	0.123322	0.167928	0.177883	0.129782	0.212368	0.292574	0.166238	0.316046	0.870416	0.951858	0.711673	0.567711	0.822435	0.682153	0.748441	0.574963	0.714227	1.19526	1.12965	0.646791
Clostridia unclassified SGB4373	0.176753	0.173863	0.189708	0.182041	0.121415	0.0788133	0.131693	0.0839758	0.115447	0.0388433	0.0200692	0.0620108	0.067648	0.0068775	0.00982	0.0160058	0.057055	0.00125083	0.01409	0.0121367	0.0457217	0.0041975	0.00599083	0.0106258
Dorea formicigenerans	0.273117	0.331109	0.298558	0.312755	0.251632	0.454819	0.701537	0.329262	0.260207	0.692988	0.556963	0.691793	0.25235	0.767632	0.669011	1.55598	0.195548	0.154668	0.140242	0.603302	0.194505	0.0469042	0.100923	0.403884
Bacilli unclassified SGB6487	0.00580167	0.0337258	0.0046725	0.0383075	0.00831833	0.00879583	0.00348917	0.0317625	0.00618167	0.00908583	0	0.0161283	0.00378	0.00165417	0	0.02192	0.00249333	0	0	0.00434167	0.00172333	0	0	0.00357667
Roseburia inulinivorans	0.0870467	0.090735	0.0846167	0.107855	0.075905	0.0348458	0.0396425	0.0563133	0.06697	0.0213467	0.0117758	0.0298825	0.046448	0.0033225	0.0410417	0.0079775	0.030505	0.0559025	0.0375217	0.00352417	0.0232117	0.189611	0.039285	0.00181167
Alistipes communis	0.124373	0.147905	0.165917	0.0988942	0.161107	0.107167	0.133321	0.133902	0.150427	0.115125	0.0209758	0.071375	0.161656	0.0308175	0.0173108	0.0525425	0.140623	0.0104742	0.0393483	0.0393858	0.133022	0.0160183	0.0804417	0.0335592
Anaerostipes hadrus	0.479167	0.54024	0.602263	0.547669	0.452107	0.288047	0.47016	0.355811	0.423995	0.280615	0.683215	0.255084	0.186518	0.124941	0.671958	0.085195	0.278065	0.0770058	0.431148	0.0644108	0.308373	0.0968683	0.311748	0.0491792
GGB4585 SGB6340	0.0184433	0.03933	0.0188167	0.043225	0.0261733	0.0263225	0.0166208	0.0519092	0.0185317	0.0168275	0.0014175	0.0288742	0.015976	0.00239	0.00284	0.0119467	0.0155267	0.000101667	0.0002525	0.00590333	0.02	0.000714167	0.000811667	0.00369
Clostridium fessum	0.2802	0.255083	0.25942	0.269758	0.300178	0.280784	0.182982	1.01803	0.641802	1.07034	0.443717	2.83462	0.473948	1.84476	2.79808	2.15537	0.619845	1.3521	3.21307	1.57583	0.546828	0.938779	2.82745	1.29731
Eubacterium siraeum	0.0575633	0.0826458	0.05552	0.0914833	0.059915	0.0229708	0.0229142	0.0532275	0.064095	0.0111358	0	0.0213358	0.073122	0.00196583	1.75e-05	0.0155183	0.0520167	0.00015	0.0146883	0.016425	0.0533883	0	0.066565	0.0144833
GGB9642 SGB15119	0.0640783	0.0699033	0.078665	0.054085	0.063315	0.07025	0.0890092	0.0465108	0.0765733	0.0287933	0.0139542	0.0488133	0.05675	0.00581	0.00577583	0.0085275	0.0180317	0.00093	0.0649817	0.00251417	0.00904833	0.0045075	0.217188	0.00111583
Anaerobutyricum hallii	1.03693	0.913778	1.25199	0.991488	0.913725	0.358482	0.434986	0.565771	0.610543	0.196851	0.176129	0.3403	0.380674	0.0962892	0.649349	0.12818	0.310543	0.0853692	0.602341	0.0873167	0.36507	0.2417	0.378503	0.0801625
Prevotella copri clade B	0.0354033	0.0452592	0.0455942	0.0387742	0.035715	0.00209583	0.0109658	0.0440067	0.03067	0	0	0.0338242	0.037974	0	0.00115833	0.0111625	0.0169717	0	0	0.0028425	0.00647167	0	0	5.17e-05
Parabacteroides merdae	0.171687	0.252699	0.202433	0.227531	0.218035	0.574943	0.365364	0.286676	0.234047	1.87027	0.251959	0.220165	0.298908	2.78766	0.411558	0.113069	0.22582	2.7854	0.288382	0.0850675	0.259175	3.21994	0.294067	0.0647575
Lachnospiraceae bacterium OM04 12BH	0.0526033	0.0806875	0.0599275	0.0654142	0.0576867	0.0430008	0.0392867	0.0448333	0.0484967	0.0266633	0.00516	0.0312467	0.049346	0.0095325	0.0036	0.0207725	0.0463183	0.000271667	0.00393667	0.01257	0.0445583	0	0.00525917	0.00973833
GGB1235 SGB1614	0.0471817	0.0516742	0.0459175	0.0353225	0.0415683	0.0118925	0.0219317	0.0251375	0.0313917	0.000565	0	0.00830333	0.023988	0	0.000871667	6.92e-05	0.0047	0	0	0	0.00015	0	0	0
Blautia faecis	0.434007	0.623533	0.602378	0.600117	0.329995	0.17788	0.155512	0.239337	0.218573	0.136588	0.0920467	0.151416	0.149172	0.0349142	0.154459	0.03998	0.11503	0.0392217	0.207291	0.0189083	0.111802	0.0633325	0.209153	0.0151842
Duodenibacillus massiliensis	0.0724967	0.0490158	0.05152	0.0446408	0.069675	0.014185	0.0558567	0.0778617	0.0952067	0.025075	0.0502675	0.0635142	0.18603	0.168062	0.0444467	0.375507	0.122728	0.0197825	0.0433375	0.093925	0.131128	0.00108667	0.133752	0.0531517
GGB9635 SGB15103	0.0386667	0.0570675	0.0532292	0.0314908	0.0384017	0.0197325	0.0418	0.0237758	0.0374967	0.0136383	8.58e-05	0.0210492	0.067696	0.0073775	0.00705167	0.100793	0.07417	0	0.192366	0.0675833	0.0738733	0	0.292878	0.0596158
Fusicatenibacter saccharivorans	1.9231	1.79898	1.80911	1.75312	1.88868	1.04205	1.00853	1.13728	1.45005	0.612621	3.61781	0.699897	0.808402	0.345113	1.91442	0.299822	0.765085	0.308541	0.566237	0.209835	0.738103	0.34507	0.345757	0.236494
Lentisphaeria bacterium	0.10342	0.068485	0.0830858	0.0685192	0.0857133	0.0190117	0.0687225	0.0381983	0.0637117	0.0132692	0.0073875	0.013375	0.084468	0.18865	0.00313167	0.0186083	0.159522	0.0625625	0.00768417	0.0416992	0.479377	0.0218408	0.0475867	0.0516008
Blautia obeum	0.15822	0.153834	0.153567	0.162949	0.163332	0.100424	0.0813317	0.186471	0.146668	0.0727717	0.03378	0.152872	0.120468	0.024635	0.0342792	0.0393458	0.10734	0.0149275	0.0301367	0.0197	0.114173	0.0314883	0.0440975	0.0203033
Eubacterium sp AM28 29	0.280778	0.466527	0.235827	0.476394	0.246702	1.21588	1.23889	0.356042	0.215765	0.733083	2.13116	0.294902	0.121818	0.593233	2.93432	0.137047	0.05939	0.321736	3.1095	0.0605617	0.0334283	0.368765	3.09048	0.0592025
Phocaeicola vulgatus	1.9359	3.77015	2.74076	3.98617	2.66661	7.98945	10.5987	8.15404	3.00152	6.72633	11.7773	7.55853	2.79586	1.74255	0.848479	4.60142	2.65135	0.151994	0.380443	2.32465	2.81806	0.0500758	0.0841158	2.1205
Blautia sp MSK 20 85	0.170838	0.189438	0.247151	0.184247	0.190132	0.129584	0.146239	0.156672	0.217367	0.111997	0.186901	0.108931	0.04528	0.03089	0.177794	0.0423625	0.206322	0.011845	0.178833	0.0220067	0.179643	0.00943833	0.210789	0.0169808
Ruminococcaceae unclassified SGB15236	0.169083	0.111396	0.107813	0.141394	0.140012	0.047565	0.0570975	0.075935	0.123087	0.0322992	0.00885083	0.0559175	0.134898	0.0141267	0	0.0426142	0.123425	0.000704167	0.00198167	0.072795	0.111832	0.002485	0.0110125	0.07759
GGB9634 SGB15093	0.134443	0.134631	0.145485	0.109207	0.164737	0.087665	0.093455	0.168352	0.392463	0.0658833	0.0384325	0.574537	2.29141	0.198715	0.390334	2.42092	2.02134	0.299646	0.580353	3.28108	2.29969	0.345536	0.580311	2.52056
Bacteroides intestinalis	0.01817	0.0315833	0.0248008	0.02845	0.02973	0.0660783	0.107933	0.0799083	0.0257433	0.309698	0.135881	0.08757	0.16394	0.503805	0.065045	0.202449	0.660732	0.354722	0.103665	0.198236	0.916707	0.0541817	0.167799	0.163978
Blautia SGB4815	0.102485	0.115341	0.121008	0.0953092	0.09105	0.0622925	0.0742175	0.0724633	0.081395	0.0379117	0.0605433	0.060525	0.041586	0.0257	0.0818375	0.0234333	0.0718017	0.011955	0.0664808	0.015765	0.0687983	0.0253192	0.0702233	0.0143517
GGB9758 SGB15368	0.13143	0.100548	0.100845	0.114286	0.132972	0.0552075	0.0641808	0.0809375	0.127857	0.0329817	0.02052	0.0390233	0.124006	0.01544	0.0157	0.01856	0.106273	0.0011375	0.0193733	0.0149475	0.0995017	0.00135	0.0256025	0.0135642
Alistipes shahii	0.254847	0.302602	0.298818	0.251783	0.255223	0.325866	0.265553	0.342497	0.24748	0.401086	0.0407467	0.350038	0.293808	0.196718	0.220838	0.291897	0.340827	0.0188642	0.195595	0.343653	0.324192	0.0589392	0.167887	0.328576
GGB9615 SGB15053	0.216125	0.240228	0.214357	0.216496	0.191892	0.115218	0.0640625	0.183468	0.18755	0.0911725	0.0183742	0.428264	0.197128	0.09048	0.0822608	1.47545	0.19898	0.093545	0.741213	1.62422	0.221128	0.0674225	0.347282	1.46067
Faecalibacillus intestinalis	0.07867	0.157953	0.119518	0.133104	0.0751117	0.261248	0.240017	0.0891842	0.0452317	0.236378	0.230176	0.0679583	0.027998	0.104025	0.267861	0.0165217	0.0229883	0.045595	0.0129992	0.0109092	0.0286283	0.0495525	0.00981917	0.0114558
GGB9618 SGB15065	0.0418783	0.0382975	0.0343442	0.0196308	0.0410583	0.0366858	0.034775	0.030125	0.03576	0.0201167	0.00436917	0.0424317	0.05832	0.00863083	0.00475083	0.0513992	0.0671467	0.000599167	0.0257133	0.0378408	0.052225	0.000205	0.0518392	0.0229917
Lachnospira SGB5077	0.04674	0.0945358	0.0603575	0.09738	0.04954	0.0412458	0.0276317	0.0516675	0.0492783	0.0322675	0.005345	0.0377983	0.048034	0.0118875	0.00288	0.0106383	0.0223383	0.00483083	0.000550833	0.0042725	0.02941	0.000675	0.00178083	0.003505
GGB6021 SGB8655	0.00951333	0.0179192	0.0070025	0.026095	0.0096	0.00282917	0.0033525	0.0203733	0.008855	0.0020875	0	0.00270417	0.006346	0	0	0.0005375	0.00262167	0	0	0	0.00322833	0	0	0
Bifidobacterium pseudocatenulatum	0.18776	0.12049	0.157658	0.0944108	0.204835	0.466758	0.305742	0.447263	0.168015	0.238373	0.282928	0.322826	0.06018	0.130489	0.405477	0.10769	0.117337	0.10521	0.395064	0.16926	0.09485	0.216872	0.587099	0.22198
GGB9631 SGB15085	0.049435	0.054125	0.0505308	0.0466625	0.048025	0.0227508	0.0291167	0.0455475	0.0451283	0.00990167	0.0027325	0.0624458	0.03511	0.00297917	0.0013475	0.144625	0.02406	0.00202417	0.00763917	0.38424	0.0159483	0.00576083	0.0176442	0.468081
GGB4569 SGB6310	0.00922167	0.0250358	0.0126608	0.0186708	0.0123267	0.0136983	0.0075575	0.0181392	0.00742333	0.0143308	0.0009125	0.0175967	0.01403	0.00606333	0.002645	0.0599017	0.0112833	0.00171917	0.00119833	0.115463	0.01379	0.00625583	0.0017575	0.147283
Haemophilus parainfluenzae	0.08129	0.106173	0.0810858	0.117586	0.0785833	0.0613533	0.0436358	0.0977242	0.0577133	0.0716717	0.0709817	0.05544	0.035834	0.0218008	0.0343133	0.0078475	0.0283617	0.00257083	0.00726583	0.00157167	0.02763	0.00109583	0.00200917	0.0010275
Coprobacter fastidiosus	0.0132683	0.02044	0.0170133	0.0215692	0.019035	0.0210508	0.02686	0.0614317	0.016375	0.0240475	0.00377917	0.0344892	0.016644	0.0032	0.00169333	0.0282317	0.01135	0	0	0.0104925	0.00946667	0	0	0.00552583
Streptococcus thermophilus	0.159017	0.181333	0.256166	0.178638	0.146097	0.0488567	0.073655	0.0861842	0.09704	0.0187133	0.0034025	0.0359175	0.086594	0.0143867	0.010775	0.0116692	0.0611667	0.0240783	0.0141767	0.0155942	0.063705	0.0343783	0.0214683	0.00933167
Clostridium sp AF34 10BH	0.59705	0.450674	0.427474	0.644718	0.54467	0.237292	0.236312	0.40091	0.44009	0.129319	0.121856	0.245753	0.298784	0.0641258	0.840838	0.105077	0.209448	0.0395575	1.27816	0.0627483	0.207165	0.135836	0.58313	0.054755
GGB3341 SGB4420	0.21624	0.134674	0.165275	0.187944	0.17535	0.0592775	0.0809042	0.125548	0.143302	0.0264833	0.0469967	0.0960342	0.096188	0.00408583	0.159049	0.0281975	0.0591667	0	0.106517	0.0143258	0.05056	0	0.0366925	0.0107017
Bacteroides thetaiotaomicron	0.0780417	0.0887058	0.07214	0.0640717	0.0912	0.179792	0.15395	0.0745267	0.0869883	0.369113	0.0689933	0.0711358	0.045778	1.39482	0.0970992	0.0663242	0.0717167	0.615191	0.077725	0.0601375	0.0685417	0.770415	0.0949658	0.054445
Firmicutes bacterium AF16 15	0.0978967	0.0896617	0.0856967	0.100375	0.104017	0.05216	0.0747675	0.0586558	0.0932883	0.0290617	0.0291733	0.0415042	0.05675	0.0189775	0.0363033	0.0226475	0.0403433	0.0459675	0.0304458	0.00980917	0.023685	0.107213	0.0117117	0.0017675
Sutterella SGB9287	0.0428083	0.0284858	0.0327133	0.0198592	0.0441083	0.0313733	0.049615	0.120548	0.05244	0.03401	0.0166075	0.165079	0.268148	0.138689	0.0348483	0.364127	0.0599383	0.0337975	0.036865	0.152176	0.0215183	0.04404	0.0612367	0.0876917
Lacrimispora amygdalina	0.130462	0.126913	0.13333	0.139094	0.163767	0.117092	0.0505983	0.178347	0.203913	0.217262	0.0193358	0.538824	0.178044	0.29712	0.100083	1.07123	0.162133	0.310935	0.123868	0.693971	0.243917	0.598832	0.175375	0.479504
Streptococcus parasanguinis	0.470352	0.359588	0.389571	0.350953	0.346485	0.186961	0.117263	0.281239	0.358738	0.113059	0.0424783	0.200097	0.20606	0.0502658	0.0360175	0.0833367	0.170522	0.0318542	0.0402725	0.0387617	0.18733	0.077905	0.04965	0.0380442
Eubacterium ramulus	0.0954833	0.140016	0.108918	0.117812	0.116312	0.0843233	0.190625	0.14182	0.1684	0.120029	0.294677	0.701002	0.311928	0.0906283	0.243277	1.00683	0.118122	0.00676167	0.0681667	0.552702	0.0190167	0	0.0259825	0.323762
Parolsenella massiliensis	0.0478033	0.0408317	0.05815	0.0235625	0.0483917	0.0438958	0.0464775	0.0216683	0.0449517	0.0176417	0.00808833	0.0223592	0.058834	0.0133492	0.00676083	0.00807	0.0508917	0.008855	0.0117175	0.0125108	0.0493617	0.0163558	0.0297058	0.0133325
GGB4584 SGB6338	0.00762333	0.0122617	0.0054475	0.0156508	0.009485	0.0085125	0.00246083	0.0164092	0.00737167	0.00336333	0	0.00824583	0.0044	0.000140833	0	0.00233667	0.003295	0	0	4.17e-05	0.00266833	0	0	0
Coprococcus catus	0.327555	0.276411	0.311433	0.279898	0.305433	0.101142	0.11368	0.164933	0.253193	0.132057	0.0418367	0.137453	0.127834	0.146332	0.852538	0.0635158	0.14653	0.0596158	0.823088	0.0571258	0.130895	0.116734	0.769493	0.05206
Eubacterium sp AF15 50	0.023805	0.0206983	0.0227492	0.0319933	0.029985	0.0160417	0.0324308	0.0336058	0.02654	0.0246283	0.01032	0.0201225	0.018396	0.531693	0.0006325	0.0123292	0.0159583	7.28057	0.00267333	0.0094675	0.03024	5.43494	0	0.00155667
Lachnospira sp NSJ 43	0.142888	0.220548	0.147636	0.226632	0.144532	0.0758467	0.0727825	0.122287	0.116173	0.0476842	0.0151683	0.0874283	0.048482	0.0260742	0.0247317	0.0434683	0.093955	0.0127342	0.0253683	0.0247525	0.0942733	0.0145275	0.0362967	0.020805
Olsenella sp GAM18	0.036435	0.0330717	0.0431283	0.0212942	0.038285	0.031595	0.0294817	0.018755	0.0333617	0.00933417	0.0064175	0.0151317	0.034808	0.00327	0.03759	0.00273833	0.0364183	0.00117583	0.04957	0.00297833	0.0343267	0.0040775	0.08819	0.00382833
Bacteroides caccae	0.316992	0.414911	0.353004	0.339352	0.496243	0.675516	0.797387	0.612503	0.476047	0.561144	0.608313	0.542875	0.59726	0.201513	0.242135	0.334474	0.477623	0.0427183	0.104382	0.26445	0.505548	0.0160558	0.125951	0.230357
Blautia sp MSK 21 1	0.0812483	0.0970842	0.0936225	0.108702	0.112445	0.0608817	0.0791133	0.0731733	0.10528	0.0964967	0.0882267	0.0688042	0.093026	0.020075	0.0434292	0.00858917	0.0406367	0.00304667	0.0224742	0.00432917	0.0272	0.0017825	0.0200175	0.00239167
Candidatus Pseudobutyricicoccus lothianensis	0.009735	0.0160067	0.013825	0.008335	0.0121817	0.0144592	0.0114425	0.01775	0.0133467	0.00806833	0	0.0397325	0.02313	0.0256	0.000466667	0.305854	0.0322767	0.0594108	0	0.31986	0.0135733	0.0193642	0	0.239766
GGB9709 SGB15238	0.0513133	0.0383142	0.0400517	0.0369475	0.04451	0.0146458	0.0215358	0.0248192	0.045365	0.00867333	0.000796667	0.0195642	0.052522	0.00608083	0.00019	0.01615	0.045015	0.000373333	0.00115583	0.0226117	0.0399683	0.00432083	0.000861667	0.030655
Clostridiaceae bacterium OM08 6BH	0.0518533	0.0516408	0.0481508	0.0584092	0.04322	0.0235467	0.021325	0.0339408	0.039565	0.0225283	0.0067825	0.04022	0.01366	0.0119508	0.0319867	0.0205425	0.00940833	0.015755	0.0173683	0.0114383	0.00590667	0.00395083	0.0047425	0.00712833
Clostridia unclassified SGB4367	0.235057	0.304073	0.299428	0.378724	0.200765	0.0949433	0.0667692	0.169475	0.14924	0.047745	0.0113158	0.0889258	0.072894	0.00723083	0.0012925	0.0248558	0.0605617	0.001755	0.00878417	0.0206717	0.0521633	0	0.0028375	0.016795
GGB9774 SGB15394	0.02793	0.0281908	0.0244533	0.0259867	0.0286717	0.01649	0.0201308	0.0259892	0.026	0.00821083	0.00258667	0.0179525	0.034304	0.001845	0.00137583	0.00926917	0.0231533	0	0.0012025	0.00722333	0.021515	9.08e-05	0.00172667	0.00675917
GGB9705 SGB15224	0.0553317	0.0397467	0.040105	0.0437883	0.041225	0.0157608	0.01365	0.0152225	0.0319567	0.00637083	0	0.00509417	0.022568	0.000408333	0	0.000166667	0.0124333	0	0	0.000165	0.0139	0	0	0.0005275
Clostridiales bacterium KLE1615	0.44938	0.515205	0.4515	0.620377	0.44893	0.262198	0.527871	0.394209	0.367263	0.180761	0.551084	0.259926	0.186252	0.108242	0.476807	0.125249	0.243732	0.0408242	0.141259	0.0888042	0.254592	0.0336042	0.108378	0.0823367
Alistipes senegalensis	0.0121317	0.0198033	0.0210592	0.00993583	0.0146883	0.0157183	0.023105	0.0160208	0.0145867	0.058995	0.0027325	0.00645917	0.016086	0.140592	0.00059	0.0122983	0.01343	0.208316	0.0006875	0.00555583	0.0133217	0.0760367	0.00177333	0.00454917
Eubacterium ventriosum	0.113685	0.115477	0.131978	0.160442	0.104687	0.106912	0.104813	0.128377	0.08287	0.0985375	0.0435092	0.0747192	0.04871	0.13746	0.0118783	0.02377	0.0390967	0.772382	0.00783167	0.0151933	0.0468367	0.473268	0.00570667	0.00959583
Coprococcus eutactus	0.273778	0.199273	0.203428	0.318386	0.253845	0.124103	0.156377	0.214466	0.20629	0.108944	0.142559	0.182078	0.175474	0.0295625	0.689495	0.0494308	0.119362	0.00297833	0.850683	0.0247583	0.106047	0.000114167	0.474257	0.0105008
Actinomyces bouchesdurhonensis	0.0537017	0.03615	0.0576817	0.0281933	0.05843	0.0277058	0.0334067	0.0274733	0.0547533	0.0150133	0.00712667	0.0194442	0.049052	0.00276417	0.00418583	0.003865	0.039095	0.00277667	0.003315	0.00716	0.0477083	0.0162992	0.00691833	0.008695
Veillonella rogosae	0.0190483	0.0208867	0.015655	0.0261883	0.0220067	0.00839333	0.0115575	0.027755	0.014165	0.0222275	0.00404583	0.0180517	0.008392	0.0293683	0.00725583	0.00405083	0.00287333	0.00489083	0.00301583	0.00127583	0.003385	0.000835	0.000649167	0.00112167
Faecalicatena fissicatena	0.138817	0.118853	0.111213	0.120101	0.102057	0.0509558	0.068905	0.071395	0.0857517	0.0345442	0.0360175	0.0429908	0.054692	0.009965	0.0101442	0.0191717	0.0605983	0.000135	0.000758333	0.0106992	0.0598133	0.000818333	0.000753333	0.00844083
Ruminococcus SGB4421	0.04034	0.0157442	0.0167758	0.0278192	0.0285717	0.0109708	0.0174783	0.0207042	0.0299583	0.00246167	0.00054	0.010365	0.042338	0	0	0.002665	0.018265	0	0	0	0.0113117	0	0	0
Butyricicoccus SGB14990	0.044295	0.0321058	0.0377033	0.034745	0.0413583	0.0243767	0.0222825	0.0293733	0.0368917	0.0148942	0.00249167	0.0393	0.02976	0.0131433	0.0148267	0.02294	0.0332367	0.00896417	0.0196183	0.0174233	0.02997	0.0106383	0.0321825	0.029035
GGB9608 SGB15041	0.10061	0.0623275	0.061715	0.115331	0.127997	0.0313183	0.0528083	0.11289	0.098945	0.0115442	0.013315	0.0893808	0.08344	0.000248333	0.00453417	0.0234242	0.075175	0	0.000795	0.0175667	0.0924433	0	0.00183083	0.0109892
Ruminococcaceae unclassified SGB4191	0.186523	0.287708	0.266798	0.198007	0.104753	0.0573692	0.0680317	0.0684108	0.0905867	0.0210833	0.00258833	0.035055	0.005316	0.00334583	0.004085	0.00995667	0.0721583	0	0.035715	0.00818167	0.0607933	0	0.0382467	0.00486917
Clostridia unclassified SGB6376	0.00665	0.0116	0.00321833	0.01051	0.00833333	0.00739667	0.00087	0.010845	0.006425	0.00184417	0	0.00558667	0.00312	0	0	0.00096	0.00307833	0	0	0	0.00292	0	0	0
Clostridium sp AM22 11AC	0.2572	0.282217	0.307263	0.290844	0.222953	0.121637	0.0474475	0.155498	0.157697	0.0799467	0.00100083	0.08517	0.121978	0.0645283	0.0504083	0.159065	0.0960017	0.0244858	0.0507658	0.208012	0.106547	0.0152808	0.0481667	0.198436
Bilophila wadsworthia	0.0632217	0.0560358	0.0536275	0.049655	0.109797	0.0919833	0.0779942	0.186971	0.244367	0.273939	0.0724292	0.481007	0.854484	1.58351	0.608999	1.10856	2.33493	1.63743	1.09909	0.986203	2.23174	2.20969	2.12364	1.19837
GGB9730 SGB15291	0.237067	0.22791	0.211663	0.210987	0.413703	0.186601	0.148959	0.306161	0.356678	0.182434	0.105112	0.142892	0.24757	0.0835275	0.155354	0.0606167	0.18924	0.100583	0.131615	0.0488692	0.18949	0.18331	0.126961	0.0407708
Clostridia unclassified SGB13999	0.0457717	0.00915167	0.0117508	0.0501892	0.0420483	0	0.000145	0.0213692	0.036135	0	0	0.00427333	0.032014	0	0	0.00668083	0.0182267	0	0	0.00124083	0.0171017	0	0	0.000170833
Ruthenibacterium lactatiformans	0.042265	0.0344275	0.0306775	0.0268192	0.0538133	0.03097	0.0328092	0.0547358	0.037765	0.0289592	0.0150875	0.0588108	0.05458	0.190456	0.0194758	0.118944	0.06314	0.385858	0.0255458	0.129722	0.0663133	0.618446	0.0600167	0.126088
GGB9778 SGB15398	0.0207283	0.0152517	0.0166125	0.0111308	0.0232017	0.0118417	0.0135108	0.0153225	0.0194033	0.004385	0.000594167	0.00823333	0.026492	0.00121917	1.5e-05	0.00536167	0.02373	0	0.000319167	0.00556167	0.0190033	0	0.00290583	0.005925
Clostridia unclassified SGB4121	0.0473983	0.0423533	0.0396108	0.0382708	0.0477017	0.0190233	0.0134817	0.0243458	0.0340767	0.0100983	0.000925833	0.0126725	0.015652	0.00137	0.000706667	0.00451333	0.0146317	0.0001425	0.0006375	0.00274167	0.021425	0	0.000589167	0.00214667
Anaerotignum faecicola	0.232225	0.138132	0.16845	0.165942	0.197278	0.0380875	0.0310625	0.101139	0.118235	0.010285	0	0.0338042	0.055538	0.00338083	0.0012525	0.02893	0.0437083	0.0571925	1.19725	1.39762	0.129478	0.152847	0.673242	2.82776
GGB9633 SGB15090	0.05076	0.0325883	0.0248067	0.028	0.0402217	0.0186	0.013725	0.0286583	0.0463767	0.009015	0.0003575	0.0279925	0.035256	0.0022025	0	0.0321325	0.0357183	0	0.002435	0.0778708	0.0426283	0.00182417	0.00309167	0.140066
Eggerthellaceae unclassified SGB14322	0.04579	0.0268542	0.0442817	0.0184867	0.0453083	0.0247683	0.0238583	0.0190533	0.040925	0.00673667	0.00408417	0.0115033	0.022378	0.0009175	0.00156583	0.00170667	0.0228617	0.000346667	0.00084	0.0028675	0.02157	0.00529417	0.00124	0.00233833
GGB9561 SGB14972	0.0116217	0.0117792	0.0129992	0.0103633	0.0124167	0.0102125	0.0131025	0.0102592	0.0126267	0.0052275	0.0002375	0.006565	0.018792	0.000935	0	0.0009525	0.0116233	0	0	0.0001825	0.00787833	0	0	0
GGB9646 SGB15123	0.014545	0.0127825	0.0112533	0.0116333	0.0161517	0.00962917	0.0112708	0.0087075	0.0151217	0.00520667	0.00017	0.0049975	0.026232	0.00394583	1.92e-05	0.00290333	0.0292883	0	8.75e-05	0.00181083	0.0270967	0	0.00214167	0.000661667
GGB51441 SGB71759	0.0141333	0.0203167	0.018615	0.0168083	0.0159683	0.00979417	0.0124425	0.0095925	0.0153917	0.00328583	0.0053275	0.00761333	0.013676	0.00145917	0.0035725	0.0029675	0.01055	0	0.000781667	0.00164417	0.011705	0	0	0.0011475
GGB9522 SGB14921	0.0213133	0.0140258	0.0157375	0.00993	0.01937	0.00312667	0.0041025	0.00575583	0.0308833	0.000611667	0	0.00769667	0.014958	0	0	0.000269167	0.0111917	0	0	0.00223167	0.00444333	0	0.00108	0.00157
Clostridiales unclassified SGB15145	0.04585	0.0405758	0.0426492	0.0277467	0.0626	0.01919	0.0134325	0.0236292	0.11167	0.0107842	0.000295	0.0281108	0.136148	0.0497025	0.000444167	0.0652617	0.110462	0.002985	0.0314342	0.10216	0.118448	0.00441333	0.0314033	0.0649383
GGB3614 SGB4886	0.259867	0.190658	0.174621	0.274297	0.27818	0.170581	0.136113	0.219422	0.219872	0.129921	0.0350542	0.167578	0.171322	0.05867	0.210147	0.0700475	0.130748	0.00420083	0.164399	0.05034	0.139465	0.0013675	0.00331833	0.0290617
Catenibacterium sp AM22 15	0.00705333	0.00741833	0.00912167	0.00920917	0.009035	0.00912417	0.00691667	0.0211342	0.00701167	0.0059775	0.0183933	0.0131275	0.001458	0	0.0598525	0.000595833	0.000866667	0.0027125	0.0256383	0.000571667	0.000316667	0.03115	0.0196033	0.0008575
Faecalibacillus faecis	0.00152167	0.00797	0.0028025	0.00446417	0.00368667	0.00645333	0.00373917	0.00404583	0.00313833	0.0008975	0.00541	0.00288667	0.000904	0	0.0109008	0.000173333	0.000543333	0	0.0046775	0	0	0	0.00573167	0
Blautia SGB4831	0.0191617	0.0226425	0.020175	0.02804	0.016735	0.0153133	0.0120675	0.0248983	0.0191267	0.00870833	0.00458917	0.0162575	0.018456	0.0010375	0.0111775	0.00376917	0.0123983	0	0.0108217	0.0003325	0.0118417	0.000123333	0.0103775	0
Senegalimassilia anaerobia	0.0457783	0.0340775	0.0357642	0.0281192	0.050425	0.0438308	0.0706883	0.0881342	0.0718217	0.0235325	0.0441083	0.118817	0.071538	0.0132608	0.0771258	0.082745	0.0751883	0.00205167	0.052555	0.0864883	0.0722983	0.00739333	0.0377625	0.0999917
Clostridium sp AM33 3	0.0283633	0.03371	0.0304342	0.029235	0.0228283	0.0107908	0.0075075	0.0168317	0.02158	0.0052275	0	0.0122658	0.025206	0.00032	0.0593808	0.00936667	0.0160017	8.92e-05	0.079675	0.00517083	0.0192783	0	0.05743	0.00104083
Clostridia unclassified SGB3983	0.011485	0.01193	0.0118275	0.0113833	0.0134567	0.00681333	0.015645	0.0109508	0.0382	0.0216975	0.0032675	0.0427083	0.052562	0.029405	0.00168917	0.312267	0.03628	0.0088425	0.0246175	0.266513	0.0400517	0.00378417	0.0329825	0.236879
GGB9705 SGB15225	0.043545	0.02392	0.0272942	0.0301317	0.0220033	0.0088175	0.00986333	0.00865333	0.0164333	0.00217583	0	0.00310417	0.014928	0	0	0.000585833	0.00696	0	0	0	0.00549833	0	0	0
Desulfovibrionaceae bacterium	0.02322	0.0179308	0.01873	0.0121483	0.0244267	0.010835	0.0160342	0.0144858	0.0214933	0.0101192	0.00200333	0.0192925	0.020184	0.0382675	0.0176733	0.0323875	0.31948	0.0944775	0.0517025	0.0838433	0.303385	0.123054	0.0996883	0.0990175
GGB9614 SGB15049	0.0419833	0.04463	0.0409675	0.0320217	0.032745	0.00819417	0.00850333	0.0141358	0.02332	0.002185	0	0.0111575	0.015548	0	0	0.00604333	0.0100533	0	0	0.0101767	0.00901167	0	0.000273333	0.00462667
GGB9707 SGB15229	0.0370417	0.0240175	0.0233808	0.02431	0.0216617	0.00600583	0.00575583	0.00671167	0.0163033	0.0010575	0	0.00130417	0.009108	0	0	2.92e-05	0.00314333	0	0	0	0.000595	0	0.00293583	0
GGB9697 SGB15213	0.00644333	0.00744333	0.0079475	0.0083525	0.00656333	0.003885	0.00658083	0.0116842	0.00784333	0.000478333	0	0.0206983	0.008762	0	0	0.00913333	0.00507333	0	0	0.015595	0.00344833	0	0	0.0209783
Faecalibacterium SGB15345	0.0111967	0.00771917	0.00787083	0.00563	0.00910333	0.0056525	0.00936167	0.00484	0.00847167	0.00094	0	0.00384833	0.014262	0	0	0.00143417	0.0137367	0	0	0.0001	0.009875	0	0	0
GGB9602 SGB15031	0.0531267	0.0454367	0.0406433	0.05433	0.0421567	0.017	0.0128875	0.0376667	0.042415	0.00862333	0.00344417	0.0233167	0.045832	0.00534083	0.000945	0.0197683	0.037325	0.0045075	0.000378333	0.0132558	0.0357933	0.0131883	0	0.0119267
Candidatus Alangreenwoodia gallinarii	0.00819167	0.00759583	0.00971583	0.00889	0.0100083	0.00869417	0.00988417	0.010295	0.01021	0.00433167	0.000585	0.00856083	0.013304	0.000264167	0.000659167	0.00318917	0.006025	0	0.000155833	0.00273917	0.00524	6.67e-05	0	0.00166583
Agathobaculum butyriciproducens	0.302438	0.277081	0.228907	0.304611	0.21784	0.127108	0.126357	0.221095	0.196495	0.122702	0.127534	0.142364	0.209594	0.132702	0.319644	0.11923	0.152758	0.0316033	0.179567	0.0938408	0.137398	0.0548075	0.127612	0.0632517
Butyricimonas virosa	0.00655833	0.00717417	0.00566583	0.00622833	0.00889833	0.0121467	0.00628667	0.0179483	0.00685833	0.0272858	0	0.0433317	0.01849	0.0436058	0.0071625	0.36547	0.00868333	0.0150425	0.00455083	0.248911	0.00565	0.0082725	0.0147658	0.190234
GGB4609 SGB6383	0.00156	0.00360583	0.00122	0.00575167	0.00237833	0.000981667	0.000305833	0.00501917	0.00155833	0.000968333	0	0.0013825	0.001434	0	0	0.0005625	0.000596667	0	0	0	0.000968333	0	0	0
GGB34228 SGB72916	0.0101867	0.00758417	0.0071675	0.00611083	0.00814833	0.0061725	0.00656667	0.00500583	0.00884833	0.00175833	0	0.0223067	0.053564	0.00636083	0	0.46493	0.0580767	0.0052125	0.0139358	0.31895	0.0485083	0.0008075	0.034625	0.239494
GGB9699 SGB15216	0.20101	0.0696667	0.0955017	0.116746	0.169997	0.02468	0.0246333	0.0500233	0.140805	0.00893417	0.00405917	0.0385633	0.031808	0.00260667	0.00130833	0.0336475	0.02748	0.0005275	0.00412167	0.111458	0.0197833	0	0.00595833	0.169652
Ruminococcaceae unclassified SGB15233	0.175562	0.135345	0.130414	0.196394	0.120163	0.04351	0.0263708	0.0964933	0.13125	0.0261125	0.00395417	0.0732283	0.093346	0.0135942	0.00278167	0.05107	0.100132	0.00164917	0.0089925	0.0757958	0.109648	0.00502333	0.0141708	0.09579
Slackia isoflavoniconvertens	0.013195	0.01178	0.0150958	0.00787833	0.0156083	0.0127942	0.00969833	0.0192333	0.013665	0.00491	0.0008625	0.0323117	0.008854	0.0177008	0.00579	0.0318725	0.006485	0.00890333	0.0104492	0.0430092	0.00535333	0.0158308	0.0210533	0.0436375
Actinomyces sp ICM58	0.01723	0.0120875	0.0151642	0.00649333	0.0155667	0.00820167	0.0126658	0.00565333	0.0162783	0.0029825	0.00136417	0.005465	0.014376	0	0	0.000844167	0.0153567	0.00015	0	0.0015075	0.0110617	0.0016525	0.000793333	0.0020825
Ruminococcus lactaris	0.527938	0.642207	0.540148	0.564836	0.462138	0.16539	0.172017	0.251663	0.2876	0.0551283	0.0131567	0.105866	0.224826	0.0417333	0.0211583	0.0479408	0.195792	0.0353275	0.0372158	0.0379925	0.190722	0.0562642	0.04386	0.0262142
Clostridiaceae unclassified SGB4769	0.01641	0.0162742	0.011295	0.0148683	0.01537	0.0097225	0.00855417	0.01267	0.01232	0.0100967	0.00182667	0.0229458	0.009674	0.0028775	0.00382083	0.00754	0.00592167	0.000430833	0.00202	0.00244833	0.00549833	0	0.000996667	0
Blautia sp OF03 15BH	0.00754167	0.0067975	0.00595667	0.0048475	0.00459667	0.00367667	0.00453417	0.00300583	0.00405667	0.00108167	0.000328333	0.000933333	0.005488	0	0	9.17e-05	0.00392333	0	0	9.25e-05	0.00338333	0	0	0
Isoptericola variabilis	0.0638517	0.0487192	0.0593325	0.0368375	0.0654233	0.0219892	0.0184983	0.0250975	0.0529683	0.00877083	0.00270667	0.0134175	0.04072	0.00159667	0.002355	0.00259833	0.03201	0.000789167	0.00209917	0.0043675	0.03827	0.00905917	0.0048275	0.00198083
Intestinibacter bartlettii	0.0211433	0.0617525	0.0345467	0.0871958	0.0131917	0.00525833	0.00186417	0.0136667	0.006265	0.0035225	0	0.00824417	0	0.0781183	0	0.0380625	0.0631767	0.0523008	0.100405	0.166025	0.0528	0.0620467	0.173775	0.174799
Ruminococcaceae unclassified SGB15234	0.114237	0.0664475	0.0877133	0.109589	0.12952	0.0280433	0.01874	0.0862442	0.106697	0.0188825	0.00418	0.0666908	0.102014	0.00705667	0.00438833	0.0750467	0.072405	0.00085	0.004245	0.141082	0.05111	0.00256667	0.0079475	0.1682
GGB9291 SGB14248	0.00441333	0.00542417	0.00601167	0.00347417	0.00353667	0.000604167	0.00362667	0.00327417	0.00360167	0.000536667	0	0	0.004288	0	0	0.000465833	0.00382667	0	0	0.001745	0.00245	0	0	0.00248583
GGB9634 SGB15097	0.009345	0.00961417	0.00848833	0.00353	0.00660167	0.00173083	0.00658083	0.006665	0.0167233	0.0022475	0	0.0141242	0.024958	0.0111192	0.00255	0.135791	0.0202867	0.00446083	0.0050375	0.0821317	0.0385517	0.004205	0.00300667	0.0732008
Collinsella bouchesdurhonensis	0.01026	0.00875	0.0137042	0.0052825	0.0112933	0.00892333	0.00995167	0.0248675	0.0100317	0.0063775	0.0030425	0.0301042	0.007284	0.039725	0.0188575	0.0070225	0.005725	0.0216125	0.024205	0.0154008	0.00387667	0.0710083	0.040065	0.0236567
Blautia stercoris	0.0158183	0.0186292	0.0241042	0.01323	0.017695	0.0238717	0.0179067	0.0220875	0.0222267	0.0410775	0.286805	0.0232108	0.016602	0.0297983	0.218328	0.00426583	0.00324	0.0103417	0.0500975	0.00278333	0.000583333	0.0054125	0.0179267	0
Barnesiella intestinihominis	0.205575	0.291597	0.251134	0.284705	0.217058	0.212233	0.157653	0.332382	0.193503	0.141787	0.0527183	0.252837	0.11857	0.068915	0.0994442	0.225465	0.16582	0.0107283	0.0250425	0.153559	0.168018	0.0046125	0.0286975	0.141352
GGB9615 SGB15052	0.012905	0.01525	0.0139392	0.00853833	0.0110017	0.001685	0.00134083	0.00663833	0.00953	0	0	0.00823917	0.011342	0	0	0.0119858	0.00819833	0	0.0004075	0.00600667	0.006545	0	0	0.00430083
Firmicutes bacterium	0.00370833	0.0051275	0.0049325	0.00285833	0.00551333	0.000550833	0.00400667	0.007185	0.011015	0.00251167	0	0.00904083	0.996316	0.0959975	0	0.32349	1.22484	0.0106542	0.0002425	0.543968	1.448	0.0253258	0	0.636437
Bacilli unclassified SGB6422	0.00123	0.0279425	0.0291917	0.001425	0.00192833	0.018195	0.0161883	0.00258	0.00151	0.00894917	0.005715	0.00199833	0	0.00294833	0.0115925	0	0.000716667	0.000725833	6.25e-05	0.0031275	0	0.001985	0.000715	0.00251583
GGB9559 SGB14968	0.00908667	0.00782917	0.0101608	0.007165	0.00799667	0.0060475	0.00524667	0.0070825	0.010075	0.00133	0	0.002785	0.007924	0	0	2.08e-05	0.00444	0	0	0	0.00212667	0	0	0
Clostridiaceae bacterium	0.434537	0.448887	0.46999	0.461836	0.368743	0.185461	0.236805	0.304648	0.291842	0.133398	0.0603558	0.407095	0.763434	0.3033	0.170569	1.91575	1.18738	0.196738	0.378887	1.6844	1.11739	0.103387	0.469351	1.49594
GGB9636 SGB15109	0.00291167	0.00440583	0.0037425	0.002395	0.00221167	0.00141833	0.00188333	9.17e-05	0.00201333	0.000465	0	0	0.002062	5.33e-05	0	0	0.002	0	0	0	0.00172667	0	0	0
Clostridium phoceensis	0.0960533	0.118781	0.0873567	0.0711342	0.0765167	0.0379792	0.0237317	0.0571217	0.0882433	0.00759083	0	0.0696075	0.03728	0.0010775	0.000101667	0.212304	2.12912	0.0113867	0	0.32415	2.5143	0.000106667	0	0.281508
GGB3746 SGB5089	0.0634967	0.0681108	0.0725617	0.0810658	0.0561233	0.0206608	0.0152292	0.0451483	0.0301367	0.00481167	0	0.0174367	0.016524	0.00141	0.000106667	0.00172083	0.0107283	0.00137917	0.00104917	0.000790833	0.0105217	9.5e-05	0.000843333	0.000761667
Dorea sp AF24 7LB	0.032685	0.0383092	0.0367042	0.0438008	0.0313517	0.0149133	0.0148925	0.0323183	0.0240183	0.0181483	0.0106567	0.0542367	0.016596	0.21832	0.0719792	0.172577	0.00726833	0.156862	0.0272033	0.128116	0.00894833	0.00920583	0.0167792	0.116348
GGB3486 SGB4658	0.006015	0.0039475	0.00466333	0.00496583	0.00130833	0.0004625	0.000481667	0.000595833	0.000481667	0	0	0	0	0	0	0	0	0	0.00147167	0	0	0	0.00173	0
GGB9619 SGB15067	0.0106433	0.00993417	0.0098625	0.010545	0.00945333	0.00282083	0.00367	0.00699917	0.00779667	0.00044	0	0.00828333	0.00551	0	0	0.00200417	0.00791333	0.00190833	0	0.000728333	0.005705	0	0	0
GGB3478 SGB4643	0.0606117	0.142329	0.0804642	0.119257	0.05588	0.01231	0.0220417	0.0592458	0.071165	0.000125	0	0.0297367	0.062022	0	0.00224083	0.00671083	0.0392317	0	0.0328692	0.00253333	0.0543133	0	0	0.00162417
Allisonella histaminiformans	0.00594333	0.00454167	0.00564917	0.00730333	0.0373867	0.0212283	0.0323425	0.0449875	0.0598867	0.101017	0.156039	0.129637	0.498422	0.100141	0.134103	0.0677	0.274757	0.017	0.106609	0.0587833	0.248603	0.0023625	0.0717742	0.0546583
Coprobacter secundus	0.00164167	0.00173583	0.00119583	0.00228167	0.00289333	0.0024375	0.00252	0.0090525	0.00243	0.0018025	0	0.00352167	0.004142	0	0	0.00479083	0.00219	0	0	0.00155333	0.00224833	0	0	0.000484167
GGB2977 SGB3959	0.0157317	0.0110708	0.0140567	0.00835417	0.029965	0.00946333	0.0142183	0.02997	0.14745	0.0400133	0.0263133	0.183337	0.166316	0.187039	0.183908	0.524832	0.156662	0.0646117	0.209577	0.428002	0.167473	0.0273658	0.16223	0.622942
Christensenellaceae bacterium	0.01047	0.00838583	0.0084375	0.00648583	0.00677167	0.00207167	0.0030225	0.0060675	0.00660167	0.000585	4.17e-05	0.002735	0.004588	5.08e-05	0	0.000946667	0.00314333	0.00124917	0.000258333	0.000196667	0.00308833	0.000648333	0.00133667	0.000300833
GGB9627 SGB15081	0.0594517	0.0477358	0.0477633	0.0518658	0.0518183	0.0319258	0.0572975	0.0748717	0.0763883	0.0430558	0.08376	0.155243	0.227028	0.0663433	0.0778783	0.204703	0.247247	0.0186025	0.130958	0.217732	0.274417	0.0325167	0.182156	0.18833
Dorea sp AF36 15AT	0.0368167	0.0469042	0.0396125	0.0491125	0.0405033	0.0283933	0.0242775	0.03587	0.0286983	0.0219225	0.0341833	0.062345	0.01358	0.112942	0.225034	0.146492	0.01137	0.144593	0.119301	0.104763	0.0112183	0.0426275	0.0552867	0.0802808
GGB9524 SGB14924	0.104838	0.0822042	0.0940892	0.0927692	0.0874567	0.02154	0.0175492	0.04584	0.103183	0.00745833	0.00500333	0.0350242	0.001894	0.004295	0.00353917	0.0541075	0.0363017	0.00125167	0.00715333	0.0667908	0.0299867	0.00106167	0.0073025	0.0568792
Bacteroides eggerthii	0.0597617	0.0743117	0.0593058	0.061605	0.06972	0.455899	0.3787	0.0441625	0.0924317	0.700004	0.366862	0.0788233	0.101768	0.639106	0.494966	0.0773325	0.0945933	1.67176	1.2627	0.116278	0.11513	1.00929	0.517119	0.104012
Bacteroides nordii	0.001265	0.00161417	0.00172833	0.000848333	0.005325	0.008855	0.0144717	0.00501083	0.00451667	0.0440217	0.0138117	0.0039225	0.01231	0.0482775	0.0103917	0.021495	0.0289133	0.0378783	0.0014075	0.01775	0.0407533	0.0127558	0.002195	0.0167592
GGB9787 SGB15410	0.008535	0.00624917	0.00641667	0.00454167	0.00611833	0.000291667	0.000310833	0.00224	0.00623667	0.00016	0	0.000693333	0.003426	0	0	0	0.00186833	0	0	0	0.00164167	0	0	0
Candidatus Saccharibacteria unclassified SGB19850	0.00296	0.00213667	0.00435083	0.0021875	0.00250167	0.00171333	0.00261083	0.003485	0.003265	0.000140833	0	0.00102083	0.003502	0	0	0	0.00199833	0	0	0	0.00132	0	0	0
GGB9501 SGB14898	0.00133833	0.00308667	0.00197667	0.00125	0.001875	0.00151917	0.000466667	0.00452417	0.001425	0.000145833	0	0.00741	0.001902	0	0	0.0169892	0.000933333	0	0	0.0133775	0	0	0	0.0136975
Streptococcus sanguinis	0.0122917	0.00624667	0.0105	0.0039275	0.01096	0.0051075	0.00499167	0.00415167	0.00874	0.0005025	6.58e-05	0.00172667	0.002626	0	0	0	0.001085	0	0	0	0.00139333	0	0	0
Actinomyces sp ICM47	0.0394217	0.0407233	0.0447842	0.0243083	0.044825	0.0151225	0.00946083	0.0195742	0.0275683	0.00421917	0.0017025	0.0101067	0.025884	0.000625	0.00136083	0.000891667	0.01198	0.000320833	0.000585	0.000625	0.02015	0.00374	0.0027675	0
GGB6648 SGB9389	0.001675	0.00163333	0.001835	0	0.00122833	0.0008525	0.00153083	2.42e-05	0.000933333	0.000148333	0	6.17e-05	0.001004	0	0	0	0.000556667	0	0	0	0	0	0	0
Gordonibacter pamelaeae	0.0158867	0.0100867	0.0118017	0.00851667	0.0177183	0.0100417	0.0124383	0.0200908	0.0232117	0.00650083	0.002455	0.0474292	0.06983	0.003695	0.0124475	0.0310583	0.0884367	0.00238417	0.0234933	0.0547483	0.125195	0.00306417	0.0256583	0.0917408
Mediterraneibacter sp gm002	0.00216167	0.003295	0.0032725	0.000820833	0.00156333	0.00129	0.0075025	0.000631667	0.00105833	0.0002425	0.01226	0.000158333	0.002064	0.00636167	0.00663333	0.00850833	0	0.000455	0.000664167	0.00272083	0.00012	0.00112417	0.00026	0.00303
GGB2980 SGB3962	0.00159833	0.00258667	0.0035575	0.00166583	0.00483833	0.00405667	0.00493667	0.00394833	0.00563833	0.000736667	0	0.00530583	0.005026	0.000281667	0	0.00488167	0.0193617	0.00179417	0	0.00689	0.0188633	0.000879167	0	0.00653167
GGB4769 SGB6602	0.00322167	0.0057575	0.00271833	0.0283192	0.00520333	0.00737333	0.00216417	0.0588917	0.00633	0.00950667	0.0009	0.05998	0.002524	0.0014575	0.000271667	0.118827	0.00162	0	0.000880833	0.0854208	0.00094	0	0.000875833	0.0409367
Roseburia sp AF02 12	0.361573	0.368484	0.338121	0.439574	0.327317	0.162148	0.133898	0.261323	0.262712	0.130593	0.0262817	0.190839	0.187848	0.0626333	0.0156775	0.0756717	0.125877	0.00662583	0.00761333	0.0353575	0.085925	0.00383583	0.0184917	0.0146417
GGB3510 SGB4687	0.002815	0.0037175	0.00431333	0.00132333	0.00306167	0.00191583	0.00166917	0.00106417	0.00233833	0.000105	0.000365833	0.000300833	0.00195	0	0.00431417	5.5e-05	0.000398333	0	0.00306	0	0	0	0.00141417	0
GGB3570 SGB4777	0.0251533	0.01458	0.0145283	0.0220533	0.0241783	0.0027825	0.00620917	0.0171775	0.0183817	0.00033	0.000333333	0.0172842	0.015098	0	0	0.00288583	0.00979167	0	0	0.00124167	0.00957667	0	0	0.000501667
GGB3571 SGB4778	0.00589333	0.00569917	0.0039825	0.00418917	0.00375667	0.000861667	0.00143	0.00224167	0.00402	0.000354167	0.000915	0.0011925	0.003706	0.000111667	0.00583667	0.0004025	0.00264667	0	0.000895833	2.17e-05	0.001595	0	0	0
Adlercreutzia equolifaciens	0.286417	0.281943	0.204159	0.152457	0.284882	0.125026	0.113719	0.168636	0.33193	0.0644817	0.0332642	0.318983	0.248046	0.0702667	0.0695875	0.298835	0.269143	0.0621392	0.130605	0.331201	0.190578	0.127972	0.17221	0.233111
Blautia SGB4805	0.00114833	0.00210083	0.002215	0.00116583	0.00267167	0.000428333	0.000855	8.67e-05	0.002315	0	0.00048	8.25e-05	0.0019	0	0.005245	0	0.00116167	0.0066925	0.0015875	0	0	0.0103925	0.00165917	0
Actinomyces graevenitzii	0.00630333	0.00588333	0.005705	0.00243583	0.004575	0.00138833	0.00189167	0.00123	0.00239333	2.5e-05	0	0	0.0006	0	0	0	0.000228333	0	0	0	0.00135833	0.000155	0	0
GGB9615 SGB15051	0.191495	0.158139	0.166262	0.178378	0.188648	0.104715	0.0197758	0.148592	0.190667	0.104538	0	0.14272	0.15104	0.05381	0	0.159116	0.11547	0	0	0.0945325	0.0959383	0	0	0.0453583
GGB9631 SGB15087	0.00272167	0.00136083	0.00183583	0.000376667	0.00074	0.000925	0.0002625	0.00103167	0.00169167	0.000446667	0	0.00575333	0.005364	0.00650667	0.0023275	0.0422792	0.00580833	0.00896833	0.0076625	0.0444225	0.00610833	0.0225092	0.0235025	0.034005
Mediterraneibacter butyricigenes	0.003495	0.00203333	0.00315667	0.00106667	0.00360833	0.0021525	0.00128667	0.00798167	0.0025	0.00469917	0.00461667	0.0139392	0.002036	0.00471667	0.0212408	0.0124767	0.000945	0.0168292	0.0256992	0.0114783	0.00104833	0.0305092	0.01547	0.0101842
Holdemanella biformis	0	0.000246667	4.33e-05	0.00037	0.00037	0.000360833	0.000195833	0.000261667	0.00029	0.0012775	0.00154167	6.5e-05	0	0.000635	0.0023525	0	0	0	0.000398333	0	0	0	0.000614167	0
Candidatus Pseudoscilispira faecavium	0.00134167	0.0008375	0.000915833	0.000554167	0.00200667	0.0011475	0.00136	0.00115	0.00169667	7.58e-05	0	0.0021675	0.00417	1.83e-05	0.00183833	0.00888	0.00269833	0.0001525	0	0.00917667	0.00180167	0	0	0.00586667
GGB9590 SGB15012	0.0285633	0.0296908	0.0233817	0.0290883	0.0237033	0.00426083	0.000881667	0.014365	0.0175733	0.00176667	0	0.00819667	0.013774	0.000229167	0	0.0078475	0.0144917	0.00161417	0	0.00642083	0.00835667	0.000125	0.000385	0.00452333
GGB4773 SGB6607	0	0.000170833	0	0.00156667	0	0	0	0.000868333	0	0	0	0	0	0	0	0	0	0	0	0	0	0	0	0
Mogibacterium diversum	0.00108333	0.000595833	0.00292	0	0.00159167	0.0003475	0.00088	0.000224167	0.00101667	0	0	0.000110833	0.00023	0	0	0	0	0	0	0	0.000126667	0	0	0
Peptococcaceae bacterium	0.0224967	0.0269933	0.021815	0.0266217	0.0280367	0.0111758	0.00348333	0.0180158	0.027205	0.00829917	0	0.0132842	0.012134	0.00242417	0	0.0046	0.0169283	0.0283308	0.0240425	0.00739	0.0158133	0.0628267	0.0205825	0.00832917
Intestinibacillus sp Marseille P6563	0.000705	0.00047	0.0003725	0.000229167	0.000395	0.00017	2.33e-05	0.000375833	0.000488333	0	0	0.000575833	0.000928	0	0.000310833	0	0.00013	0	0	0	0	0	0	0
GGB9237 SGB14179	0.00206833	0.000425	0.000738333	0.000345	0.00219667	0.000250833	0	0.00293333	0.001775	0	0	0.000754167	0.001148	0.000168333	0	0	0.00188167	0	0	0.000273333	0.001255	0.00132667	0.00259417	0.000429167
Eubacterium sulci	0	8.42e-05	0.000474167	0	7.67e-05	0	0	0.000203333	2.5e-05	0	0	0	0	0	0	0	0	0	0	0	0	0	0	0
Streptococcus sp A12	0.0617983	0.0515667	0.05161	0.0428192	0.0540917	0.015505	0.0114625	0.02386	0.0339567	0.00430333	0	0.0125183	0.020102	0.000198333	9.42e-05	0.002185	0.017915	0.000688333	0.0004875	9.75e-05	0.0216717	0.003055	0.00188833	0
GGB9333 SGB14296	0.00215667	0.000515833	0.00058	0.000848333	0.00200333	0	0.000226667	9.42e-05	0.00114167	0	0	0	0.00336	0	0	0.000615	0.00210667	0	0	0.00125333	0.000725	0	0	0.0026175
Anaerosacchariphilus sp NSJ 68	0.0110583	0.00823	0.0091375	0.0107483	0.00953	0.0027075	0.00291417	0.0104658	0.00717333	0.00228667	0.000456667	0.00449833	0.003336	0	1.33e-05	0	0.00331333	0	0.000455833	1e-05	0.001375	0	0.00153667	0
Bacillus cereus	0	0	3.58e-05	0.0263	0	0	0.0069125	0.227207	0	0	0.00804167	0.0922475	0	0	0	0.0025825	0	0	0	0	0	0	0	0
Ruminococcus callidus	0.0114783	0.00596083	0.006835	0.0109567	0.011805	0.0006825	0.00306167	0.00871917	0.01194	0	0	0.00507333	0.006958	0	0.000168333	0	0.001925	0	0	3.67e-05	0.00378833	0	0	0
Pseudomonas veronii	0	0	0	0.00412667	0	0	0	0.00107417	0	0	0	0	0	0	0	0	0	0	0	0	0	0	0	0
Roseburia intestinalis	2.16628	1.93869	1.64384	2.17748	1.80901	0.345347	0.451991	0.888211	0.642345	0.0491775	0.200112	0.302831	0.12143	0.00779167	0.121573	0.0218508	0.0640117	0.0108875	0.246211	0.00398583	0.028135	0.00104167	0.03942	0.00125667
Prevotella marseillensis	2.04483	5.1544	4.13551	1.13383	2.12698	4.6117	2.49103	1.10135	2.53137	2.71669	0.193205	0.627453	1.68234	1.00514	0.0492333	0.648363	0.649653	0.00100333	0.124092	0.717912	0.522463	0.000316667	0.0020925	0.609979
Phocaeicola coprocola	0.455538	0.890073	0.587887	0.93621	0.50328	1.39908	1.60788	0.97315	0.533077	1.05663	1.46669	0.660092	0.378432	0.254106	0.155481	0.152257	0.210872	0	0.0214842	0.0816158	0.198997	0	0.0086225	0.0768317
Ruminococcus bromii	2.03666	1.31827	1.97469	1.56255	1.68818	0.580958	0.850984	1.10475	1.43823	0.451963	0.615286	0.852172	0.63174	0.31661	0.934813	0.529177	0.735102	0.246834	1.20504	0.336489	0.752765	0.326524	1.41982	0.420282
Alistipes putredinis	0.229647	0.232441	0.244778	0.190497	0.274778	0.202487	0.120129	0.37357	0.275988	0.328719	0.045545	0.484397	0.323288	0.155897	0.0233675	0.892948	0.23159	0.00963917	0.001975	1.1126	0.176687	0	0	1.4084
Citrobacter freundii	0.152272	0.121664	0.103361	0.0970758	0.236345	0.834423	0.570841	0.661123	0.743812	0.901831	0.602876	0.957233	0.581174	0.479715	0.873474	0.289878	0.432508	0.464807	0.577965	0.240704	0.420622	0.357612	1.80706	0.255918
Klebsiella grimontii	0.13732	0.111703	0.0953808	0.0875958	0.167645	0.401967	0.443477	0.122099	0.15474	0.265422	0.302129	0.105461	0.164244	0.178543	0.345365	0.03689	0.13897	0.0627125	0.0860708	0.0143292	0.161692	0.0310333	0.0460508	0.0124475
GGB9633 SGB15091	0.163263	0.126887	0.134826	0.174986	0.206895	0.0331383	0.03194	0.160827	0.247778	0.026435	0.00697333	0.337839	0.268398	0.0151608	0.00459	2.42132	0.331322	0.014175	0.0222308	5.44363	0.288358	0.00911833	0.00612083	6.19218
Citrobacter murliniae	0.119918	0.0945108	0.0760533	0.0879983	0.246198	1.86769	1.47252	0.995203	0.45956	1.35004	1.03806	0.608477	0.453106	0.622917	1.26996	0.241053	0.391118	0.716113	1.00051	0.169029	0.487887	0.495109	2.15523	0.190312
Bifidobacterium longum	2.05665	0.860926	1.35729	0.705096	1.64756	1.21316	3.23039	0.477418	1.49335	0.752371	3.33957	0.338188	0.8021	0.445032	4.62315	0.168713	1.22722	0.592252	5.28833	0.203538	1.37872	0.874749	5.85267	0.234106
Ruminococcus sp JE7A12	0.05548	0.0743267	0.060525	0.113574	0.06138	0.0229583	0.0223758	0.0658158	0.04789	0.0356517	0.014065	0.0450317	0.043116	0.0192433	0.00721167	0.0250458	0.0105433	0.0164158	0.0235025	0.0104742	0.0151683	0.00974083	0.00911833	0.0100142
Bacteroides faecis	0.0318967	0.0449242	0.0318	0.0269175	0.0436	0.134259	0.20124	0.0230833	0.043765	0.0936767	0.0238567	0.0243433	0.072666	0.151165	0.0278183	0.0159542	0.0392717	0.0665942	0.0440083	0.0224342	0.08113	0.149409	0.0387375	0.0225717
Clostridium sp AF36 4	0.206742	0.236153	0.204983	0.288098	0.152297	0.0814783	0.0584575	0.167568	0.13185	0.02625	0.0043925	0.0742183	0.07209	0.00696333	0.0776517	0.00804333	0.08975	0.00725667	0.681368	0.005405	0.0938583	0	0.352734	0.004265
Lactococcus lactis	0.03136	0.03768	0.0294225	0.0456108	0.0348617	0.0796442	0.162323	0.0428125	0.015555	0.14311	0.40563	0.0296	0.015178	0.097105	0.542371	0.00811917	0.00900167	0.0741125	0.263462	0.00331167	0.0218433	0.027625	0.309868	0.00179333
Phascolarctobacterium faecium	0.136313	0.147638	0.118759	0.122538	0.196652	0.269382	0.128883	0.351294	0.325945	0.53507	0.342309	0.705457	0.268726	0.619846	1.23373	0.614961	0.316373	0.772222	1.21714	0.450479	0.330132	1.20862	1.75339	0.481137
Leuconostoc lactis	0.0255817	0.0287933	0.0295775	0.0260633	0.02395	0.022555	0.222768	0.01612	0.0167317	0.0256783	0.160316	0.0105825	0.02075	0.0161717	0.162017	0.00291083	0.0135133	0.018955	0.151484	0.0020275	0.0162083	0.0169375	0.248142	0.00205583
Streptococcus rubneri	0.0348167	0.02178	0.0242942	0.0239308	0.0382833	0.00384583	0.00404667	0.0126467	0.0107383	0.0053125	0.00015	0.00806167	0.010974	0.0009125	0	0.00165583	0.0146867	0.00306583	0.0012125	0.00140417	0.0377617	0.0004175	0.00114167	0.00245167
Candidatus Avimicrobium caecorum	0.025765	0.0297225	0.0281258	0.0272792	0.04662	0.0229892	0.01081	0.134272	0.0805117	0.0224117	0.00127167	0.251895	0.077794	0.0375967	0.00757917	0.160592	0.0751867	0.0102833	0.0258292	0.142945	0.05509	0.00176083	0.0325292	0.125913
Gemmiger SGB15299	0.0132983	0.0175242	0.0184475	0.0192883	0.0123283	0.00531167	0.000516667	0.009495	0.0155267	0.00448167	0.0158758	0.004405	0.008216	0.0009875	0.0311708	0.0002875	0.00225333	0	0.0443258	0	0.001225	0.000196667	0.0399625	0
Bacteroides cellulosilyticus	0.0251417	0.0502308	0.0357967	0.0389867	0.039835	0.177778	0.159523	0.0655417	0.0417567	0.332035	0.108765	0.0648525	0.08995	0.999638	0.202045	0.0737925	0.103448	0.396237	0.401977	0.0698392	0.122277	0.255364	0.242073	0.065495
Romboutsia timonensis	0.0156033	0.0548767	0.0189183	0.0607175	0.01088	0.0156108	0.00107833	0.0471792	0.00757667	0.0133733	0	0.0331742	0.000306	0.00488917	0.000303333	0.0106525	0.004195	0	0.00492583	0.00195417	0.007435	0.00184583	0.00851583	0
Alistipes ihumii	0.0207617	0.0202117	0.0234192	0.0126558	0.0188517	0.00747667	0.00707917	0.00864083	0.0176633	0.00257917	0.000275	0.00331333	0.013138	0.000141667	0.0039175	0.000450833	0.00795	0	0.0138375	0.0167958	0.00565667	0.001165	0.0441833	0.0216725
Roseburia hominis	0.202455	0.188073	0.199119	0.206868	0.135255	0.0446325	0.0201733	0.100139	0.0959933	0.019505	0.00150583	0.0355283	0.015698	0.267231	0.0345642	0.0554658	0.0324517	5.5307	0.27273	0.0733883	0.065275	5.7016	0.0886675	0.0596475
GGB4456 SGB6141	0.000991667	0.00562167	0.00145917	0.0143792	0.00110667	0.0399733	0	0.003395	0	0.000870833	0	0.00386417	0	0.000185	0	0	0	0	0	0	0	0	0	0
Sutterella sp AM11 39	0.00953	0.0102317	0.00838917	0.0105142	0.01708	0.042375	0.0254867	0.034095	0.0934683	0.06579	0.0142725	0.0545317	0.261688	0.0697167	0.0424033	0.0516283	0.156078	0.0143067	0.039755	0.0554708	0.139447	0.00462667	0.0395025	0.0480092
Intestinibacter SGB6139	0.000353333	0.0053	0.00128917	0.00683417	0	0	0	0.000491667	0	0	0	0	0	0	0	0	0	0	0	0	0	0	0	0
Ruminococcaceae unclassified SGB15265	0.170887	0.0946042	0.122163	0.158572	0.174422	0.0221175	0.024755	0.0845283	0.11013	0.0162775	0.00531583	0.0350125	0.07726	0.00267	0.0100475	0.00596917	0.06233	0.0016025	0.0130333	0.00581667	0.0656533	0.00815667	0.012505	0.00132917
Erysipelotrichaceae bacterium	0.0341067	0.0159983	0.0217283	0.0452675	0.0398483	0.0287	0.0228892	0.0265767	0.0277417	0.0899167	0.029075	0.0127633	0.015508	0.115898	0.0042175	0.0051125	0.014395	0.0801333	0.00952333	0.00375083	0.01313	0.152741	0.00052	0.002745
Haemophilus paraphrohaemolyticus	0.00442167	0.00601917	0.00463083	0.00902417	0.00327	0	0	0.003405	0.000383333	0	0	0.00119667	0.001006	0	0	0	0	0	0	0	0	0	0	0
GGB9644 SGB15121	0.00535	0.00593167	0.0066725	0.0082475	0.00468167	0.0003675	0	0.00212167	0.010895	0.000565833	0	0.000633333	0.002122	0	0	0.000190833	0.002775	0.001495	0.0014975	0.0261342	0	0.00735	0.113447	0.220141
GGB1420 SGB1957	0.0518917	0.0570842	0.057965	0.0686258	0.0446183	0.0337942	0.0202633	0.05845	0.0395283	0.0194808	0.000606667	0.0437433	0.02416	5.58e-05	0.000583333	0.0233333	0.0225017	0	0	0.016355	0.0207017	0	0	0.0125783
Veillonella parvula	0.00537333	0.00607583	0.00355667	0.0121408	0.00473167	0.00104917	0.00196333	0.00668333	0.000176667	0.0128233	0.00153833	0.00277917	0	0.01419	0.0129733	0.000644167	0	0.002235	0.00799083	0	0.00074	0.000450833	0.0014675	9.08e-05
GGB9559 SGB14969	0.00119833	0.00335333	0.0071275	0.00631583	0.00177667	0	0	0.0009475	0.00233167	0	0	0	0	0	0	0	0	0	0	0	0	0	0	0
GGB35068 SGB47850	0.00315167	0.00375583	0.0037825	0.00332917	0.00143167	0.000149167	0	0.00111667	0.000498333	8.75e-05	0	0.00016	0.0012	0	0	0	0.000221667	0	0	0	0.000778333	0	0	0
Eubacterium sp AF34 35BH	0.0381717	0.0489425	0.0290308	0.04367	0.0363683	0.0134992	0.00741	0.0256367	0.0280183	0.00489167	0.00351583	0.0128317	0	0.00429417	0.00679583	0.00680917	0.0133817	2.54361	0.020975	0.00227417	0.0696117	5.56134	0.0394008	0.00124833
Bacteroides clarus	4.5e-05	0.00155333	0.000755	0.000745	0.000533333	0.0180292	0.01601	0.00691833	0.000571667	0.0334783	0.0214367	0.0150192	0.004618	0.0220792	0.0106242	0.00771833	0	0.00578917	0.00125083	0.00894583	0.00150667	0.00167417	0.00352833	0.00362917
GGB9608 SGB15042	0.0110317	0.00664583	0.00667583	0.010725	0.0114933	0.00113417	0.000645	0.00472833	0.0134817	0	0	0.0011925	0	0	0	0	0	0	0.00839	0	0	0	0	0
Clostridium spiroforme	0.00216	0.00770333	0.00450833	0.00750583	0.00259333	0.0210517	0.0106025	0.00438583	0.00225333	0.0168425	0.0115342	0.00137	0	0.00351167	0.01484	0	0	0.0002325	0.0167275	0	0.00023	0	0.0220133	0
Anaeromassilibacillus sp An250	0.002065	0.001415	0.000861667	0.0014075	0.00141167	0	0	0.000499167	0.001645	0	0	0	0	0	0	0	0	0.00302833	0	0	0	0.0168467	0	0
Candidatus Pseudoruminococcus merdavium	0	0.00062	6.5e-05	0.000466667	0	0	0	0.000378333	0	5.5e-05	0	5.17e-05	0	6.08e-05	0	6.5e-05	0	0	0	0	0	0	0	0
Actinomyces SGB17168	0.013115	0.00687667	0.00942417	0.0008075	0.010405	0.000451667	0.000926667	0.00256917	0.00650833	0.000745833	0	0.00174667	0.006064	0	0	0	0.00321167	0	0	4.83e-05	0.00488167	0.000589167	0	0
Blautia sp AF19 10LB	1.00371	1.06985	0.880157	0.871076	0.90475	0.343288	0.450154	0.537119	0.648447	0.157268	0.138997	0.301707	0.500408	0.108188	0.12554	0.133155	0.484072	0.0689825	0.133881	0.110004	0.465712	0.0956142	0.106128	0.100794
Enterococcus faecium	0.00320833	0.00219833	0.0030175	0.578433	0.001985	0.00459583	0.07132	1.86806	0.00193667	0.00342083	0.04798	1.72839	0.001816	0.00183417	0.0801358	0.604685	0.00292833	0.000310833	0.13254	0.730377	0.00321833	0.00370333	0.158675	0.728738
Clostridium botulinum	0	0	0	0.00223	0	0	0	0.02915	0	0	0	0.457357	0	0	0	0.426528	0	0	0	0.0801417	0	0	0	0.081705
Clostridium disporicum	0	0	0	0.0012775	0	0	0	0.000290833	0	0	0	0	0	0	0.000560833	0	0	0	0.000539167	0	0	0	0	0
Streptococcus infantis	0.006885	0.004035	0.00800167	0.0029175	0.00517333	0.00117167	0.00155417	0.002145	0.00186667	0	0	0.000596667	0	0	0	0	0.00104667	0	0	0	0.001115	0	0	0
Mitsuokella jalaludinii	0.78787	0.609507	0.999003	0.712653	0.47148	0.958642	1.21189	0.367819	0.356783	0.885025	0.33755	0.235741	0.384958	0.0443433	0.200553	0.273422	0.191903	0	0.195713	0.229717	0.142533	0	0.114054	0.155034
Dialister succinatiphilus	0.24153	0.225694	0.209895	0.250309	0.30171	0.195183	0.138087	0.330048	0.28043	0.333917	0.338915	0.530261	0.284776	0.237974	0.507343	0.349183	0.165098	0.280504	0.558729	0.211497	0.149417	0.500337	0.665957	0.240923
Clostridia unclassified SGB6371	0.0317833	0.160523	0.0220117	0.173843	0.0265183	0.08664	0.0103942	0.129541	0.0300517	0.0467358	0.0134292	0.0758342	0.009354	0.01847	0.00689917	0.0250233	0.0147167	0	0.0151108	0.00588167	0.0160283	0	0.0183275	0
GGB3643 SGB4948	0.0571933	0.0866067	0.0734367	0.0389558	0.0415033	0.0506717	0.021	0.0458242	0.0347317	0.0426542	0.00751	0.0296375	0.037224	0.0337508	0.0995725	0.00566667	0.02434	0.104212	0.0506342	0.00324417	0.0177817	0.0072225	0.01757	0.000521667
Clostridium sp AF34 13	0.109503	0.166517	0.116798	0.171794	0.0921067	0.02646	0.00825	0.0787642	0.0698867	0.00914333	1.75e-05	0.0292867	0.00722	0.000183333	0	0	0.00633667	0	0	0	0.00721667	0	0.00061	0
Paraprevotella clara	0.138565	0.147852	0.178141	0.169941	0.13148	0.0958858	0.119779	0.160652	0.115988	0.0545308	0.0536258	0.101208	0.079352	0	0.0643808	0.0457233	0.0441117	0	0.0167583	0.0256608	0.02146	0	0.0027475	0.0118333
GGB9568 SGB14980	0.0729033	0.0528442	0.0895225	0.118845	0.0876083	0.0263867	0.0252667	0.0951492	0.05523	0.0110675	0.010785	0.0737617	0.031264	0	0.0236083	0.0184067	0.0340033	0	0.0120883	0.00846667	0.0346517	0	0.0082125	0.00709333
GGB4554 SGB6285	0.007025	0.032765	0.00699667	0.0419608	0.00623333	0.0175158	0.00240833	0.0387967	0.00648167	0.0119367	0.0021675	0.0255533	0.000492	0.00380083	0.00141667	0.00725417	0.00221167	0	0.004505	0.000968333	0.00112667	0	0.0028075	0
Coriobacteriia bacterium	0.0557733	0.018995	0.0392008	0.0108008	0.035455	0.007385	0.0107275	0.01296	0.0424983	0.00725333	0.0048375	0.0111225	0.031336	0.00127583	0.0087925	0.00312	0.0247883	0.00407417	0.0142325	0.00475583	0.0312533	0.0144883	0.02503	0.00378333
Clostridium sp AM49 4BH	0.02494	0.0293433	0.0274225	0.0351383	0.0241967	0.0122708	0.0060075	0.0241458	0.0193767	0.0054275	0	0.0116117	0.011268	0	0.00145333	0	0.00862	0	0	0	0.00760333	0	0	0
Butyricimonas faecalis	0.017845	0.0201	0.0172442	0.01734	0.0170267	0.0158275	0.00586417	0.03738	0.0171317	0.0152433	0.00172083	0.0805025	0.008354	0.00677417	0.000649167	0.0732283	0.0123183	0.0001825	0.00303	0.0484492	0.0105567	0.00464083	0.0101725	0.0667458
GGB9691 SGB15198	0.15805	0.120574	0.113104	0.16056	0.17499	0.060105	0.0641042	0.16612	0.174415	0.0491775	0.0371217	0.113722	0.212758	0.0551783	0.0700583	0.231206	0.189755	0.0312133	0.0892233	0.229511	0.237245	0.0899367	0.0690242	0.187199
GGB4687 SGB6484	0.000425	0.0127858	0.000676667	0.019545	0.00047	0.0037	0	0.0133367	0.00015	0.000923333	0	0.00607583	0	0	0	0.00133667	0	0	0	0	0	0	0	0
Veillonella dispar	0.00556667	0.008845	0.005305	0.0139625	0.00578333	0.0022825	0	0.00773167	0.00347167	0.000636667	0	0.00197917	8.2e-05	0	0	0	0	0	0	0	0	0	0	0
GGB2983 SGB3965	0.0157167	0.0228142	0.016515	0.0188133	0.018825	0.00266083	0.0092425	0.0173375	0.0141033	0.00139417	0.00201667	0.0114525	0.005062	0	0.0085	0.00885583	0.00473667	0	0.005	0.0137717	0.00319833	0.0363533	0.00302	0.0094225
Streptococcus anginosus	0.0152367	0.0105417	0.0081225	0.00843583	0.0105967	0.00605417	0.00331917	0.0124317	0.0264217	0.00631167	0.0026175	0.0150975	0.02254	0.0021525	0.00317583	0.00473833	0.032845	0.00078	0.00363417	0.00179	0.0399767	0.00532583	0.00615417	0.000300833
Streptococcus gordonii	0.0134767	0.0101967	0.00902333	0.00781167	0.00697167	0.0019125	0.00018	0.00533917	0.00746167	0.00149583	0	0.0033925	0.00263	6.17e-05	0	0.000105	0.00196	0	1.67e-05	0	0.00266333	0.000961667	0	0
Latilactobacillus sakei	0.01217	0.00916833	0.0080625	0.00677917	0.00853833	0.003065	0.000666667	0.00551583	0.00949167	0.00234167	0	0.00570833	0.003612	0	0.000144167	0.000685833	0.00300167	0	0	0	0.00773667	0.00146917	0	0
Rothia mucilaginosa	0.0182883	0.012025	0.0186975	0.0085875	0.0188317	0.003315	0.00333583	0.00634	0.0111667	0.00116417	7.42e-05	0.00471167	0.003608	0	0	0	0.00214833	0	0	0	0.00358667	9.92e-05	0	0
Streptococcus mitis	0.0109017	0.0100117	0.0134683	0.00794333	0.00854833	0.00269833	0.000969167	0.0076275	0.00819167	0.00162083	0	0.00580583	0.001134	0.000681667	0	0.000543333	0.00366333	0	0.000290833	0.000140833	0.00347333	0.000899167	0.00068	0
Bacilli unclassified SGB6473	0.00565167	0.0389383	0.02675	0.0160867	0.00579	0.0147658	0.0086775	0.0106225	0.00314	0.0103225	0.00111083	0.00910583	0.00267	0.0022475	0.00177083	0.000161667	0.00284	0.000750833	0	0.00926167	0.00133333	0.000855833	0	0.00844667
Streptococcus oralis	0.003495	0.00361417	0.00503	0.00219833	0.00308833	0.000810833	0	0.00192917	0.00119333	0.000368333	0	0.001695	0.000522	0	0	9.25e-05	0.00048	0	0	0	0.000573333	0	0	0
Alistipes finegoldii	0.0263733	0.0209933	0.0276858	0.0153758	0.022315	0.0304525	0.0196508	0.0220192	0.0216217	0.0988533	0.00108833	0.0224917	0.010776	0.0686225	0.003235	0.0256492	0.0300683	0.0465992	0.0151167	0.0636608	0.02861	0.198679	0.0349617	0.0713742
GGB9621 SGB15073	0.01893	0.01478	0.0149142	0.0144608	0.0342567	0.00324417	0.00124667	0.021165	0.0381183	0.00567417	0	0.0151975	0.031548	0.0088	0.00185417	0.0604283	0.025265	0.0001525	0.0219458	0.081345	0.0297517	0.00238167	0.0265017	0.0701083
Bacteroides xylanisolvens	0.514778	0.627068	0.509297	0.593267	0.568848	1.53499	0.905114	0.535165	0.657097	4.71464	1.16272	0.352237	0.004406	11.5902	1.96909	0.238862	0.055185	8.74741	1.2134	0.0554067	0.0420283	4.92199	0.298619	0.0114617
Veillonella atypica	0.00209167	0.002825	0.0025875	0.00551417	0.00304833	0.0005275	0	0.00434083	0.00093	0	0	0.000305833	0	0.007955	0	0	9e-05	0	0	0	0	0	0	0
Gardnerella vaginalis	0.002615	0.0018725	0.00128083	0.000333333	0.00182333	0.000950833	0.000196667	0.00026	0.00149167	9.08e-05	0	0.00131917	0	0	0	0	0.000393333	0	0	0	0	0	0	0
Lachnospiraceae bacterium WCA3 601 WT 6H	0.095575	0.104274	0.0860192	0.102057	0.0761083	0.0234258	0.0212717	0.0504517	0.0778133	0.00952333	0.0040775	0.0244375	0.014704	0.00914583	0.0569692	0.0111708	0.0431467	0.000466667	0.402759	0.0106367	0.0252067	0.00601167	0.352126	0.0104483
Blautia glucerasea	0.06365	0.0744092	0.0735875	0.0758258	0.0533983	0.024	0.0336333	0.0471917	0.040335	0.0109767	0.0278583	0.020275	0.019024	0.00252833	0.0336992	0.00425583	0.01929	0	0.0132075	0.00428417	0.017405	0	0.00233667	0.00300833
GGB6546 SGB9245	0.000788333	0.00128333	0.00082	0.00104583	0.00132333	0.00183	0.0009875	0.0025325	0.000805	0.00404333	0	0.00238833	0	0.00856083	0.000589167	0.00626167	0	0.00146083	0.000106667	0.0053925	0	0.00352667	0	0.00203167
Butyricicoccus sp AM29 23AC	0.0522517	0.0472233	0.0418633	0.07265	0.0547317	0.0290075	0.0152892	0.07118	0.0542617	0.124863	0.00904167	0.0763683	0.05048	0.162069	0.107499	0.08176	0.0539	0.165948	0.299911	0.108432	0.06045	0.176736	0.499852	0.0831175
GGB58485 SGB80143	0.00399	0.00130583	0.00145167	0.00254917	0.00626833	0.0008525	0.00433667	0.010235	0.0216433	0.013355	0.000835833	0.0531183	0.008324	0.00468333	0.000139167	0.0861742	0.0127783	0.01161	0.00538333	0.0705417	0.0510683	0.000841667	0.03076	0.0537625
Weissella cibaria	0.00242667	0.000553333	0.000476667	0	0	0	0	0	0.00114667	0	0	0	0	0	0	0	0	0	0	0	0	3.5e-05	0	0
Lancefieldella parvula	0.00046	0.000325	0.001015	0.000300833	0	0	0	0.000175833	0	0	0	0	0	0	0	0	0	0	0	0	0	0	0	0
Clostridia unclassified SGB14844	0.00140167	0.00021	0.00112833	0	0.001975	0.000300833	0	0.000750833	0.0023	0.000776667	0	0.000361667	0	0	0	0	0	0	0	0	0	0	0	0
Parvimonas micra	0	0.000528333	0	9.58e-05	0	0	0	0.0012725	0	0	0	0	0	0	0	0	0	0	0	0.000725	0	0	0	0.00119833
Clostridium sp AF32 12BH	0.00127333	0.000319167	0.000621667	0.00179167	0.00126333	0.000419167	0	0.000555833	0.000238333	8.67e-05	0	0.000119167	0	0	0	0	0	0	0	0	0	0	0	0
Megamonas funiformis	0.182515	0.271464	0.26845	0.142645	0.210693	0.769117	1.32926	0.171068	0.158218	0.624499	1.0719	0.186906	0.149358	0.138986	1.30159	0.124444	0.0876283	0.03928	0.705613	0.146586	0.0682367	0.0826667	0.543856	0.0820642
Coprococcus SGB5116	0.482873	0.366871	0.374496	0.587611	0.622318	0.293289	0.702229	0.484202	0.515123	0.303402	0.627905	0.429099	0.535808	0.123224	0.134238	0.150143	0.418413	0.00342917	0.0174858	0.109446	0.51024	0.0006125	0.0085975	0.0693792
Clostridia unclassified SGB6385	0.0831633	0.191557	0.261936	0.0361108	0.06706	0.105907	0.220402	0.0374533	0.0473217	0.0866967	0.0549967	0.0682967	0.051828	0.0381242	0.120764	0.0181733	0.0555017	0.0291742	0.0525942	0.07007	0.0537017	0.0413758	0.0588817	0.0723683
Dialister hominis	0.477847	0.412712	0.434535	0.527134	0.431155	0.411123	0.399906	0.506786	0.441637	0.449031	1.35841	0.366407	0.426472	0.251603	1.58391	0.221844	0.333048	0.175171	2.5061	0.15138	0.30924	0.247558	1.78275	0.148576
GGB1511 SGB2091	0.29727	0.310283	0.332397	0.307173	0.393117	0.340521	0.034545	0.525676	0.378265	0.415072	0.00462583	0.394143	0.336866	0.0365675	0.00650083	0.1879	0.07381	0.000164167	0.0163367	0.0191442	0.0502317	0	0.0335375	0.00713167
GGB3277 SGB4327	0.182628	0.179883	0.194571	0.140812	0.148757	0.0556192	0.133692	0.0859717	0.112512	0.0364217	0.0141817	0.0636542	0.097066	0.0134708	0	0.0264183	0.0771233	0.00225083	0	0.0288508	0.0640133	0	0	0.0288392
Phocaeicola coprophilus	0.227635	0.194758	0.208671	0.219699	0.425725	0.347517	0.0425417	0.466797	0.41385	0.256186	0.0468842	0.375017	0.387722	0.110231	0.0121958	0.240945	0.360833	0.0225308	0.0050175	0.181264	0.315725	0.0110617	0.0055475	0.150342
GGB4700 SGB6506	0.010025	0.0824475	0.0663633	0.00302917	0.00991333	0.0352808	0.0342475	0.00428333	0.003485	0.0240208	0.00192417	0.0104783	0.006388	0.00983917	0.00432333	0.00233417	0.00371833	0.00264833	0	0.0339958	0.00317333	0.00356	0.000326667	0.0313825
GGB4579 SGB6329	0.026605	0.0819517	0.0853583	0.0119	0.02277	0.0415908	0.0737433	0.0143925	0.0160217	0.0352967	0.0102858	0.0259358	0.018836	0.0123542	0.0205817	0.0062525	0.021985	0.00969667	0.00701083	0.0410817	0.02011	0.0128833	0.00894417	0.0426908
Clostridium sp OM07 10AC	0.109977	0.108045	0.114046	0.106712	0.0827583	0.0332842	0	0.0605633	0.0563567	0.0165583	0	0.0240283	0.037022	0.000799167	0	0.000508333	0.0122767	0	0	0	0.0108933	0	0	0
GGB3293 SGB4348	0.105748	0.107122	0.13153	0.114665	0.102103	0.0394308	0.0775783	0.0946942	0.101615	0.03966	0.0142608	0.0726217	0.086804	0.0165417	0.0152567	0.0394767	0.0939583	0.00391083	0.00852667	0.0401958	0.07373	0.00654333	0.01232	0.0469717
Alistipes inops	0.281447	0.228242	0.217314	0.198971	0.255238	0.147973	0.105902	0.186142	0.238532	0.146249	0.0377883	0.176049	0.149082	0.0928958	0.0948908	0.144071	0.243915	0.0297542	0.158506	0.142728	0.182452	0.0645875	0.235881	0.169902
GGB4549 SGB6271	0.0340683	0.049845	0.058645	0.020775	0.0311883	0.0390908	0.0563058	0.0271758	0.0255533	0.0371525	0.0105117	0.0574408	0.029658	0.0171158	0.0237008	0.0554875	0.0317567	0.00951583	0.0149092	0.145772	0.0293233	0.0123392	0.0226233	0.168999
Bacilli unclassified SGB6478	0.00385333	0.0359683	0.0289283	0.000269167	0.00600333	0.0188283	0.0186042	0.002535	0.00345833	0.0154058	0.00452417	0.0104708	0.004912	0.00621583	0.0104075	0.00565667	0.00471	0.00412583	0.000476667	0.0576	0.003345	0.0037925	0.00106917	0.0522858
Bacteroides stercoris	0.0499683	0.0540458	0.0574558	0.057185	0.0552083	0.182933	0.00723333	0.125263	0.0469617	0.554468	0.00648083	0.137401	0.071244	0.153034	0.0832417	0.190219	0.0336117	0.0142617	0.0631108	0.0826383	0.01947	0.00810833	0.0823625	0.026415
GGB6601 SGB9333	0.0667283	0.0513475	0.0638767	0.0611158	0.100882	0.0617392	0.00331917	0.107024	0.100523	0.0664017	0.000115	0.0855842	0.103442	0.0577317	0.00329667	0.0499	0.0782633	0.0131525	0.00440917	0.0438117	0.0721817	0.00608	0.008845	0.0264275
Phocaeicola plebeius	0.0604333	0.0522542	0.066255	0.0660308	0.0542117	0.050975	0.00337167	0.0672508	0.05217	0.0390258	0.0225525	0.0549167	0.05347	0.00282083	0.00026	0.03498	0.000743333	0	0	0.00251417	0	0	0	0
Gemmiger SGB15295	0.062455	0.0615275	0.0477775	0.05445	0.064245	0.08791	0.0294917	0.0518	0.0641967	0.0533225	0.1166	0.0293325	0.045012	0.0351817	0.301112	0.0121992	0.0431217	0.0069075	0.463545	0.00811167	0.0403633	0.0090925	0.434918	0.00637667
GGB9278 SGB14230	0.0352767	0.0353817	0.0397483	0.0289292	0.0424217	0.0137692	0.000424167	0.039205	0.0372083	0.00883417	0	0.0349767	0.030492	0.00357167	0	0.0311225	0.03031	0.000109167	0	0.0288292	0.0265367	0	0	0.0362158
Blastocystis sp subtype 1	0.0390717	0.02906	0.028835	0.0412317	0.04087	0.00953417	0	0.0365683	0.0385883	0.0065775	0	0.0220958	0.030254	0.0011675	0	0.0135525	0.02785	0	0	0.013925	0.0370483	0	0	0.0126575
Bifidobacterium bifidum	0.69385	0.360501	0.378014	0.283349	0.621307	0.247648	0.367543	0.177602	0.696267	0.104785	0.184597	0.119685	0.084002	0.09037	0.337558	0.0582133	0.450357	0.0975167	0.463082	0.0823817	0.316863	0.134774	0.602979	0.0856183
GGB4706 SGB6513	0.0109067	0.0133842	0.0168417	0.0049	0.00918	0.0099925	0.0155192	0.005225	0.00645167	0.008585	0.002435	0.0067625	0.00794	0.00226167	0.00554417	0.0025	0.006645	0.00116417	0.00443583	0.00511833	0.00530333	0.0009675	0.00649	0.0043325
Akkermansia muciniphila	0.126652	0.10291	0.105127	0.102678	0.13839	0.0556133	0.0431575	0.0948608	0.145493	0.0386517	0.0190017	0.0998242	0.024982	0.0273533	0.0362342	0.0358942	0.100123	0.0195825	0.0494725	0.0480558	0.082165	0.0316592	0.0734075	0.0484083
GGB1662 SGB2276	0.0202083	0.0161958	0.0155908	0.0165225	0.0163483	0.0122967	0.00441167	0.0139092	0.0145217	0.0111333	0.0113892	0.0113842	0.018932	0.00664083	0.0261317	0.0182983	0.016295	0	0.0322508	0.0130517	0.0156417	0.00253583	0.0261558	0.0130892
GGB4701 SGB6508	0.00116667	0.0054525	0.00472417	0.000185	0.00162	0.00678917	0.000836667	0.00127333	0.000696667	0.0092525	0	0.00635167	0.001374	0.0127075	0.00045	0.0181075	0.002275	0.00468	0	0.0879142	0.00063	0.00469	0	0.08001
Blautia schinkii	0.052485	0.0527375	0.0649592	0.046015	0.0564733	0.0186583	0.0511767	0.0312833	0.05766	0.0277375	0.100994	0.0311433	0.017524	0.0110867	0.0614075	0.00942917	0.0336783	0.00540167	0.0363733	0.0109175	0.0416383	0.0117275	0.03742	0.00946833
GGB9597 SGB15022	0.0152017	0.0129317	0.011655	0.0135767	0.0146583	0.00562	0.0154683	0.0122825	0.012775	0.00480167	0.0104083	0.00639083	0.009708	0.000859167	0.0002125	0.00239333	0.00589667	0	0	0.0006675	0.00637833	0	0	0.0001675
Lachnospiraceae bacterium NSJ 46	0.0143467	0.0152092	0.0179317	0.0158383	0.0183033	0.00460917	0.0183483	0.00854	0.0176267	0.00342833	0.02228	0.0052625	0.006708	0.0006925	0.0443683	0.0019375	0.00597667	0	0.03196	0.00236417	0.00596167	0.000414167	0.0294908	0.00147333
GGB6649 SGB9391	0.00763167	0.00838	0.0071525	0.00577333	0.00643667	0.00361417	0.0014025	0.00343333	0.00753833	0.00265583	0.000466667	0.00172917	0.006428	0.000655833	0.00230917	0.00121917	0.00640833	0	0.00319667	0.0006175	0.00490667	0	0.0028375	0.000718333
GGB4603 SGB6367	0.000125	0.0073125	0.00509417	0.00318167	0.000463333	0.00108083	0.00162417	0.00126083	0	0.000984167	5.58e-05	0.000978333	0	0	0.000989167	0	0.000803333	0	0	0.00129583	0	0	0	0.000681667
Alistipes sp AF17 16	0.0111667	0.0109242	0.0098775	0.0080825	0.00832667	0.0046	0.001945	0.00501	0.00801667	0.0035075	0.00218083	0.0035775	0.007226	0.00122167	0.00972667	0.00354	0.00663167	0	0.0182108	0.00332667	0.00450667	0.00108	0.0209908	0.00375667
Alistipes provencensis	0.00518833	0.00898083	0.00916417	0.003685	0.004565	0.00741917	0	0.007095	0.00506333	0.0100583	0	0.00327083	0.005246	0.0526725	0.00175667	0.005985	0.00780333	0.0469075	0.0122275	0.00464833	0.00689333	0.0118108	0.0373392	0.00556583
GGB3118 SGB4130	0.004235	0.00489667	0.00581167	0.0057325	0.00590167	0.00428917	0.00460083	0.0186308	0.00462	0.0045125	0	0.0311275	0.004962	0.0007975	0	0.01817	0.00289167	0	0.000386667	0.00525167	0.000993333	0	0.000209167	0.00192417
Ruminococcaceae unclassified SGB15309	0.012115	0.00961583	0.00927917	0.0116317	0.0127167	0.00726917	0.00318	0.0352017	0.0303683	0.0150625	0.00541667	0.0975358	0.054778	0.00805833	0	0.0815125	0.0248783	0	0	0.0533658	0.020705	0	0	0.0342067
GGB6128 SGB8774	0.0126683	0.00781917	0.00962667	0.00929333	0.0120583	0.0055275	0	0.00991	0.0127767	0.0044825	0	0.00476417	0.01233	0.0022025	0	0.00264	0.00977667	0	0.000119167	0.002465	0.0104333	0	0.00159917	0.00197917
GGB9640 SGB15115	0.00621833	0.009365	0.00654417	0.00863083	0.00627167	0.00144333	0.00356333	0.00461917	0.00713	0.00117667	0.00132833	0.00236333	0.008268	0.000205	0.0014625	0.00115333	0.00770333	0	0.0012275	0.000945833	0.00565667	0	0.00128417	0.000745
GGB9560 SGB69175	0.00351833	0.00519167	0.00456333	0.00399417	0.00387	0.000126667	0.00116917	0.00141917	0.00315	0.000123333	0	0.000328333	0.001562	0	0	0	0.000156667	0	0	0	0.00022	0	0	0
Coprococcus sp OM04 5BH	0.00590333	0.00437917	0.00446333	0.00552667	0.00810667	0.00167417	0.00185167	0.00481667	0.00601333	0.00160667	0.000205833	0.00538417	0.007178	0	0	0.0002475	0.00638167	0	0	4.42e-05	0.00554167	0	0	0
GGB9701 SGB15218	0.0135867	0.0112458	0.00711417	0.00831917	0.0103483	0.0003775	0.0043175	0.00985917	0.012725	4e-05	0.0009175	0.008655	0.025478	0	0.00100083	0.00784417	0.0250817	0	0.00332917	0.00643833	0.0351517	0	0.00387083	0.00928833
Butyricimonas paravirosa	0.00166	0.0026625	0.00311083	0.00124083	0.00317667	0.0051925	0	0.0105742	0.002665	0.00773667	0	0.0393233	0.00306	0.003515	0	0.0553325	0.00397167	0.0004125	0.000539167	0.0341742	0.00287	0.000504167	0.00226417	0.0337733
GGB9593 SGB15015	0.00856667	0.005725	0.00512333	0.00493667	0.00876833	0.00363833	0.00360667	0.00566833	0.008085	0.0023775	0.00983667	0.00288333	0.011122	0.00121917	0.0173392	0.0014625	0.00720167	0	0.0135508	0.00132917	0.00597833	0	0.00911083	0.00104667
Alistipes indistinctus	0.00532	0.0057725	0.0061125	0.003565	0.00452333	0.001045	0	0.00368083	0.00432833	0.000370833	0	0.00217667	0.001882	0.000145833	0.00387417	0	0.00250333	0.00474333	0.01825	0.000849167	0.001685	0.0533233	0.0427117	0.000778333
Lachnospiraceae bacterium OF09 6	0.00487667	0.00447417	0.0044725	0.00461167	0.003885	0.00162083	0.00644	0.00343083	0.00398667	0.0004125	0.00315417	0.0020675	0.002894	0	0.0442842	0.000336667	0.00284333	0.00101333	0.0859408	0.0005325	0.00211667	0.00205417	0.0684325	0.000316667
Ligilactobacillus ruminis	0.00718167	0.006795	0.00630583	0.00565583	0.00419333	0.0109825	0.177135	0.00319917	0.00443667	0.0071475	0.214069	0.0036625	0.005644	0.0042425	0.275563	0.00164083	0.00640167	0.00108417	0.356177	0.0007075	0.00559333	0.00317083	0.365124	0.000844167
Clostridium sp AF27 2AA	0.0355367	0.0406917	0.0447033	0.0362858	0.0137183	0.0195875	0.0119192	0.0401392	0.00936667	0.0195975	0.0157208	0.0746733	0.123936	0.021125	0.0567317	0.04586	0.0278783	0.0111425	0.0349392	0.0082125	0.010875	0.0104133	0.0224133	0.00227333
Parabacteroides faecis	0.000968333	0.001535	0.00189167	0.0006975	0.001375	0.00486833	0	0.000933333	0.001155	0.0158983	0	0.0004225	0.000944	0.224348	0	0	0.00120167	0.286193	0.000120833	0.000148333	0.003485	0.236461	0	0.000161667
GGB9618 SGB15064	0.00501667	0.00270583	0.00261333	0.0004675	0.00404833	0	0	0.00160667	0.00329833	0	0	0.0181667	0.000752	0	0	0.00668417	0.02807	0	0	0.0063925	0.0297	0	0.00203	0.00596583
Enterococcus casseliflavus	0.00865333	0.00334917	0.0032425	0.00360917	0.0105983	0.00426917	0.0072375	0.004305	0.00670333	0.00810333	0.0208692	0.0049875	0.007656	0.0032975	0.0225475	0.001775	0.009985	0.005455	0.0323108	0.000468333	0.0148567	0.00175833	0.0267125	0.000375
GGB4661 SGB6449	0	0.000524167	0	0	0	0	0	0	0	0	0	0	0	0	0	0	0	0	0	0	0	0	0	0
GGB9595 SGB15019	0.00153	0.001055	0.001225	0.00125333	0.00058	0	0	0.000155	0.001015	0	0	0.000106667	0.000564	0	0	0	0.000723333	0	0	0	0.000268333	0	0	0
Turicibacter sanguinis	0.000896667	0.000240833	0.000806667	0.000150833	0.00127167	0.000710833	0.00029	0.000119167	0.00193333	0	0	0	0	0	0	0	0.000185	0	0	0	0	0	0	0
Intestinimonas massiliensis	0.0036	0.00185083	0.0017325	0.000196667	0.00453333	0.00102167	0.00108	0.0045875	0.00548833	0	0	0.00721917	0.009656	0.0238542	0.03394	0.0497225	0.02787	0.0218792	0.354213	0.0550608	0.0391733	0.144296	0.785834	0.0713017
GGB9694 SGB15203	0.00107	0.00019	5.5e-05	0	0.00175833	0.000549167	0.000159167	0.000121667	0.000458333	0	0	0	0.00404	0	0	0	0.0147617	0	0	0.00540417	0.048305	0	0	0.0114317
Catenibacillus scindens	0.000316667	0.0002	0.0004	9.92e-05	0.000533333	0.000313333	0.0002025	1.92e-05	0.000338333	0	0	0	0.00046	0	0	0	0	0	0	0	0	0	0	0
Paraclostridium bifermentans	0	0	1.13918	0	0	0	0.417296	0.0222733	0.0219467	0.0214925	0.104853	0.675578	0.349678	0.012145	0.0442575	0.0640925	0.110438	0	0.0618625	0.0777267	0.0772517	0.0003925	0.0722817	0.0904475
Oscillibacter sp NSJ 62	0.000201667	6.92e-05	5.92e-05	0.000145	0.00041	2.83e-05	3e-05	0.000523333	2.5e-05	0	0	0.001595	0.000692	0	0	0.00260417	0.0318483	0	0	0.00405417	0.0671667	0	0.000630833	0.00283583
Bacteroidales bacterium	9.33e-05	0.000339167	0.000380833	0.00037	0	0.000654167	0	0.000784167	0.000486667	0.0005025	0	0.00140167	0.000316	0.0016275	0.00151167	0.0185533	0.00623833	0.000209167	0.00685667	0.0287967	0.000691667	0.00121083	0.022125	0.01639
Parasutterella excrementihominis	0.000726667	0.00093	0	0.001195	0.00387333	0.0135992	0.00174333	0.0124958	0.0174583	0.0410258	0.0010425	0.0557817	0.041576	0.0619383	0.0233092	0.0509692	0.0345967	0.0156775	0.0251258	0.0430367	0.027525	0.0150917	0.0312525	0.0456633
Pseudoflavonifractor capillosus	0.00152667	0.000198333	4e-05	0.000503333	0.00114333	0	0	0.007265	0.00661667	0	0	0.066265	0.111578	0.000585	0.0002975	0.166619	0.152535	0.0124425	0.00207	0.139558	0.10847	0.00678333	0.00467333	0.130302
Lacrimispora saccharolytica	0	0	0	0	0	0	0	0.00158917	0.0151717	0.0067775	0.000581667	0.00490083	0.290046	0.01839	0.0266125	0.003995	0.20575	0.0330375	0.0206967	0.00468417	0.140472	0.07285	0.021595	0.00321917
Prevotella bivia	0	0	3.33e-05	1.17e-05	0	0	0	0.00144083	0	0	0	0.00118917	0	0	0	0.000149167	0	0	0	0.00014	0	0	0	0
Enterocloster citroniae	0.00584167	0.009	0.00766	0.00553167	0.0108033	0.0057875	0.00311583	0.0159667	0.019055	0.0167892	0.00219667	0.0305458	0.084542	0.0476083	0.0151117	0.03907	0.072495	0.02149	0.0220592	0.0541967	0.0763433	0.0151392	0.0301333	0.059105
Massilimicrobiota timonensis	0.00572167	0.00509583	0.0102508	0.00544833	0.00315833	0.000173333	0.00208833	0.00155167	0.00168333	0.0002225	0	0.000835	0.000246	0.000139167	0.00574833	0	0	0.00251917	0.0100242	0	0	0.00389833	0.0101433	0
Clostridium leptum	0.00597333	0.00212167	0.00085	0.00161	0.00669167	0	0	0.00112583	0.00426333	3.42e-05	0	0.000350833	0.00056	0	0	0	0.00084	0	0	0	0.000301667	0	0	0
Ruminococcaceae bacterium AM07 15	0.000138333	0.000876667	0	0	0.00250667	0.000655833	0.00220083	0.00206333	0.007225	0.000371667	0.000655	0.013525	0.144348	0.000521667	0.0080975	0.56075	0.197368	0.00252583	0.00840083	0.70714	0.186258	0.00621333	0.00851167	0.566422
Candidatus Stoquefichus sp SB1	0	0	0	0	0	6.17e-05	0.00319083	0	0	0	0.00240333	0	0	0.000214167	0	0	0	0.001115	0	0	0	0.0112067	0	0
Atopobium minutum	0	0	0	0	0	0	0	0	0	0	0	0	0	0	0	0.0481142	0	0	0	0.08887	0	0	0	0.123853
GGB33432 SGB47280	0	0	0	0	0	0	0	0	0	0.00203833	0	0	0	0	0	0	0	0	0	0	0	0	0	0
GGB4482 SGB6176	0	0	0	0	0	0	0	0	0	0.00182917	0	0	0	0	0	0	0	0	0	0	0	0	0	0
Clostridium celatum	0	0	0	0	0	0	0	0	0	0.000770833	0	0	0	0	0	0	0	0	0	0	0	0	0	0
Romboutsia ilealis	0	0	0	0	0	0	0	0	0	0.000568333	0.000256667	0.004255	0	0	0	0.0005575	0	0	0	8.67e-05	0	0	0	0.000378333
Paeniclostridium sordellii	0	0	0	0	0	0	0	0	0	0	0	0.0211592	0.0956	0.0347767	0	0.109017	0.0434367	0	0	0.0992758	0.0483517	0	0	0.0448933
Bittarella massiliensis	0.000313333	0.00032	0	0	0.000785	0	0	0.00200583	0.00117667	0	0	0.00925667	0.000496	0	0.0006425	0.00414667	0	0	0.0011325	0.00271333	0	0	0.00708	0.00327083
Dielma fastidiosa	0	0	0	0	0	0	0	0	0	0	0	0.000675833	0.000942	0	0	0.00065	0.00254167	0	0	0	0.00210167	0	0	0
Intestinimonas butyriciproducens	0.00190833	0.00174417	0.000765	0.000468333	0.00337333	0.0002725	0.000225	0.004075	0.00644833	0.000775833	6.42e-05	0.0291167	0.024334	0.0262	0.0187833	0.307198	0.184765	0.00285917	0.0508008	0.273824	0.206668	0.00655583	0.119393	0.275419
Clostridiales bacterium	0.0395583	0.0338017	0.027435	0.0345642	0.0431167	0.012615	0.00687083	0.0763575	0.0302767	0.00196167	0	0.0364492	0.052174	0.0009375	0.000428333	0.0176033	0.07772	0.000691667	0.000538333	0.039955	0.0803683	0.00642083	0.00223583	0.047615
Enterocloster lavalensis	0.0125217	0.0252833	0.015725	0.0130542	0.0240733	0.011955	0.00542333	0.0306233	0.0317733	0.02032	0.0085075	0.0236742	0.08939	0.179099	0.096935	0.0158133	0.0719317	0.42075	0.232077	0.0360558	0.10436	0.787892	0.259188	0.0453175
GGB27097 SGB39306	0	0	0	0	0	0	0	0	0	0	0	0.0219675	0	0	0	0.330099	0	0	0	0.0786708	0	0	0	0.0604175
Peptostreptococcus anaerobius	0	0	0	0	0	0	0	0	0	0	0	0.00957	0	0	0	0.651592	0	0	0	0.602203	0	0	0	0.761126
Fusobacterium gonidiaformans	0	0	0	0	0	0	0	0	0	0	0	0.00186917	0	0	0	0.0146033	0	0	0	0.0124658	0	0	0	0.0127283
Peptoniphilus harei	0	0	0	0	0	0	0	0	0	0	0	0.000325	0.003606	0.00107167	0	0.0408867	0.00858667	0	0	0.0244358	0.022455	0	0	0.0277458
GGB45432 SGB63101	0.00186333	0.00121833	0.00129583	0	0.000985	0.000228333	0.000149167	0.000380833	0.00295167	0.00017	0	0.00116	0.003514	0	6.67e-05	0.0002875	0.00607333	0	0.00107833	0.002565	0.007835	0.00400417	0.00132083	0.0052025
GGB3005 SGB3996	0.0141417	0.0143283	0.0107733	0.0140275	0.0152267	0.00272667	0.000905	0.0200642	0.0135817	0.0006375	0	0.0511458	0.132788	0.013655	0.000554167	0.283594	0.20829	0.0149208	0.00111	0.288428	0.223377	0.0132267	0.0018775	0.288567
Harryflintia acetispora	0	0	0	0	0	0	0	0	0	0	0	0.000105833	0	0.000516667	0	0.000480833	0.00093	0.00175333	0	0.0064975	0.00175333	0.00852583	0.00110583	0.005325
Dialister pneumosintes	0	0	0	0	0	0	0	0	0	0	0	1.75e-05	0.020762	0.0114583	0.00982333	0.0185717	0.0132283	0.00537333	0.0399967	0.0179408	0.0291933	0.00149417	0.060595	0.0171642
Intestinimonas gabonensis	0.00112167	0.00051	0.000201667	0.000514167	0.00132167	0.000281667	0	0.000493333	0.00158333	0.000849167	0	0.000455833	0.004014	0.005015	0.001375	0.0015775	0.00326	0.0205275	0.00397833	0.00168083	0.00325833	0.0330592	0.0167075	0.00186917
Candidatus Allochristensenella caecavium	0	0	0	0	0	0	0	4.92e-05	0.00149833	0.0003925	0	0.001965	0.033216	0.00671	0.000534167	0.0128417	0.0498317	0.00355917	0.00102	0.0108475	0.047585	0.00385833	0.00143167	0.0103033
Enterocloster bolteae	0.0180467	0.0165992	0.0158758	0.014755	0.0296033	0.0297092	0.0132758	0.0434242	0.05796	0.149127	0.0347817	0.130267	0.202272	0.303765	0.315968	0.06256	0.386167	0.387039	0.926615	0.0565667	0.404435	0.888804	1.37075	0.0686175
Terrisporobacter othiniensis	0	0	0	0	0	0	0	0	0	0	0	0	0	0.0582867	0.000136667	0.0008225	0.00353667	0.0142125	0.029595	0.00294167	0.0114217	0.00955083	0.00950083	0.00353083
Enterocloster asparagiformis	0	0.000201667	0.0001025	0.000211667	0	0.000611667	0	0.000233333	0	0.000946667	0	0.00232833	0.032678	0.0371667	0.00632667	0.00507333	0.0387383	0.088145	0.0601425	0.0105983	0.039305	0.211461	0.183093	0.0105533
Hungatella hathewayi	0.0146033	0.0146542	0.0130467	0.00729083	0.0531617	0.0641583	0.0547492	0.0178392	0.0869233	0.196099	0.0992042	0.0463875	0.057518	0.0476125	0.510817	0.05615	0.0393767	0.02105	0.621578	0.0553792	0.0398183	0.0865225	0.668062	0.0685792
Dysosmobacter sp NSJ 60	0.0561133	0.066155	0.060655	0.0615967	0.0580317	0.024545	0.0135975	0.0719858	0.0517333	0.00872083	0	0.0687575	0.063582	0.0261592	0.00313	0.217275	0.115857	0.0287742	0.0207633	0.229238	0.132843	0.00313333	0.018975	0.183335
Sutterella SGB9281	0	0	0	0	0	0	0	0.000229167	0.000603333	0.000438333	0	0	0.004752	0.00120333	2.08e-05	0.00675167	0.00274167	0	0.000505	0.00256083	0.00249667	0	0.00168417	0.000481667
GGB58233 SGB79883	0.00250333	0.00257667	0.00163333	0.000716667	0.00113	0	8e-05	0.0019875	0.000648333	0	0	0.00268583	0.000256	0	0	0.00667667	0	0	0.00169667	0.00431667	0	0	0.00632083	0.00446
Lawsonibacter sp NSJ 51	0.00024	0.000235	0	0	0.000151667	0	0	1.75e-05	0.00323333	0	0	0.00172583	0.001796	0.0011625	0	0.0383525	0.0510383	0.00532417	0.00239083	0.0365183	0.0776967	0.00355917	0.0247117	0.0411975
GGB9583 SGB15004	0	0	0	0	0	0	0	0	0	0	0	0	0	0	0	0.00431417	0	0.01629	0	0.0341883	0	0.0167883	0	0.07515
Neobittarella massiliensis	0	0	0	0	0	0	0	0.00046	0	0	0	0.00270583	0	0	0	0.002745	0	0	0	0.00166583	0	0	0.000250833	0.0014925
Angelakisella massiliensis	0	8.08e-05	0	0	0	0	0	0.000125833	0	0	0	0.000176667	0	0	0	0.00078	0	0	0	0.0005275	0	0	0	0.000250833
Anaerotruncus colihominis	0.00764833	0.00926667	0.0052975	0.0025925	0.0156967	0.00706833	0.00471	0.0089425	0.020195	0.00765583	0.00021	0.0165025	0.065798	0.0181975	0.0116975	0.0165442	0.0603917	0.03755	0.0251917	0.0134433	0.0622967	0.0128367	0.0427608	0.0086225
Clostridiales bacterium BX7	0	0	0	0	0	0	0	0	0	0	0	0	0	0	0	0.000351667	0	0	0	0.000334167	0	0	0	0
Anaerotruncus rubiinfantis	0.000273333	0.000195	0.0001625	0	0.000358333	0.000129167	0.00018	6.83e-05	0.000175	0	0	0	0.003562	0.00067	0	0.00475917	0.00837833	0	0	0.0125008	0.00841667	0	0.00203917	0.0165508
GGB3537 SGB4727	0	0	0	0	0	0	0	0	0	0	0	0	0	0	0	3.75e-05	0.00483	0	0	0	0.0295167	0	0	0
Clostridium scindens	0.0579983	0.0772033	0.0581967	0.0556167	0.119035	0.0938767	0.06555	0.152578	0.128462	0.133593	0.0401883	0.187411	0.819992	0.264501	0.0717942	0.11013	0.813027	0.325914	0.0728125	0.104838	0.944985	0.128744	0.0883733	0.0878308
Enterocloster aldensis	0.00483667	0.00426917	0.0042475	0.00363917	0.01025	0.00896417	0.00373417	0.0153917	0.0345317	0.049485	0.00969083	0.033595	0.106738	0.116017	0.0349892	0.0208233	0.425268	0.301947	0.0996833	0.0336542	0.383687	0.456339	0.107377	0.0480175
Longicatena caecimuris	0	0	0	0	0	0	0	0	0	0	0	0	0	0.00214917	9e-05	0	0	0.00287	4.5e-05	0	0	0.002325	0.00132417	0
Christensenella minuta	0	0	0	0	0	0	0	0	0	0	0	0	2e-05	0.00153333	0	0	0.00217833	0.0142883	0.0005925	8.75e-05	0.00954333	0.0353583	0.0153283	0.00099
Clostridiales bacterium 1 7 47FAA	0.00802167	0.00754417	0.00613333	0.0039125	0.0253517	0.0186225	0.0124925	0.0338733	0.09939	0.127038	0.0419508	0.108656	0.220174	0.394268	0.180816	0.266324	0.223693	0.64165	0.357913	0.282017	0.326575	1.10165	0.406438	0.403478
GGB3817 SGB5182	0	0	0	0	0	0	0	0	0	0	0	0.0005875	0	0.0021275	0	0.148994	0.01531	0.0236192	0.0160625	0.118922	0.00766833	0.125457	0.0262842	0.0666867
GGB9581 SGB79823	0.005545	0.00360667	0.001915	0.000294167	0.00836167	0.00628	0.00125583	0.0097625	0.00745333	0.0763692	0.00380083	0.0637875	0.006578	0.136374	0.0526617	0.122919	0.004725	0.125238	0.0561525	0.183373	0.007035	0.0327325	0.102315	0.16507
GGB2982 SGB3964	0.000353333	0	0	1.42e-05	0	0	0	0	0	0	0	0	0	0	0	0.00588667	0	0	0	0.030635	0	0	0	0.0388517
Finegoldia magna	0	0	0	0	0	0	0	0	0	0	0	0	0	0	0	0.00510167	0	0	0	0.00245083	0	0	0	0.0016475
Candidatus Schneewindia gallinarum	0	0	0	0	0	0	0	0	0	0	0	0	0	0	0	0.000726667	0	0	0	0.00261167	0	0	0	0.00426583
Candidatus Neoruminococcus faecicola	0	0	0	0	0	0	0	0	0	0	0	0	0	0	0	0.000256667	0.000835	0	0	0.00688	0.000895	0	0	0.00634333
GGB9694 SGB15201	0	0	0	0	0	0	0	0	0	0	0	0	0.00085	0	0	0.000289167	0.106245	0	0	0.00325833	0.319685	0	0	0.0120267
Mediterraneibacter massiliensis	0.000291667	0.000941667	0.000580833	0	0.000855	0	0	0	0.00102167	0	0	0.000189167	0.014368	0.0485992	0.0072775	0.0144733	0.0256133	0.00624333	0.0196383	0.0122108	0.0458467	0	0.0021875	0.0064575
Proteus mirabilis	0	0	0	0	0	0	0	0	0	0	0	0	0.009242	0.005275	0	0	0.0411133	0.00190667	0	0	0.04872	0.0002725	0	0
Bariatricus massiliensis	0	0	0	0	0	0	0	0	0	0	0	0	0	0	0	0.00400083	0.000198333	0.00115083	0	0.02136	0.00406333	0.00122	7.67e-05	0.0186425
GGB9610 SGB15045	0	0	0	0	0	0	0	0	0	0	0	0.000255833	0.044634	0.00434333	0	0.0068125	0.105857	0.00235	0	0.0266758	0.116452	0.00370417	0	0.0315092
Clostridium transplantifaecale	0	0	0	0	0	0	0	0	0	0	0	0.000354167	1.6e-05	0.00141583	0	0.00448917	0.005595	0.00182417	0	0.00442667	0.00682167	0.00287167	0.000371667	0.0052925
Clostridium hylemonae	0	0	0	0	0	0	0	0	0	0	0	0	0.042336	0.0011925	0	4.25e-05	0.0688883	0.00171	8.67e-05	0.00103833	0.0871367	0.0118175	0.00224417	0.0026175
GGB9350 SGB14317	0	0	0	0	0	0	0	0	0	0	0	0	0	0	0	7.67e-05	0	0	0	0.00378333	0	0	0	0.0191708
Clostridia unclassified SGB15402	0.00244167	0.000728333	0.00132167	0.0009375	0.00331333	0.00051	0.0005275	0.000383333	0.00183167	0.000110833	0	0.000100833	0.001994	0	0	0	0.000728333	0	0	0.001735	0.000198333	0.000699167	0	0.00255167
Raoultibacter massiliensis	0	0	0.000159167	0	0	0	0	0.000121667	0	0	0	0.00055	0	0	0	9.17e-05	0	0	0	0.00119417	0	0	0	0.00249333
Ezakiella coagulans	0	0	0	0	0	0	0	0	0	0	0	0	0	0	0	0	0	0	0	0.000680833	0	0	0	0.000435
Faecalicatena contorta	0.00408667	0.0049375	0.00324583	0.00224417	0.00631833	0.000403333	0.0004275	0.00462333	0.00544833	0	0	0.00278667	0.002446	0	0.00048	0.0096975	0.00300333	0.000656667	0	0.0107225	0.00922333	2.08e-05	0.000161667	0.0161675
GGB45495 SGB63167	0	0	0	0	0	0	0	0	0	0	0	0	0	0	0	0	0	0	0	0.000135833	0	0	0	0.00051
Candidatus Neochristensenella gallicola	0	0	0	0	0	0	0	0	0	0	0	0	0	0	0	0	0	0	0	0.000415	0	0	0	0.000269167
Blautia hydrogenotrophica	0.00151833	0.00102917	0.00107917	0.000265833	0.00143333	0.0002875	8.83e-05	0.000613333	0.000843333	0.000525833	0	0.00348333	0	0.079225	0.00541917	0.300428	0.371445	0.212017	0.0521658	0.399114	0.847972	0.265814	0.287537	0.952944
Ruminococcaceae bacterium D5	0	0	0	0	0	0	0	0	0	0	0	0	0	0	0	0	0.00525667	0.02081	0	0.01601	0.027175	0.0822575	0.000355833	0.0232733
GGB9620 SGB15068	0	0	0	0	0	0	0	0	0	0	0	0	0	0	0	0	0.03017	0.0125225	0	0.0062375	0.0405617	0.0155217	8.5e-05	0.00687333
Anaerotruncus massiliensis	0	0	0	0	0	0	0	0	0	0	0	0	0	0	0	0	0	0.00295417	0	0	0	0.0244258	0.000299167	0
Holdemania filiformis	0.0159	0.0172925	0.0119425	0.0136492	0.012045	0.0078425	0.00541833	0.0156617	0.0117667	0.00221833	0	0.00610833	0.006206	0	0	0.00218	0.00268333	8.5e-05	0	0.00142333	0.00343167	0	0	0.00168083
Candidatus Alloruminococcus vanvlietii	0	0	0	0	0	0	0	0	0	0	0	0	0	0	0	0	0	0	0	0.00120917	0	0	0	0.00098
Eggerthella sp YY7918	0	0	0	0	0	0	0	0	0	0	0	0.0002375	0.000254	0	0	3.92e-05	0	0	0	1.58e-05	0.000456667	0	0	7.92e-05
GGB9581 SGB14999	0	0	0	0	0	0	0	0	0	0	0	0	0	0	0	0	0	0.0176225	0	0.00767167	0	0.0205458	0.000123333	0.00464
GGB9537 SGB14940	0.00097	0.000500833	0.000268333	1.42e-05	0.0007	0	0	4.25e-05	0.000556667	0	0	0.000103333	0.001982	0	0	8.33e-05	0.001575	0	0	0.00282833	0.00345	0.0087075	0	0.0028975
Candidatus Aristotella avistercoris	0	0	0	0	0	0	0	0	0	0	0	0	0	0	0	0.000535833	0.000163333	0	0	0.000933333	0.000453333	0	0	0.0004025
Candidatus Avimonas narfia	0	0	0	0	0	0	0	0	0	0	0	0	0	0	0	3.25e-05	0.000126667	0	0.000504167	0.00322333	0.00403167	0	0.0015025	0.00755083
Clostridia bacterium 12CBH8	0.00069	0.000353333	0	0.000273333	0.00112	0	0	0	0.000806667	0	0	0	0	0	0	0	0	0.0210467	0	0	0	0.123316	0	0
Mailhella massiliensis	0	0	0	0	0	0	0	0	0	0	0	0	0	0	0	0	0	0	0.00204	0	0	0.00117	0.00697083	0
Lactonifactor sp BIOML A6	0	0	0	0	0	0	0	0	0	0	0	0	0	0	0	0.000684167	0	0	0	0.00212333	0	0	0.000565	0.004275
GGB9694 SGB15204	0	0	0	0	0	0	0	0	0	0	0	0	0	0	0	0	0.00148833	0	0	0.0006425	0.00738	0.000178333	0	0.00286583
Fenollaria timonensis	0	0	0	0	0	0	0	0	0	0	0	0	0	0	0	0.0022025	0	0	0	0.0107283	0	0	0	0.126297
Porphyromonas SGB1980	0	0	0	0	0	0	0	0	0	0	0	0	0	0	0	0	0	0	0	0.000155833	0	0	0	5e-05
Clostridia unclassified SGB66170	0.000925	0.000423333	0.000103333	0	0.000556667	0	7.42e-05	0	0.000388333	0	0	0	0.000302	0	0	0	0	0	0	0	0	0	0	4.33e-05
Peptoniphilus grossensis	0	0	0	0	0	0	0	0	0	0	0	0	0	0	0	0	0	0	0	0	0	0	0	0.00063
Lachnospiraceae bacterium NSJ 29	0.00453	0.00427833	0.0024625	0.000911667	0.003735	9.58e-05	0.000593333	4.83e-05	0.00131	0	0	0	0.00112	0	0.000828333	0	0.00232	6.58e-05	0.006585	0	0.00294833	0.00130667	0.010305	6.25e-05
Clostridium innocuum	0.0168367	0.0160767	0.0122808	0.008545	0.0114233	0.004785	0.00407583	0.00847917	0.009755	0.00543	7.08e-05	0.00781	0.00663	0.00623167	0.00882167	0.00506917	0.00411	0.0091075	0.0114392	0.00256417	0.004985	0.00240167	0.0117617	0.000456667
Phocea massiliensis	0.00418	0.002855	0.00305833	0.00154417	0.00326167	8.33e-05	0	0.00207583	0.00150833	0	0	0.000511667	0	0	0	0.000613333	0	0	0	0.001575	0	0	0	0.00351917
GGB4602 SGB6365	0	0	0	0	0	0	0	0	0	0	0	0	0	0	0.001605	0	0	0	0.0355175	0	0	0.00529583	0.0449108	0
Christensenella massiliensis	0	0	0	0	0	0	0	0	0	0	0	0	0	0	0	0	0	0	0	0	0	0.00545083	0	0
Lactonifactor longoviformis	0	0	0	0	0	0	0	0	0	0	0	0	0	0	0	0	0	0	0	0	0	0.0021225	0	0.0001475
GGB9557 SGB14966	0.000618333	0.00052	0.000195	0.000305833	0.000825	0	0	1.83e-05	0.000135	0	0	0	0.000568	0	0	0	0.000661667	0.0004825	0	0	0.000926667	0.0043025	0	0
Eisenbergiella tayi	0	0	0	0	0	0	0	0	0	0	0	0	0	0	0	0	0	0	0	0	0	0.000970833	0.0003425	0
Candidatus Paralachnospira caecorum	0	0	0	0	0	0	0	0	0	0	0	0	0	0	0	0	0	0.000465	0	0	0	0.00107417	0	0
Catabacter hongkongensis	0	0	0	0	0	0	0	0	0	0	0	0	0	0.0006475	0	0	0	0	0	0	0	6.17e-05	0	0
Clostridia unclassified SGB14016	0.00251667	0	1.92e-05	0.0002825	0.00199667	0	0	0.000276667	0.00228167	0	0	0	0.001448	0	0	0	0	0	0	0	0.000158333	0	0	0
Actinobaculum sp oral taxon 183	0.000766667	0.000528333	0.00144	0	0.001085	0.000681667	0.0001825	0	0.00086	0	0	0	0.001248	0	0	0	0.000375	0	0	0	8e-05	0	0	0
Clostridiales bacterium NSJ 40	0.000763333	2.25e-05	1.25e-05	0	0.0003	0	0	0	0.000495	0	0	0	0	0	0	0	0	0	0	0	0	0	0	0
GGB45540 SGB63220	0.000338333	0	0	0	2.5e-05	0	5.42e-05	0	0	0	0	0	6.6e-05	0	0	0	0	0	0	0	0	0	0	0
GGB9696 SGB15212	0.00191833	0.00114833	0.00108167	0.00140833	0.00147333	7.83e-05	0.0002125	0.00109083	0.00157667	0	0	0.000305833	0.00219	0	0	0	0.00103167	0	0	0	0	0	0	0
Streptococcus sp 263 SSPC	0.00155167	0.00174667	0.00183583	0	0.00123667	7.25e-05	0	0	0.000173333	0	0	0	0	0	0	0	0	0	0	0	0.000228333	0	0	0
Actinomyces sp S6 Spd3	0.000195	0	9.92e-05	0	0.000306667	0.000288333	0	0	0.00015	0	0	0	0	0	0	0	0	0	0	0	0	0	0	0
Actinomyces massiliensis	0.000121667	0	4.92e-05	0	8.33e-05	7.58e-05	0	0	0.000163333	0	0	0	0	0	0	0	0	0	0	0	0	0	0	0
Actinomyces naeslundii	0	0	0.000174167	0	0.000133333	0	7.5e-05	0	0	0	0	0	0	0	0	0	0	0	0	0	0	0	0	0
Oscillospiraceae bacterium NSJ 64	0	2.5e-05	0.000151667	0	0.000315	0	1.92e-05	0	4.67e-05	0	0	0	0	0	0	0	0	0	0	0	0	0	0	0
Actinomyces oris	0.000846667	0	0.000595833	0	0.000108333	0.000706667	0.000479167	0	0.00126833	0	0	0	0.00105	0	0	0	0.00171167	0	0	0	0.00031	0	0	0
Bifidobacterium dentium	0.00162	0.0004075	0.000675833	0	0	0	0	0.000184167	0	0	0	0	0	0	0.000865	0	0	0	0.0011175	0	0	0	0.00253833	0
Clostridiales bacterium UBA1390	0.000513333	0.000305	2.17e-05	0.0002025	0.000595	0	0	0	0	0	0	0	0	0	0	0	0	0	0	0	0	0	0	0
Rothia dentocariosa	0.001025	0	0.00033	0	0	0	0	0	9.83e-05	0	0	0	0	0	0	0	0	0	0	0	0	0	0	0
Lactiplantibacillus plantarum	0.000611667	0.000301667	0.000591667	0	0	0	0	0	0	0	0	0	0	0	0	0	0	0	0	0	0	0	0	0
Clostridiaceae bacterium NSJ 31	0.00189333	0.000431667	0.00110833	0.000728333	0.00194333	0	0	0.00025	0.000978333	0	0	0.0001575	0	0	0	0	0	0	0	0	0	0	0	0
Massilioclostridium coli	0.00249667	0.00247167	0.003025	0.00198667	0.00145167	0	0.00175	0.00118583	0.000408333	0	1.25e-05	0	0.000208	0	0.00196583	0	0	0	0.001805	0	0	0	0.00305167	0
GGB4964 SGB6927	6.83e-05	0	0	0	0	0	0	0	0	0	0	0	0	0	0	0	0	0	0	0	0	0	0	0
GGB9637 SGB15111	0.0184383	0.0214325	0.0174458	0.015415	0.0184117	0.00226	0.00151333	0.00810333	0.010035	0	0	0.0165317	0.001044	0	0	0.0308308	0.000545	0	0	0.0743292	0.000405	0	0	0.0728975
Alistipes dispar	0.00137333	0.00176917	0.00119417	0.000400833	0.000833333	0.000265	0	0.000941667	0.000911667	0.000138333	0	0.000491667	0.000142	0	0	2e-05	0.00077	0	0	0	0	0	0	0
Collinsella tanakaei	0.000828333	0.00139917	0.000385833	0.0006925	0.000575	0.0004575	0.000899167	0.000535833	0.00101	0.0002175	0	0.0013925	0.000962	0.000391667	0.000345833	0.000246667	0.000793333	0	0.000635833	4.92e-05	0.000825	0	0	7e-05
GGB9074 SGB13995	0.000578333	0	0	6.83e-05	2.83e-05	0	0	0	8.83e-05	0	0	0	0	0	0	0	0	0	0	0	0	0	0	0
GGB9591 SGB15013	0.000501667	0.000174167	1.5e-05	0	0	0	0	0	0	0	0	0	0	0	0	0	0	0	0	0	0	0	0	0
GGB13472 SGB20758	0.000156667	0.000128333	7.5e-05	0	0.000221667	0	0	0	0.00026	0	0	0	0.000474	0	0	0	0.00106333	0	0	0.0001775	0.000791667	0	0	0.000105
Eggerthellaceae unclassified SGB14341	0	0.0007025	0.000203333	8.5e-05	0.000121667	0	0	0	0.000256667	0	0	0	0	0	0	0	0.000501667	0	0.0002275	0	0	0	0.000355	0
GGB9494 SGB14891	6e-05	0	0	9.67e-05	0.000955	0	0	0	0	0	0	0	0	0	0	0	0	0	0	0	0	0	0	0
Streptococcus agalactiae	0	0	0	0	0	0	0.00189583	0	0	0	0.0028025	0	0	0	0.00411667	0	0	0	0.00481583	0	0	0	0.00325083	0
GGB51959 SGB72479	0.006815	0.00585417	0.00416417	0.00220333	0.00824833	0.00290083	0.0006375	0.00426333	0.00700167	0.001335	0	0.00916333	0.002954	0	0.000570833	0.00271917	0.00522667	0	0.0008725	0.004665	0.002945	0	0.000459167	0.00332167
GGB9730 SGB15290	6.33e-05	0	0	0	0	0	0	0	5.17e-05	0	0	0	0	0	0	0	0	0	0	0	0	0	0	0
Clostridium sp Marseille P3244	0	0	0	0	0	4.33e-05	0	2.17e-05	1.17e-05	0	0	0	0	0	0	0	0	0	0	0	0	0	0	0
Schaalia turicensis	0	0	0	0	0	0	0	0	0	0	0	0	0.001634	0	0	0	0.00229	0	0	0	0.001495	0	0	0
Merdimonas faecis	0	0	0	0	0	0	0	0	0	0	0	0	0.006918	0	0	0	0.014715	0	0	0	0.00297167	0	0	0
Citrobacter koseri	0	0	0	0	0	0	0	0	0	0	0	0	0.006716	0	0	0	0.010735	0	0	0	0.01634	0	0	0
Eggerthellaceae bacterium	0	0	0	0	0	0	0	0	0	0	0	0	0	0	0.0030125	0	0	0	0.0042125	0	0	0	0.00378833	0
Pseudoflavonifractor SGB15156	0	0	0	0	0	0	0	0	0	0	0	0.0003075	0	0	0	0	0.00578833	0	0	1.83e-05	0.0313567	0	0	0
Streptococcus constellatus	0	0	0	0	0	0	0	0	0	0	0	0	0	0	0	0.000216667	0.000886667	0	0	0	0	0	0	0
Holdemania massiliensis	0.00459667	0.00496083	0.0032225	0.00252167	0.010475	0.000145	0.00166667	0.0100533	0.00641	0	0	0.00575833	0.003548	0	0	0.001405	0.00145333	0	0	0.00176917	0.00129	0	0	0.00161917
Clostridium sp SN20	2e-05	0	0	0	8.67e-05	0	0	0	2e-05	0	0	0.0007225	0.000648	0	0	0.0014225	0.008395	0	0.001835	0.00312	0.0128383	0	0.000139167	0.00421583
Extibacter muris	0	0	0	0	0	0	0	0	0	0	0	0	0	0	0	0	0.000806667	0	0	0	0.00167833	0	0	0
Massilistercora timonensis	0	0	0	0	0	0	0	0	0	0	0	0	0	0	0	0	0	0	0	0	0.00171	0	0	7.67e-05
Clostridiales Family XIII Incertae Sedis unclassified SGB3978	0	0	0	0	0	0	0	0	0	0	0	0	0	0	0	0	0	0	0	0	0.000365	0	0	0
Peptoniphilus sp Marseille P3761	0	0	0	0	0	0	0	0	0	0	0	0	0	0	0	0	0	0	0	0.0002825	9.17e-05	0	0	0.000319167
Fusobacterium nucleatum	0	0	0	0	0	0	0	0	0	0	0	0	0	0	0	0	0	0	0	0	0	0	0.0002325	0
Gordonibacter urolithinfaciens	0.02778	0.0131958	0.0174017	0.00732833	0.031165	0.00604167	0.00130583	0.0157758	0.019075	0.0029725	0	0.0524583	0	0.00157833	0.00734583	0.0238933	0.216388	0.000926667	0.00309083	0.0524792	0.2983	0	0.00656417	0.0617392
Atlantibacter subterranea	0	0	0	0	0	0	0	0	0	0	0	0	0	0	0	0	0	0	0	0	0.000363333	0	0	0
Victivallis vadensis	0	0	0	0	0	0	0	0	0	0	0	0	0	0	0	0	0	0	0	0.00383917	0	0	0.0415942	0.00869917
Clostridiales bacterium Choco116	0.006425	0.00111	0	0.00370583	0.00722	0.000783333	0	0.00123667	0.00826333	0.000251667	0	0.0321317	0	0.00584	0.0323242	0.1554	0.0109783	0	0.0389317	0.272528	0.093355	0	0.0323283	0.331616
Clostridiales unclassified SGB15150	0	0	0	0	0	0	0	0	0	0	0	0	0	0	0	0	0	0	0	0	0.000323333	0	0	0
Clostridia bacterium UC5 1 1D1	0.00711333	0.00685333	0.00449333	0.00319333	0.003865	0.0014125	0.0007725	0.001515	0.00254333	0	0	0.000286667	0.002372	0	0.000490833	0.00108917	0.00215167	0	0.000345833	0.00166417	0.00166833	0	0.000749167	0.00230417
Candidatus Pararuminococcus gallinarum	0	0	0	0	0.000208333	0	0	0	0	0	0	0	0	0	0	0	0.000791667	0	0	0	0.001805	0.000495833	5.25e-05	0
Eubacterium maltosivorans	0	0	0	0	0	0	0	0	0	0	0	0	0	0	0	0	0	0	0	0	0.00823667	0	0	0
Lachnospira SGB5076	0.114297	0.128492	0.0729	0.135346	0.123927	0.0370058	0.0144475	0.0450508	0.121052	0.0179733	0.00457917	0.0236767	0	0.00749583	0.000765833	0.0046125	0.0314767	0	0	0.0013825	0.0426217	0	0	0.000626667
Lachnospiraceae bacterium BX3	0.05186	0.0502192	0.0471858	0.0785425	0.03036	0.0134992	0.00600417	0.0167683	0.028385	0.00521333	3.42e-05	0.01103	0	0.00234333	0.00135	0.00318917	0.0152067	0	0.00592833	0.0007725	0.013275	0	0.0105833	0.000775833
Enteroscipio rubneri	0.05078	0.0263525	0.0294417	0.0176825	0.048055	0.0086575	0.00514333	0.0167025	0.037285	0.00277583	0.00125917	0.0268642	0	0.00186667	0.0059275	0.01271	0.0318717	0.00136667	0.00457083	0.0237283	0.02167	0.00147167	0.0105975	0.0241742
Bacteroides fragilis	0.02814	0.0368767	0.0302933	0.0343667	0.0292067	0.0464225	0.0785242	0.0282317	0.0269567	0.0308467	0.047335	0.0266142	0	0.0139492	0.151459	0.007465	0.0900017	0.00102583	0.0185392	0.00581833	0.0475333	0	0	0.006255
Parabacteroides johnsonii	0.145818	0.188438	0.164726	0.171013	0.173258	0.428807	0.294372	0.183595	0.137073	1.04468	0.318489	0.0889808	0.099724	1.37757	0.553707	0.0289042	0.0898967	1.1968	0.449095	0.0219508	0.102208	1.32925	0.589774	0.0215992
GGB9667 SGB15164	0.0210733	0.0190383	0.0216425	0.0128575	0.0223983	0.00653583	0.00360417	0.0083025	0.0182683	0.00188	0.000115833	0.00749	0	0	0.0004375	0.00187	0.00900667	0	5.42e-05	0.00275583	0.00800667	0	0.000548333	0.00153
Phocaeicola sartorii	0.0138817	0.0237475	0.0200892	0.0225067	0.0123433	0.05636	0.05488	0.0298358	0.00978167	0.05996	0.0420042	0.0264042	0	0.0228708	0.193027	0.0458867	0.00356833	0.0327742	0.545867	0.0478958	0.008115	0.07798	0.428017	0.047835
Odoribacter sp AF15 53	0.0135233	0.010615	0.0056125	0.0154817	0.0124217	0.0161958	0.0040075	0.0240933	0.0116183	0.0282867	0	0.0467025	0	0.03411	0.00293833	0.0503975	0.008075	0.000626667	0.00208917	0.03381	0.00794333	0	0.00336583	0.0379225
Bacteroides finegoldii	0.00930833	0.0105883	0.00907583	0.00999833	0.00949833	0.0208192	0.0276675	0.0237892	0.011915	0.01359	0.0218692	0.0188408	0	0.00569583	0.0177675	0.0114933	0.0362133	0.000569167	0.0153633	0.00867333	0.037475	0	0.0106575	0.0101442
Candidatus Borkfalkia ceftriaxoniphila	0.00856333	0.00201	0.000933333	0.00823667	0.00411333	0	0	0.0018625	0.00209833	0	0	0.00209167	0	0	0	0	0.00144167	0	0	0.00101667	0.00195333	0	0	0.00177583
GGB9695 SGB15211	0.00807667	0.00428917	0.00446167	0.00490083	0.00563667	0.000631667	2.25e-05	0.00235833	0.00388667	0	0	0.002125	0	0	0	0.000314167	0.00261833	0	0.000139167	0.00346833	0.000975	0	6.58e-05	0.00369083
Clostridia unclassified SGB71368	0.00806	0.00658167	0.00997667	0.0071275	0.01096	0.00169167	0.000844167	0.00485083	0.0106467	0.000489167	0.00049	0.0115617	0	0.00239667	0.0117558	0.0196133	0.003645	0.00425083	0.0323367	0.0221517	0.00435667	0.0199058	0.0507583	0.0188033
Clostridium sp NSJ 42	0.00747833	0.00938167	0.0027175	0.00912833	0.00538	0.00113667	0	0.0054725	0.00651167	0.000351667	0	0.0018725	0	0	0	0.000183333	0.00205667	0	6.17e-05	0	0.000725	0	0.00061	0
GGB9186 SGB14125	0.00115167	0.00137667	0.00131667	0.00112167	0.00337	0	0	0.00108167	0.00189	0	0	0.000614167	0	0	0	0	0.000623333	0	0	0.000890833	0.00232333	0	0.000971667	0.00145417
Lachnoclostridium sp An138	0.00109333	0	0	0.000348333	0.00110833	0	0	0	0.000625	0	0	0	0	0	0	0	0	0	0	0	0	0	0	0
Ruminococcus gnavus	0.0323017	0.0377233	0.0352867	0.0345092	0.0245817	0.01146	0.0106392	0.0187958	0.0154567	0.00841917	0.00452083	0.00847667	0.008668	0.00347083	0.0101242	0.00160583	0.00674	0.000825	0.00901833	0.0013175	0.007975	0	0.00855167	0.000894167
GGB9635 SGB15100	0.000436667	0.00146583	0	0.000108333	0.000861667	0	0	0.000486667	0	0	0	0.00467833	0	0	0	0.00328917	0	0	0	0.0120258	0	0	0	0.0115908
Clostridium SGB6179	0.000251667	0.00407	0	0.00427667	0	0	0	0	0	0	0	9.42e-05	0	0	0	0	0	0	0	0	0	0	0	0
Hydrogeniiclostidium mannosilyticum	4.83e-05	6.83e-05	2.92e-05	6.42e-05	7.83e-05	0	0	0	0.000256667	0	0	0	0	0	0	0	0	0	0	0	0	0	0	0
Candidatus Heteroscilispira lomanii	1.67e-05	0	0.000108333	0	0	0	0	0	0	0	0	0	0	0	0	0	0	0	0	0	0	0	0	0
Roseburia sp AM59 24XD	0.173832	0.173398	0.154891	0.206789	0.12611	0.054875	0.0341708	0.154443	0.0821233	0.0224458	0.00269417	0.0465992	0.058482	0.0150333	0.00693	0.00981917	0.0481933	0.0133892	0.00866667	0.00807417	0.0498217	0.008995	0.00782583	0.00729667
Phocaeicola massiliensis	0.164355	0.123327	0.130203	0.186775	0.226373	0.24996	0.35067	0.372184	0.196905	0.161098	0.125965	0.254767	0.181518	0.0460375	0.0044275	0.119322	0.163068	0.0148367	0.00235583	0.111225	0.164583	0	0.00351833	0.0856192
Blautia hansenii	0.06394	0.091805	0.0711825	0.0687983	0.0566367	0.0421975	0.0311583	0.0408675	0.0417433	0.0429158	0.0345625	0.0249933	0.030874	0.0571258	0.0933833	0.01449	0.02505	0.0270575	0.0679875	0.0123992	0.02981	0.01482	0.0887317	0.0132408
GGB4588 SGB6347	0.0622383	0.0434058	0.183388	0.0560708	0.0313233	0.0112675	0.0546075	0.0197475	0.0251733	0.00739833	0.00145	0.0158733	0.018272	0.00067	0.006475	0.00367167	0.013205	0.0108583	0.0036325	0.0115667	0.01499	0.0256058	0.00316083	0.0115975
GGB6606 SGB9340	0.050105	0.0522383	0.0410125	0.0510533	0.0303383	0.0154592	0.011315	0.0445775	0.02035	0.00673167	0	0.0170642	0.010664	0.000300833	0.000875833	0.00173417	0.00394833	0.00126167	0.00128417	0	0.00169333	0	0.0018175	0
Monoglobus pectinilyticus	0.03627	0.0349317	0.0435825	0.0363	0.028835	0.00712917	0.0118933	0.0196633	0.0183567	0.00214833	0	0.00626	0.010408	0.00103417	0.000885	0.000718333	0.00629667	0.00112417	0.0114175	0.000515833	0.00651	0.000189167	0.0114833	0.00018
GGB3490 SGB4664	0.0357333	0.0368717	0.0480042	0.0454467	0.0281967	0.00871583	0.00867083	0.0154817	0.0194183	0.001825	0	0.00293917	0.008724	0.000330833	0	2.17e-05	0.00538	9e-05	0	0	0.00583167	0	0	3.92e-05
Lactobacillus delbrueckii	0.0348767	0.0378192	0.0404908	0.0294158	0.0402433	0.0129375	0.00919	0.0152375	0.0234283	0.0026275	0	0.00364333	0.019898	0.001515	0	0.000594167	0.0151017	0.00131333	0.000536667	0.000385833	0.0201533	0.0024775	0.000323333	0
Lachnospira pectinoschiza	0.0238217	0.0232575	0.0427567	0.0337192	0.0183633	0.0047575	0.00874583	0.0158842	0.008565	0.00119	0	0.00573583	0.006498	0	0.000339167	0.000169167	0.00433333	0.000466667	0	0.000204167	0.00356833	0	0	9.25e-05
Enterocloster clostridioformis	0.014095	0.00938167	0.0101875	0.00785667	0.0358033	0.0249258	0.0228067	0.05918	0.0793333	0.126388	0.0340467	0.111715	0.108476	0.145363	0.07881	0.0544567	0.0755883	0.162348	0.253492	0.0628308	0.084575	0.34443	0.220328	0.0807575
Lachnospiraceae unclassified SGB4924	0.00524167	0.00569833	0.0097775	0.00291167	0.00141167	0	0	0.000659167	0.000125	0	0	0	0	0	0	0	0	0	0.0775333	0	0	0	0.145904	0
Anaerostipes caccae	0.00437667	0.00625167	0.0057625	0.00243083	0.004835	0.000365833	0.000615	0.0005275	0.001895	0	0	8.33e-05	0.001236	0	0	0	0.000758333	0	0	0	0.000483333	0	0	0
GGB42689 SGB59892	0.004235	0.00528333	0.00358	0.00175583	0.00467833	0.000716667	0.000466667	0.00282417	0.00347	0	0	0.0015625	0.000798	0	0	9.17e-05	2.67e-05	0.000129167	0	8.42e-05	0	0	0	0
Marvinbryantia SGB4691	0.00345667	0.00481583	0.00401417	0.00255333	0.00231667	2.42e-05	0.0006475	0.00352417	0.00174	0	0	0.00171083	0.000226	0	0	0.000403333	0.000155	0	0	0.000165	0.000395	0	0	0.000303333
Murimonas intestini	0.003315	0.00318	0.0032875	0.0025925	0.00320833	0.000178333	0.000365833	0.0036025	0.00203667	0.000134167	0	0.000699167	0.001224	0	0	0	0.00093	0	0	0	0.000653333	0	0	0
Clostridiales bacterium CHKCI006	0.00298667	0.00286417	0.00192833	0.00131583	0.00144167	0.000173333	0.000203333	0.000129167	0.00108667	0	0	0	0.000152	0	0	0	1.67e-05	0	0	0	0	0	0	0
Lachnospiraceae unclassified SGB4882	0.001865	0.000626667	0.00255417	0.000795833	0.00079	0	0	0.00055	0	0	0	0	0	0	0	0	0	0	0	0	0	0	0	0
Trueperella pyogenes	0.00186167	0.0019775	0.00198833	0.000113333	0.001755	0.000186667	0.000176667	0	0	0	0	0	0	0	0	0	0	0	0	0	0	0	0	0
Clostridium saccharogumia	0.00184667	0.001735	0.0110358	0.0022125	0.000873333	0	0.00307333	0	0	0	0	0	0	0	0	0	0	0.0634992	0	0	0	0.0557742	0	0
Massilimaliae timonensis	0.00126167	0.0010925	0.000875	0.000710833	0.001115	0	5.75e-05	0.000515833	0.000186667	0	0	0	0.000126	0	0	0	0	0	0	0	0	0	0	0
Enterococcus durans	0.001065	0.0008075	0.00028	0	0.00989667	0.0287575	0.04452	0.0123683	0.00558167	0.0521983	0.0845683	0.0217108	0.004618	0.0331092	0.140349	0.0060625	0.00382833	0.035965	0.296919	0.0030975	0.00438	0.0524242	0.234503	0.00156833
Blautia caecimuris	0.001	0.00131167	0.00188167	0.00074	0.00225333	0.00371917	0.00859667	0.00307	0.000216667	0.00532167	0.0012025	0.000204167	0	0.00824	0.0147833	0	0	0.00787083	0.00770083	0	0	0.00420583	0.0112192	0
Massilimicrobiota sp An134	0.000896667	0.000733333	0.00437	0.000444167	0	0.000495833	0.00306917	0	0	0.00173	0.0003075	0	0	4.83e-05	0.00172417	0	0	0.000408333	0.000538333	0	0	0	2.92e-05	0
Lactobacillus crispatus	0.000235	0.000333333	0.000308333	0	0	0	0.000313333	0	0	0	0	0	0	0	0	0	0	0	0	0	0	0	0	0
Candidatus Metaruminococcus caecorum	0.000175	5.58e-05	0	0	0.00015	0	0	0	0	0	0	0	0	0	0	0	0	0	0	0	0	0	0	0
Blautia sp An249	0.000173333	0.0005625	0.000471667	5.33e-05	0.000866667	0	0	6.83e-05	0.000386667	0	0	0	0	0	0	0	0	0	0	0	0	0	0	0
Candidatus Neoanaerotignum tabaqchaliae	3.33e-05	3.5e-05	0.000255833	0	0	0	0	0	0	0	0	0	0	0	0	0	0	0	0	0	0	0	0	0
Blautia producta	0	0.000448333	7.33e-05	0	0.000503333	0	0	0	0.00074	0.00033	0	0.000221667	0.00646	0.0248208	0.00249833	0.0665108	0.00519667	0.0139508	0.001605	0.170608	0.0111383	0.0182767	0.00652333	0.223673
Schaalia meyeri	0	0.000444167	0	0	0	0	0	0	0	0	0	0	0	0	0	0	0	0	0	0	0	0	0	0
Clostridium sp AM42 4	0	0.000538333	0.000425833	0.0001825	0	0	0	0	0	0	0	0	0	0	0	0	0	0	0.00151	0.00066	0	0	0	0
GGB9623 SGB15076	0	0.000276667	0.000294167	0	0.000603333	0	0	0	0	0	0	0.0003175	0	0	0	0	0	0	0	0.00036	0	0	0	0
Selenomonadales bacterium	0	3.33e-05	0.000215	0	0.00822167	0.00881083	0.00616667	0.00877167	0.0248367	0.109753	0.0132608	0.0629958	0.015478	0.124433	0.114256	0.0528017	0.00994833	0.126227	0.137365	0.063015	0.0113867	0.0741158	0.145636	0.0761017
GGB9574 SGB14987	0	0	0	0	0	0	0	0	0	0.000216667	0	0	0	0.00946667	0.004345	0.000173333	0	0.0163258	0.0702575	0.000563333	0	0.0387525	0.0769433	0.00074
Oscillibacter sp PC13	0	0	0	0	0	0	0	0	0	0	0	0	0	0	0	0	0	0	0.005665	0	0	0	0.0483858	0
Eisenbergiella massiliensis	0	0	0	0	0	0	0	0	0	0	0	0	0	0	0	0	0	0	0.00561417	0	0	0	0.00429083	0
Flavonifractor sp An100	0	0	0	0	0	0	0	0	0	0	0	0	0	0	0	0	0	0	0	8.92e-05	0.00041	0	0	5.17e-05
GGB53007 SGB73936	0	0	0	0	0	0	0	0	0	0	0	0	0	0	0	0	0	0	0	0.00019	0	0	0	0.245446
Porphyromonas SGB1977	0	0	0	0	0	0	0	0	0	0	0	0	0	0	0	0	0	0	0	0	0	0	0	0.000129167
GGB3034 SGB4030	0	0.000195833	0	0	0	0	0	0	0	0	0	0	0	0	0	0	0	0	0	0	0	0	0	0
Bacillus sonorensis	0	0	0	0	0	0	0.001925	0	0	0	0	0	0	0	0	0	0	0	0	0	0	0	0	0
Romboutsia hominis	0	0	0	0	0	0	0	0	0	0	0	0.00540667	0	0	0	0.01139	0	0	0	0.002705	0	0	0	0
Eubacterium tenue	0	0	0	0	0	0	0	0	0	0	0	0.000701667	0	0	0	0.00502083	0	0	0	0.00132083	0	0	0	0.000789167
GGB3003 SGB3994	0	0	0	0	0	0	0	0	0	0	0	0.000489167	0	0	0	0.0003825	0	0	0	0.0016025	0	0	0	0.0015825
Holdemania sp Marseille P2844	0	0	0	0	0	0	0	0	0	0	0	9.42e-05	0	0	0	0	0	0	0	2.5e-05	0	0	0	0.0003325
Porphyromonas somerae	0	0	0	0	0	0	0	0	0	0	0	0	0	0	0	7.17e-05	0	0	0	0.0035725	0	0	0	0.00446583
Anaerococcus obesiensis	0	0	0	0	0	0	0	0	0	0	0	0	0	0	0	0.0036325	0	0	0	0.0182667	0	0	0	0.0212308
GGB51510 SGB71883	0	0	0	0	0	0	0	0	0	0	0	0	0	0	0	0.000304167	0	1.5e-05	0	0.000359167	0	0.00174	0	0
Ruminococcaceae unclassified SGB15257	0	0	0	0	0	0	0	0	0	0	0	0	0	0	0	7.08e-05	0	0	0	3.25e-05	0	0	0	0
GGB29535 SGB42321	0	0	0	0	0	0	0	0	0	0	0	0	0	0	0	0	0	0	0	0.0152383	0	0	0	0.0371525
GGB9623 SGB15075	0	0	0	0	0	0	0	0	0	0	0	0	0	0	0	0	0	0	0	0.000796667	0	0	0	0.000523333
Clostridiales bacterium S5 A14a	0	0	0	0	0	0	0	0	0	0	0	0	0	0	0	0.00151333	0	0	0	0.00535	0	0	0	0.00939583
Porphyromonas asaccharolytica	0	0	0	0	0	0	0	0	0	0	0	0	0	0	0	0	0	0	0	0.00267083	0	0	0	0.0180817
Peptoniphilus obesi	0	0	0	0	0	0	0	0	0	0	0	0	0	0	0	6.75e-05	0	0	0	0.00126333	0	0	0	0.00277167
Alterileibacterium massiliense	0	0	0	0	0	0	0	0	0	0	0	0	0	0	0	0	0	0	0	1.25e-05	0	0	0	0.00267417
GGB3677 SGB4990	0	0	0	0	0	0	0	0	0	0	0	0	0	0	0	0	0	0	0.000345833	0	0	0	0.000539167	0
GGB29848 SGB42690	0	0	0	0	0	0	0	0	0	0	0	0	0	0	0	0	0	0	0	0	0	0	0	0.00191083
Prevotella buccalis	0	0	0	0	0	0	0	0	0	0	0	0	0	0	0	0	0	0	0	0	0	0	0	0.0003175
Clostridium butyricum	0	0	0	0	0	0	0	0	0	0	0	0	0	0	0	0	0	0	4.25e-05	0	0	0	0.000919167	0
Prevotella buccae	0	0	0	0	0	0	0	0	0	0	0	0	0	0	0	0	0	0	0	0	0	0	0.00161417	0
Clostridia unclassified SGB6369	0	0	6.5e-05	0	0	0	0	0	0	0	0	0	0	0	0	0	0	0	0	0	0	0	0	0
GGB4569 SGB6312	0	0.00187167	0	0.000954167	0	0	0	0	0	0	0	0	0	0	0	0	0	0	0	0	0	0	0	0.000118333
Gemella sanguinis	0	0.0016675	0.000325833	0.000910833	0	0	0	0	0	0	0	0	0	0	0	0	0	0	0	0	0	0	0	0
Clostridium sulfidigenes	0	0	0	0.111555	0	0	0	1.19643	0	0	0	0.735442	0	0	0	0.847679	0	0	0	0.0852617	0	0	0	0.112275
Leuconostoc carnosum	0	0	0	1.75e-05	0	0	0	0	0	0	0	0	0	0	0	0	0	0	0	0	0	0	0	0
Erysipelatoclostridium sp An15	0	0	0.000929167	0	0	0	0	0	0	0	0	0	0	0	0	0	0	0	0	0	0	0	0	0
Leuconostoc citreum	0	0	7.42e-05	0	0	0	0	0	0	0	0	0	0	0	0	0	0	0	0	0	0	0	0	0
GGB3637 SGB4930	0	0	0	0	0	0	0	0	0	0	3.58e-05	0	0	0	0	0	0	0	0	0	0	0	0	0
Massilicoli timonensis	0	0	0	0	0	0	0	0	0	0	0	0	0	0	0	0	0	0	0	0	0	0	0	0.000304167

## Sheet: Supplementary Data 3
Supplementary Data 3: Metabolic gene pathways normalised to copies per million (CPM) using HuMAnN3 tool
Pathway/Sample	S292_Abundance-CPM	S293_Abundance-CPM	S294_Abundance-CPM	S295_Abundance-CPM	S296_Abundance-CPM	S297_Abundance-CPM	S298_Abundance-CPM	S300_Abundance-CPM	S301_Abundance-CPM	S302_Abundance-CPM	S303_Abundance-CPM	S304_Abundance-CPM	S305_Abundance-CPM	S306_Abundance-CPM	S308_Abundance-CPM	S309_Abundance-CPM	S310_Abundance-CPM	S311_Abundance-CPM	S312_Abundance-CPM	S313_Abundance-CPM	S314_Abundance-CPM	S316_Abundance-CPM	S317_Abundance-CPM	S318_Abundance-CPM	S319_Abundance-CPM	S320_Abundance-CPM	S321_Abundance-CPM	S322_Abundance-CPM	S324_Abundance-CPM	S325_Abundance-CPM	S326_Abundance-CPM	S327_Abundance-CPM	S328_Abundance-CPM	S329_Abundance-CPM	S330_Abundance-CPM	S332_Abundance-CPM	S333_Abundance-CPM	S334_Abundance-CPM	S335_Abundance-CPM	S336_Abundance-CPM	S337_Abundance-CPM	S338_Abundance-CPM	S339_Abundance-CPM	S340_Abundance-CPM	S341_Abundance-CPM	S342_Abundance-CPM	S343_Abundance-CPM	S344_Abundance-CPM	S345_Abundance-CPM
Substrate	MYC	CKN	MYC	CKN	MYC	CKN	MYC	MYC	CKN	MYC	CKN	MYC	CKN	MYC	MYC	CKN	MYC	CKN	MYC	CKN	MYC	MYC	CKN	MYC	CKN	MYC	CKN	MYC	MYC	CKN	MYC	CKN	MYC	CKN	MYC	MYC	CKN	MYC	CKN	MYC	CKN	MYC	CNT	OAT	CNT	OAT	CNT	OAT	CNT
TimePoint	0h	0h	0h	0h	0h	0h	0h	4h	4h	4h	4h	4h	4h	4h	8h	8h	8h	8h	8h	8h	8h	24h	24h	24h	24h	24h	24h	24h	48h	48h	48h	48h	48h	48h	48h	72h	72h	72h	72h	72h	72h	72h	0h	0h	0h	0h	0h	0h	0h
Donor	5	5	6	6	2	2	4	5	5	6	6	2	2	4	5	5	6	6	2	2	4	5	5	6	6	2	2	4	5	5	6	6	2	2	4	5	5	6	6	2	2	4	5	5	6	6	2	2	4
Replicate	1	1	1	1	1	1	1	1	1	1	1	1	1	1	1	1	1	1	1	1	1	1	1	1	1	1	1	1	1	1	1	1	1	1	1	1	1	1	1	1	1	1	1	1	1	1	1	1	1
12DICHLORETHDEG-PWY: 1,2-dichloroethane degradation	0	0	0	1.7792	0	0	0	0	2.52368	0	0	0	0	0	0	0	0	0	0	0	0	0	0	0	0	0	0	0	0	0	0	0	0	0	0	0	0	0	0	0	0	0	0	0	0	0	0	0	0
14DICHLORBENZDEG-PWY: 1,4-dichlorobenzene degradation	0	0	0	0	0	0	0	0	0	0	0	0	0	0	0	0	0	0	0	0	0	0	0	0	0	0	0	0	0	0	0	0	0	0	0	0	0	0	0	0	0	0	0	0	0	0	0	0	0
1CMET2-PWY: folate transformations III (E. coli)	8253.87	8442.77	6631.17	6522.05	7056.51	7540.04	9588.68	6647.78	6299.31	4771.35	5243.51	7701.76	7824.7	8697.29	5326.58	5068.41	4707.46	4777.04	8105.93	8587.23	9056.83	7195.23	6934.58	5653.59	5950.71	8162.71	9742.93	8376.23	7178.2	7295.26	5156.62	5957.81	8435.98	9158.74	8602.89	6022.55	7036.45	5465.31	5862.85	7673.41	9323.98	7674.53	7698.82	7551.77	5551.88	5921.82	6866.85	6694.5	8357.8
3-HYDROXYPHENYLACETATE-DEGRADATION-PWY: 4-hydroxyphenylacetate degradation	0	34.7393	28.7621	14.2067	0	0	0	0	0	288.452	97.9788	0	0	0	0	0	305.846	76.5929	0	0	0	0	0	136.364	36.6324	0	0	0	0	0	104.487	38.1661	0	0	0	0	0	32.078	44.0779	0	0	0	0	0	78.2965	11.1982	0	0	0
AEROBACTINSYN-PWY: aerobactin biosynthesis	0	0	0	0	0	0	0	0	0	5.09412	0	0	0	0	0	0	5.96779	3.95298	0	0	12.0784	0	0	1.86827	2.87753	3.40993	0	26.118	0	0	4.78674	5.53418	0	0	18.4349	0	0	0	7.32458	6.15647	0	34.8906	0	0	0	0	0	0	0
ALL-CHORISMATE-PWY: superpathway of chorismate metabolism	0	0	0	0	0	0	0	0	0	0	0	0	0	0	0	0	0	0	0	0	0	0	0	0	0	0	0	0	0	0	0	105.308	0	0	0	0	0	0	91.8834	0	0	0	0	0	0	0	0	0	0
ALLANTOINDEG-PWY: superpathway of allantoin degradation in yeast	33.7402	38.2922	135.025	98.1257	39.0077	54.7158	67.4835	329.82	360.95	401.109	347.339	31.169	26.045	93.7765	177.835	195.556	469.457	327.544	23.7667	39.274	87.1986	84.4288	144.761	455.189	238.998	80.8059	81.8086	30.832	130.686	161.633	332.588	388.025	53.4914	111.856	32.5146	240.222	190.094	228.292	357.003	96.4769	71.3813	37.9773	41.8617	56.6949	141.468	163.445	34.2146	35.5853	84.1835
ANAEROFRUCAT-PWY: homolactic fermentation	4102.33	4361.17	4011.67	4628.78	4666.83	4567.84	3460.46	4258.73	4781.62	3201.37	3698.23	4200.62	4782.32	3164.84	3962.73	3946.83	3658.9	3819.6	4687.15	5529.45	4033.26	3575.67	3637.05	3956.5	3637.73	3779.33	5115.47	3671.65	5411.16	3547.59	4273.14	3772.2	3560.04	4569.5	3682.86	5262.44	3370.3	4638.15	3852.51	4779.98	5197.41	4035.57	4587.62	4909.81	5624.09	5399.17	5374.48	5044.43	3295.65
ANAGLYCOLYSIS-PWY: glycolysis III (from glucose)	10251.5	10032.2	8963.62	8612.1	9600.43	10022.2	10429.5	8263.47	7296.67	5184.3	6014.26	9202.91	9698.13	10256.9	6367.44	5791.15	5368.55	5472.85	9193.86	9406.79	10323.7	7399.98	7462.32	6637.03	6596.36	9143.21	9904.11	8927.38	8036.28	8066.74	6515.32	7023.08	10576.8	10585.8	9629.16	7017.73	8079.14	7120.58	7250.63	9534.27	10589.4	10256.9	10722.6	10226.5	8391.02	9031.73	9794.77	9563.96	10420.5
ARG+POLYAMINE-SYN: superpathway of arginine and polyamine biosynthesis	1941.61	2272.33	1416.64	1825.97	1627.09	1752.39	1161.02	3345.75	3473.6	2344.67	2310.4	2026.12	1218.91	932.937	3715.74	3747.2	2457.01	2537.65	1937.06	839.966	1433.29	2574.63	3108.49	2339.96	2591.41	823.232	1395.17	1237.23	1533.28	2594.06	1804	2357.94	754.601	1829.9	1357.14	2829.31	2763.72	1934.73	2314.38	703.73	1590.08	1447.24	1853.31	1768.44	1547.48	1531.14	1583.2	1769.03	1185.9
ARGDEG-PWY: superpathway of L-arginine, putrescine, and 4-aminobutanoate degradation	0	28.3573	0	9.11167	0	0	0	165.869	161.922	5.41104	17.0643	0	4.35733	0	407.586	447.756	25.2122	0	0	0	6.0392	199.418	180.965	0	5.18364	0	0	0	74.9948	127.205	9.85388	0	0	0	0	351.384	165.26	0	19.0104	0	0	23.2329	0.448977	6.8823	19.8383	10.2886	0	0	0
ARGININE-SYN4-PWY: L-ornithine biosynthesis II	414.462	777.555	1768.54	1657.27	1140.95	910.539	1144.83	1450.61	2476.07	2429.06	2605.29	2292.86	2213.38	1668.41	2608.73	2481.79	2543.79	2542.59	2846.34	2464.38	2192.38	3673.87	1989.05	2629.3	2660.41	5418.66	1718.43	5417.73	5041.41	1286.34	2245.94	1383.51	4560.07	1031.01	6007.27	3037.46	1048.77	2369.51	1751.84	2705.86	796.234	3948.9	262.63	291.164	954.754	1035.31	670.433	786.301	1352.07
ARGSYN-PWY: L-arginine biosynthesis I (via L-ornithine)	9864.85	9173.29	8428.89	8436.14	9191.75	10798.3	8594.14	7291.41	7629.31	4699.04	5415.97	8250.09	10106.4	8065.68	5265.58	5731.73	4755.49	4519.01	7494.79	9328.59	7175.09	5379.64	7035.67	5039.44	5364.15	5767.35	8298.08	5395.34	4230.93	6914.75	5413.52	5424.78	7827.62	8794.08	6795.86	5156.49	7045.53	5557.78	5333.95	8162.52	9128.02	8530.89	10326.8	10160	8461.25	9205.6	10740.7	10115.7	10039.5
ARGSYNBSUB-PWY: L-arginine biosynthesis II (acetyl cycle)	9905.37	9312.97	8643.86	8680.49	9275.52	10987.4	8489.35	7196.37	7203.64	4516.48	5358.42	8344.86	10136.9	7802.18	4931.96	5372.38	4623.91	4518.28	7587.12	9309.72	6872.24	4837.29	6745.86	4824.73	5166.17	5607.46	8186.07	4974.81	3862.83	6560.97	5435.86	5248.09	8026.18	8690.97	6641.16	4859.94	6481.48	5446.71	5184.37	8335.71	8918.65	8729.85	10472	10226	8747.27	9528.49	11043.6	10323.8	10156
ARO-PWY: chorismate biosynthesis I	11398.2	10988.7	9786.81	9785.37	11232.7	11333	9664.91	8173.73	8029.31	5499.47	6564.36	10305.3	11139.8	8946.45	6487.8	6170.17	5460.93	6208.51	9632.56	10358.8	8929.51	7786.43	9016.29	6505.37	7220.01	8955.54	9232.13	8998.28	8312.8	10008	6180.12	8221.64	9722.13	11445.3	9878.66	6540.38	9762.51	6753.44	7846.82	9458.5	8582.56	9974.03	12053.7	11665.2	9516.22	10179.4	11317.6	11004	10315.7
ASPASN-PWY: superpathway of L-aspartate and L-asparagine biosynthesis	4238.21	4080.62	3785.11	3934.84	4961.14	3953.55	5544.6	4767.83	4573.26	4920.3	4070.82	5228.07	4459.26	5171.54	5125.45	4700.96	4329.15	4549.16	4970.33	4426.96	4650.03	3917.62	4254.8	4112.65	4489.26	3262.68	4401.4	3221.33	4182.02	4382.35	3502.75	3684.11	2054.88	3951.54	1561.84	4554.77	4394.85	3339.85	3373.18	3190.52	4601.02	2191.58	3944.62	3990.46	3041.85	3242.48	3743.45	4254.86	5081.6
AST-PWY: L-arginine degradation II (AST pathway)	0	50.7273	200.46	222.886	0	24.5127	0	188.331	213.657	1015.65	610.113	0	0	0	611.962	776.287	1085.05	910.386	0	0	0	217.469	320.217	687.896	554.813	0	0	45.5472	188.394	312.505	763.696	589.252	0	0	34.3044	514.06	259.32	663.389	677.048	10.2098	0	58.3991	2.39454	2.77982	252.628	176.422	0	0	0
BIOTIN-BIOSYNTHESIS-PWY: biotin biosynthesis I	1216.99	1040.07	2469.84	2381.65	872.543	856.968	819.448	2257.34	2486.87	4465.96	3511.23	1626.89	1516.6	1204.18	3432.83	3006.11	4404.88	3800.41	1572.46	1581.42	1724.04	4396.24	3387.19	4450.53	3312.79	1430.07	1360.49	2302.97	3790.36	3148.95	4317.64	2791.76	647.654	884.244	1676.08	4476.28	2685.64	4208.91	2884.95	1450.82	915.788	1705.31	972.762	1086.22	2307.33	2193.23	1067.16	1122.48	701.75
BRANCHED-CHAIN-AA-SYN-PWY: superpathway of branched chain amino acid biosynthesis	9966.75	10175.7	8982.8	9100.14	8493.21	8883.19	12598.4	9049.99	8226.09	6352.03	6528.64	8128.59	8329.14	12180.7	7828.42	5885.12	6235.01	5682.64	7920.13	8108.63	10731.5	8053.94	6295.84	6878.72	5653.55	9469	8798.84	10300.3	9690.15	6027.79	8056.61	6117.29	11279.1	8611.43	11488.5	8412.4	6300.32	8229.53	5972.1	10157.1	10021.2	11394.5	10392.4	10323.8	11001.4	11172.9	9331.48	8881.68	11929.7
CALVIN-PWY: Calvin-Benson-Bassham cycle	10071.8	9938.67	9014.45	8871.4	8611.21	9140.1	10529	8260.96	7779.59	5952.22	6608.74	8537.55	8658.98	9639.7	7041.91	7396.07	5961.33	6489.02	8213.31	9533.52	9339.99	6241.82	8284.67	6555.06	7420.52	7029.43	9081.72	7475.98	5889.61	8384.17	6612.37	7994.48	8421.39	9356.49	8693.7	6482.41	8615.01	6787.24	7902.16	8304.39	10519.6	8980.78	9999.01	9804.25	8418.33	8606.06	8985.51	8589.44	10331.4
CARNMET-PWY: L-carnitine degradation I	0	9.73754	157.108	179.538	0	0	0	83.2878	55.6064	1126.07	799.358	0	0	0	198.598	220.665	1109.98	866.192	0	0	0	60.3063	93.1829	628.957	461.813	11.4811	0	15.4478	42.5625	46.8262	784.986	516.675	0	0	16.7048	159.456	76.3189	772.39	569.509	2.67673	0	22.9848	0	0	226.063	139.735	0	0	0
CATECHOL-ORTHO-CLEAVAGE-PWY: catechol degradation to &beta;-ketoadipate	0	0	97.7554	104.137	0	0	0	0	0	97.9503	47.3742	0	0	0	0	0	79.9415	36.6994	0	0	0	0	0	58.2506	40.6324	0	0	0	0	0	16.4432	18.0059	0	0	0	0	0	0	22.3465	0	0	0	0	0	66.0564	105.999	0	0	0
CENTFERM-PWY: pyruvate fermentation to butanoate	1171.79	1125.47	945.095	954.03	349.706	640.731	424.305	1280.02	900.246	252.053	603.748	632.29	485.422	481.924	653.272	1052.41	263.629	1133.1	553.45	331.518	550.676	594.424	1011.64	1164.11	1703.99	426.679	433.064	298.095	790.292	1109.08	1002.05	1370.24	810.094	644.061	815.729	1095.74	1447.87	720.183	1025.24	769.463	265.328	1046.36	1212.17	1335.3	811.601	1010.51	462.999	345.168	462.877
CHLOROPHYLL-SYN: 3,8-divinyl-chlorophyllide a biosynthesis I (aerobic, light-dependent)	0	0	0	0	0	0	0	0	0	0	0	0	0	0	0	0	0	0	0	0	0	0	0	0	0	0	0	0	0	0	0	0	0	0	0	0	0	0	0	17.1884	0	0	0	0	0	0	0	0	0
CITRULBIO-PWY: L-citrulline biosynthesis	1729.37	1584.26	3202.51	3009.06	1494.19	1277.22	2594.32	2818.54	3346.35	3227.11	3461.89	3321.79	2588.9	3675.69	3138.7	3269.7	3460.27	3350.08	3918.65	3382.63	4993.96	4551.13	2897.01	4079.73	3538.26	3704.34	3196.14	5692.86	4533.15	3366.1	3399.11	1991.52	4954	1851.59	5406.08	4319.14	3008.64	4582.41	2464.54	4044.76	1375.44	5692.1	803.112	850.625	1453.4	1973.29	1178.21	1340.86	2366.53
COA-PWY-1: superpathway of coenzyme A biosynthesis III (mammals)	9103.83	9132.03	8707.91	8295.8	10660.3	10359.5	8355.54	7129.51	7163.07	5468.33	6068.89	10246.6	10526.3	7512.78	5454.74	5129.03	5372.25	5164.33	9880.13	9706.87	8185.77	7378.92	7906.34	6377.89	7052.2	9003.09	9318.3	8490.7	7941.58	8136.24	6212.21	7261.48	9233.85	10392.9	8839.74	5772.3	8094.95	6638.39	6990.8	8569.56	8946.37	9052.63	9901.84	9753.34	8852.44	8869.84	9753.97	9860.57	8141.73
COA-PWY: coenzyme A biosynthesis I (prokaryotic)	8797.8	8732.33	8224.63	7924.46	10089.3	9709.72	8130.55	6945.95	6718.2	5411.27	6378.09	9640.23	9902.68	7266.07	5326.06	4847.42	5280.08	5238.71	9361.27	9098.12	7853.27	6960.16	7355.67	6198.83	6732.85	8503.52	8767.8	8097.21	7697.24	7570.41	5974.73	7132.79	8834.23	9385.22	8627.77	5533.46	7570.21	6280.99	6891.35	7963.41	8213.61	8866.66	9489.36	9313.14	8390.82	8363.13	9228.9	9354.24	7751.23
COBALSYN-PWY: superpathway of adenosylcobalamin salvage from cobinamide I	3194.72	2798.75	4828.62	4864.39	3917.41	4347.87	2441.37	2250.44	2442.68	2280.08	3153.44	3709.39	3972.13	2872.52	2077.41	2647.7	2512.05	2143.02	3678.4	4195.41	2506.14	2654.37	2370.15	2257.79	3284.41	3034.4	3968.23	2340.01	2767.7	2788.81	2522.23	2881.19	2237.59	3997.39	980.808	2215.3	3218.39	2515.34	2606.94	3679.06	3284.79	2085.28	3632.63	3116.43	4587.2	4638.18	4239.16	3637.41	2946.13
COLANSYN-PWY: colanic acid building blocks biosynthesis	2689	2975.94	2783.74	3813.86	3272.28	3430.83	2796.58	2369.88	2414.92	2578.29	3229.75	3082.68	3565.41	3138.54	2973.91	2689.81	2611.8	3470.37	3235.68	3311.5	3248.9	2873.51	2338.27	2899.57	3128.94	3289.52	2607.45	3395.62	2382.87	2295.25	2477.93	2301.39	3502.29	2492.57	2449.51	3134.91	2279.53	2702.94	2184.78	3239.58	2128.02	3043.01	2685.99	2473.41	2599.95	2745.24	3333.2	3268.8	2971.03
COMPLETE-ARO-PWY: superpathway of aromatic amino acid biosynthesis	10075.3	9663.32	9007.05	9016.24	10387.3	10246.3	9646.55	7514.55	7911.51	5300.03	6217.54	9548.09	10065.8	8983.77	6129.37	5952.57	5349.51	5836.22	9019.7	9413.92	8603.7	7369.87	7444.39	6076.27	6164.92	8301.96	8435.63	8114.76	7638.93	8069.07	5990.08	6580.52	9075.34	8785.22	9417.73	6340.54	7997.19	6496.58	6499.81	8692.13	7643.69	9220.41	10412.3	10102.4	8925.07	9426.62	10222.7	9882.96	9998.98
CRNFORCAT-PWY: creatinine degradation I	0	8.42165	0	35.3145	14.9052	8.7882	80.0081	0	0	13.9325	0	8.97972	6.51124	67.189	0	0	7.28204	0	4.48623	0	14.9131	0	4.78877	19.7643	10.7754	0	4.98557	23.5062	12.2219	0	31.4843	37.1186	0	0	0	0.867323	11.782	0	19.3272	13.2307	0	34.1189	17.7239	18.9431	0	0	5.72433	9.75697	122.254
DAPLYSINESYN-PWY: L-lysine biosynthesis I	1953.95	1697.82	3019.88	2858.99	1799.23	1591.3	450.027	3770.52	2468.78	3779.78	3478.17	1398.81	1092.55	450.365	3660.38	3760.53	3787.57	3443.12	1055.15	864.843	586.727	2215.07	3259.87	3161.97	2645.02	577.029	712.596	383.839	1876.91	2839.65	3667.97	3299.6	990.449	756.087	234.941	3193.92	3076.83	2876.34	3425.61	2201.19	1386.23	483.563	3136.02	3253.69	5430.29	5173.22	2232.52	2216.92	592.565
DARABCATK12-PWY: D-arabinose degradation I	0	0	229.401	270.816	0	10.3034	3.36483	22.0418	23.2478	1002.83	748.489	0	0	0	157.522	159.221	936.875	829.097	0	0	0	24.9782	51.2182	541.601	471.548	0	1.01977	14.6834	34.9774	35.8571	830.409	545.354	6.00706	0	28.6367	92.1991	74.834	761.948	546.604	3.46062	4.76712	12.9806	0	0	274.366	139.977	0	0	0
DENITRIFICATION-PWY: nitrate reduction I (denitrification)	5.10893	3.09233	37.0707	51.9204	0.254197	1.81825	0	20.1405	23.59	1.69021	18.1691	0	2.55003	0	25.805	6.33342	0	4.71195	0	0.374248	0	14.5876	3.31253	5.86046	0	0	0	0	0	0	0	0	0	0	0	0	0	0	0	0	0	0	4.16907	1.68134	43.0473	10.0865	0	0.142698	0
DENOVOPURINE2-PWY: superpathway of purine nucleotides de novo biosynthesis II	159.548	203.699	1891.86	1579.39	144.615	451.734	0	890.642	732.743	3916.58	3864.45	108.606	140.772	0	1439.12	1709.07	3971.7	3538.34	49.4341	50.8097	70.2519	678.119	777.832	3451.4	2684.08	53.9019	0	229.87	525.266	801.069	3546.07	3225.54	0	15.845	131.371	1406.19	910.942	3199.79	3210.35	54.7199	5.26892	270.526	113.335	77.14	2199.94	1783.34	124.913	51.4961	0
DHGLUCONATE-PYR-CAT-PWY: glucose degradation (oxidative)	0	0	0	8.57252	0	0	0	0	0	0	0	0	0	0	0	0	0	0	0	0	0	0	0	0	0	0	0	0	0	0	0	0	0	0	0	0	0	0	0	0	0	0	0	0	0	0	0	0	0
DTDPRHAMSYN-PWY: dTDP-&beta;-L-rhamnose biosynthesis	11695.4	10741.3	11233.8	10619.8	9931.48	9187.34	26240.3	8265.08	8173.2	6168.15	7734.5	10824.3	9866.78	23987.7	7335.78	5780.48	5794.34	6347.28	10914.5	9676.86	19521.1	12424.2	8021.09	7665.5	6993.36	11907.4	8880.14	18867	13532	7526.72	7497.3	7241.16	12766.7	9308.45	21337.7	8865.36	7592.95	7793.14	7295.86	11550.3	9866.3	16276.6	10485.8	10109.9	9903.57	10536	9323.11	9101.22	19997.4
ECASYN-PWY: enterobacterial common antigen biosynthesis	0	29.6732	427.456	370.047	0	0	0	256.998	168.359	2236.06	1480.41	0	0	0	540.505	393.955	1799.67	1310.33	0	0	24.0335	156.674	235.19	1148.61	655.036	7.6958	7.87493	32.2016	177.558	218.277	1326.53	825.443	14.9461	11.0003	19.5684	389.901	187.515	1189.1	871.849	10.3628	0	24.1974	0	0	557.902	455.467	0	0	0
FAO-PWY: fatty acid &beta;-oxidation I (generic)	0	232.319	781.308	861.377	0	154.787	0	1168.2	1232.17	3792.96	2646.29	0	14.3099	0	2276.76	2692.3	3354.65	3013.07	0	14.8158	79.1258	1013.39	1347.41	2436.42	2103.58	34.1931	21.0753	211.81	818.189	910.162	2752.42	2176.52	66.9715	0	220.264	1879.27	1221.65	2354.11	2260.15	102.06	89.3207	299.547	2.35178	35.4427	1069.99	881.342	6.84876	1.6767	0
FASYN-ELONG-PWY: fatty acid elongation -- saturated	1549.82	1475.24	2804.5	2766.15	956.428	933.3	834.739	3577.73	3755.42	5862.13	4669.11	1772.07	1629	1236.49	5061.69	4013.29	5756.16	4874.19	1644.63	1702.41	1829.23	4902.25	4565.71	5243.54	4150.22	1382.68	1480.94	2267.87	3904.84	4322.18	5161.95	3921.78	612.612	912.286	1635.46	5160.53	4062.98	4866.18	4114.44	1475.11	947.527	1712.23	1262.29	1649.67	3393.66	2823.12	1267.08	1318.35	722.386
FASYN-INITIAL-PWY: superpathway of fatty acid biosynthesis initiation (E. coli)	0	0	63.9445	41.2991	240.263	261.794	0	0	0	123.151	42.871	352.012	194.223	2.0535	0	0	164.711	26.7537	234.551	115.422	0.154061	0	0	164.978	9.79585	56.8113	93.5927	1.33775	0	1.12918	228.542	59.0972	191.725	160.331	0	0	0	104.243	39.8099	638.571	79.7865	1.73626	0	0	258.941	201.244	658.342	595.568	5.92618
FERMENTATION-PWY: mixed acid fermentation	2057.2	1771.9	1754.89	1929.79	2572.29	3060.31	2381.77	2046.96	2193.97	3490.88	2612.21	2769.55	3056.74	1682.9	2960.84	3394.82	3254.87	2702.51	1903.19	2264.95	1716.49	2121.64	2252.09	2504.01	1709.72	2174.81	2050.2	1300.68	1396.47	2633.33	2790.35	2067.37	2332.74	1602.06	1428.38	2057.12	2860.34	2763.59	2215.43	2871.34	1993.28	1243.83	1780.28	1759.74	1680.77	1510.38	2601.3	2214.33	2524.34
FOLSYN-PWY: superpathway of tetrahydrofolate biosynthesis and salvage	709.539	1136.2	687.13	998.402	1258.55	1390.62	703.286	852.178	2349.52	362.645	698.665	615.96	1668.36	452.202	1147.33	1392.32	545.321	1506.87	676.136	1098.7	495.091	684.028	711.33	604.689	1684.34	1845.96	940.402	234.488	367.59	439.779	525.54	675.882	1072.76	198.832	286.069	837.966	605.452	450.125	649.26	1662.48	127.332	404.356	563.209	503.439	599.921	671.932	1422.16	1025.8	585.105
FUC-RHAMCAT-PWY: superpathway of fucose and rhamnose degradation	351.771	598.398	1208.63	1069.6	634.8	708.275	487.339	1472.11	1294.24	2526.28	2183.87	748.506	575.242	334.792	2208.21	2146.92	2164.99	2057.68	956.765	540.238	1079.51	1904.13	1538.45	2008.92	1534.52	1000.42	1111.84	1417.38	1450.81	1216.01	2069.49	1425.59	223.584	674.326	639.375	2110.67	1059.42	1863.04	1484.04	619.203	818.188	581.235	236.033	379.221	1230.35	1094.45	338.977	383.162	373.905
FUCCAT-PWY: fucose degradation	403.003	493.193	719.192	599.376	378.892	450.522	261.073	1218.96	1282.18	1880.58	1384.5	410.189	295.234	164.676	1851.28	2376.34	1744.77	1452.34	546.378	278.55	643.329	1226.01	1403.63	1536.42	1106.54	1161.5	710.613	878.169	805.488	985.932	1663.64	1056.2	835.517	414.08	608.59	1575.32	1129.49	1555.91	1060.41	1430.39	731.376	755.33	268.98	327.257	892.04	679.088	207.171	236.932	199.374
GALACT-GLUCUROCAT-PWY: superpathway of hexuronide and hexuronate degradation	293.444	863.285	1847.87	1816.46	400.707	516.046	511.603	859.598	1125.32	1607.66	1641.42	323.374	472.374	433.721	631.756	904.225	1815.84	1433.55	601.976	469.329	826.169	621.154	1159.37	2172.95	1334.17	803.93	1139.03	1037.74	543.788	975.654	1884.67	1293.64	441.054	1359.6	629.591	636.09	878.527	1866.49	1711.96	665.683	872.257	570.514	404.956	379.939	1686.72	1697.09	289.853	406.297	684.501
GALACTARDEG-PWY: D-galactarate degradation I	49.5283	139.681	478.719	394.39	29.1634	94.3469	40.2284	1088.4	946.549	2650.15	2038.09	106.803	66.6969	30.9826	2235.77	3282.34	2457.33	2231.68	231.897	128.543	103.93	1045.17	1652.47	1762.56	1668.56	498.663	1146.17	160.116	951.42	979.272	1720.44	1624.36	195.229	702.254	169.076	1866.1	908.207	1685.69	1624.29	253.352	283.016	134.078	42.268	102.248	522.51	391.29	38.537	46.9655	31.668
GALACTITOLCAT-PWY: galactitol degradation	0	129.483	75.7714	82.7868	12.4326	138.389	0	296.774	385.032	287.571	183.925	3.84845	40.3548	0	1333.19	1606.96	369.681	795.845	16.2669	18.4922	16.8543	353.729	563.58	287.143	527.241	23.2751	24.0214	85.2019	261.625	665.661	450.474	312.049	49.3079	0	189.181	903.856	490.895	298.777	395.36	27.2644	0	84.8564	0	13.249	18.9385	42.63	9.38966	5.35117	14.789
GALACTUROCAT-PWY: D-galacturonate degradation I	1083.2	1137.65	1826.36	2024.36	2361.17	2747.04	845.095	1110.71	1052.37	1941.47	2294.76	2375.71	2654.98	803.999	1056.48	1265.61	1881.72	2413.09	1758.5	2165.79	1269.53	1076.55	1213.88	1954.7	2346.07	1390.12	2190.48	1010	1168.16	1072	1646.42	2287.89	605.64	2199.9	608.531	1600.04	909.614	1670.34	2444.81	1062.45	1715.41	523.8	1245.2	970.247	1744.13	1650.66	2803.07	2556.99	1266.51
GALLATE-DEGRADATION-II-PWY: gallate degradation I	0	0	0	0	0	0	0	0	0	0	0	0	0	0	0	0	0	0	0	0	0	0	0	0	0	0	0	0	0	0	0	0	0	0	0	0	0	0	0	0	0	0	0	0	0	0	0	0	0
GLCMANNANAUT-PWY: superpathway of N-acetylglucosamine, N-acetylmannosamine and N-acetylneuraminate degradation	2294.23	2336.75	3656.65	3363.48	2292.9	2852.66	2258.51	2577.21	2289	3022.3	2924.37	2384.86	2566.12	2265.15	2750.01	3231.87	2793.15	2768.03	1651.91	1805.44	2318.96	2929.05	2670.46	2237.97	2195.78	1424.54	1476.92	2097.88	2932.96	1646.15	2348.23	1783.77	1584.93	1261.82	1793.08	3255.88	1537.4	2183.82	2032.56	1700.07	1739.5	1901.59	2367.26	2140.75	2602.61	3062.73	2749.97	2570.61	2258.93
GLUCARDEG-PWY: D-glucarate degradation I	45.7675	122.311	324.294	314.946	25.697	68.4537	38.1721	745.653	607.415	1875.25	1231.14	33.2319	54.0458	29.2534	1738.59	2095.52	1758.1	1454.88	56.6429	57.0618	83.5936	615.694	948.014	1250.64	973.769	267.914	210.414	128.328	518.311	670.846	1294.88	1045.6	86.2799	399.061	84.2397	1824.15	645.819	1221.27	1080.48	156.722	227.442	118.782	39.852	92.3394	394.267	259.256	32.3162	39.5452	30.4246
GLUCARGALACTSUPER-PWY: superpathway of D-glucarate and D-galactarate degradation	49.5283	139.681	478.719	394.39	29.1634	94.3469	40.2284	1088.4	946.549	2650.15	2038.09	106.803	66.6969	30.9826	2235.77	3282.34	2457.33	2231.68	231.897	128.543	103.93	1045.17	1652.47	1762.56	1668.56	498.663	1146.17	160.116	951.42	979.272	1720.44	1624.36	195.229	702.254	169.076	1866.1	908.207	1685.69	1624.29	253.352	283.016	134.078	42.268	102.248	522.51	391.29	38.537	46.9655	31.668
GLUCONEO-PWY: gluconeogenesis I	4491.07	4603.16	3966.11	4170.64	4780.41	4272.35	4516.12	4274.47	4541.7	3855.15	3512.19	4521.81	4689.21	3962.35	4307.14	4186.3	3907.87	3667.54	4764.97	5003.19	4249.38	3472.13	3574.27	3821.51	3693.63	3409.37	4620.49	4040.2	4961.14	3635.95	4097.11	3598.5	3728.84	4679.24	4171.66	4746.87	3488.26	4368.67	3711.38	4143.32	5205.19	4483.06	4562.93	4922.57	4518.91	4455.79	4851.85	4936.12	4375
GLUCOSE1PMETAB-PWY: glucose and glucose-1-phosphate degradation	5560.19	5397.75	5363.33	6160.41	5683.16	6655.36	0	6481.85	5664.63	3373.59	4459.87	6102.47	5430	6917.34	4695.04	3708.48	3617.78	4315.02	5872.54	5705.47	6495.1	4258.27	2750.23	4003.46	3912.5	5705.84	6104.65	5832.53	4049.36	2512.92	4107.16	3898.81	6590.78	4704.49	7015.52	4292.76	2761	4084.64	3532.57	5380.45	5265.4	5304.06	6052.85	5942.18	6540.28	6307.92	6321.18	6401.11	7387.81
GLUCUROCAT-PWY: superpathway of &beta;-D-glucuronosides degradation	1315.23	1269.24	2060.77	2155.18	2367.87	2717.41	1095.29	1481.77	1226.38	2069.36	1906.59	2476.6	2636.31	975.916	1202.14	1381.65	1879.37	1970.34	1972.23	2031.35	1646.36	1964.27	1289.65	2193.07	1957.48	2701.63	1833.33	2639.41	2765.96	1070.92	2236.59	1918.92	1643.57	1676.21	1980.35	2252.52	930.579	2427.35	2015.86	1521.6	1688.19	1998.96	1438.37	1238.16	1839.78	1912.87	2558.38	2473.13	1469.64
GLUDEG-I-PWY: GABA shunt	305.472	224.753	474.068	555.003	63.6186	174.99	359.85	571.338	424.448	1382.36	1093.19	62.39	129.73	331.226	884.314	479.555	1346.98	1222.21	79.5535	179.397	423.853	630.037	932.423	1144.99	975.197	202.218	521.162	229.87	536.001	763.968	1192.92	691.674	92.144	332.005	171.104	1076.56	700.645	1270.91	690.71	91.4484	551.104	291.83	210.014	212.656	562.872	448.474	70.6342	82.194	518.409
GLUDEG-II-PWY: L-glutamate degradation VII (to butanoate)	0	0	0	0	0	0	0	0	0	0	0	0	0	0	9.92361	21.9091	0	0	0	0	5.26889	0	44.8452	0	12.3877	0	0	0	0	24.0353	0	3.97275	0	19.5783	0	0	6.93631	3.16474	14.1087	0	13.6741	0	0	0	0	0	0	0	3.94197
GLUTORN-PWY: L-ornithine biosynthesis I	8914.7	8386.78	7995.45	7802.56	8655.65	9475.2	8458.47	6596.35	7537.58	3911.62	4615.27	7326.57	8757.57	7642.55	5512.09	5828.45	3941.47	3860.16	6760.61	8155.1	6455.04	5422.1	6240.93	4232.1	3950.2	4746.59	6860.19	4234.07	3793.74	5474.73	4409.07	3911.32	6531.74	7122.69	5765.89	5453.48	5942.21	4337.56	3895.95	6418.75	6950.58	7031.56	9276.8	8985.46	8000.51	8809.91	9774.27	9274.03	9730.74
GLYCOCAT-PWY: glycogen degradation I	2023.28	1517.15	849.387	805.116	1583.32	1586.73	2118.27	2159.78	1869.34	3018.92	2470.7	2083.73	1691.21	1772.49	2562.61	2163.19	2952.74	2512.61	2289.62	1094.94	2127	3611.9	3264.17	2213.03	1508.93	2185.45	1232.74	2035.83	2820.59	3777.12	2490.63	1843.08	839.379	1272.82	701.242	1708.36	4026.67	2438.23	2012.53	2016.07	1304.43	1161.75	1680.76	1747.01	1239.76	798.124	2472.34	2407.4	2282.22
GLYCOGENSYNTH-PWY: glycogen biosynthesis I (from ADP-D-Glucose)	13171.1	14165.3	11045.3	11688.4	12319.6	14867.8	10524.1	8207.32	9082.24	5534.9	6208.73	11310.4	13669.2	9904.42	6117.74	7768.7	5465.1	5451.6	10112.3	14094.8	8863.82	5437.79	10522.5	5691.74	7448.77	8788.61	14144.2	6540.48	4730.84	11762.3	5088.27	8004.86	9374.26	14514.7	9862.43	5129.1	10230.3	5221.58	8060.62	7681.21	13366.9	10004.5	12995.6	12266.7	9280.02	10542.4	12969.8	11610	10444.3
GLYCOL-GLYOXDEG-PWY: superpathway of glycol metabolism and degradation	65.3872	41.2529	222.921	261.974	0	10.1687	11.1039	112.817	58.0445	1140.38	851.331	0	2.2777	6.34063	159.352	160.544	1070.69	985.24	0	6.47229	111.602	649.881	329.849	555.859	517.221	29.6257	17.3928	146.261	664.318	561.684	866.16	624.137	18.8793	35.8508	28.0998	611.804	594.901	778.547	644.749	85.8464	4.51621	369.741	62.8354	51.2698	268.182	135.692	0	0	18.7045
GLYCOLYSIS-E-D: superpathway of glycolysis and the Entner-Doudoroff pathway	1507.84	1333.91	1550.89	1611.45	1354.76	1458.07	1726.87	2093.72	2154.51	2796.65	2593.18	2138.72	1742.93	1928.52	2394.57	2535.03	2993.39	3116.51	2966.95	2495.75	2404.96	2549.08	2197.5	2926.14	2729.8	2347.85	2328.71	2583.93	3283.41	1966.1	2825.56	2909.72	1622.12	2115.48	1519.3	3067.63	1778.7	3101.83	3002.15	2115	1681.91	1917.03	1712.8	1684.95	1846.99	1621.03	1653.78	1667.21	1731.05
GLYCOLYSIS-TCA-GLYOX-BYPASS: superpathway of glycolysis, pyruvate dehydrogenase, TCA, and glyoxylate bypass	0	1.25009	685.302	667.551	0	1.27951	0	185.454	219.923	1819.84	1449.71	0	0	0	334.514	517.225	1885.15	1778.95	0	0	15.4369	85.2437	235.82	1499.51	1230.28	16.2675	0	16.8493	102.891	106.719	1537.73	1300.93	0	37.2187	0	357.574	139.742	1555.61	1556.72	94.9473	0	14.7996	0	0.96397	950.598	715.856	0	0	0
GLYCOLYSIS: glycolysis I (from glucose 6-phosphate)	4231.23	4656.32	3811.87	4384.41	5073.8	4820.61	3339.82	4420.65	5366.02	3791.37	3699.23	4141.59	4962.8	2950.05	4777.44	4758.94	4042.38	4081.53	4639.02	6175.64	3869.99	3575.14	3894.96	3893.61	3702.91	3315.36	5703.26	3389	5732.59	3695.84	4471.92	4051.97	2979.71	5138.64	3219.37	5670.51	3515.48	4862.05	4165.79	4356.56	5963.54	3657.48	4930.45	5477.55	5754.32	5428.96	6191.04	5613.63	3281.94
GLYOXYLATE-BYPASS: glyoxylate cycle	80.714	511.55	433.678	411.508	0	192.431	13.9453	1058.08	915.987	2168.13	1361.84	1.28282	114.083	6.73692	1737.57	1869.93	2092.56	1604.84	0	170.261	146.974	779.744	865.939	1276.2	946.32	89.409	127.585	175.468	538.244	929.611	1628.73	1043.77	21.2392	47.9626	286.427	1564.77	1071.79	1259.52	1121.8	100.301	49.6784	386.856	72.9908	65.9087	543.876	394.059	1.37267	0	27.0647
GOLPDLCAT-PWY: superpathway of glycerol degradation to 1,3-propanediol	462.997	364.105	578.761	498.339	253.319	262.636	317.004	315.316	562.053	1882.18	1379.89	205.788	345.64	289.003	173.277	383.959	1689.84	1245.12	156.778	285.771	205.425	122.813	230.275	1336.46	987.544	213.887	241.517	140.336	82.8067	191.591	1486.61	1147	72.0489	309.719	88.2966	145.382	220.907	1416.88	1163.53	231.862	274.987	111.893	515.917	566.59	708.239	642.239	288.743	227.657	412.584
HCAMHPDEG-PWY: 3-phenylpropanoate and 3-(3-hydroxyphenyl)propanoate degradation to 2-hydroxypentadienoate	0	47.8324	157.426	120.231	0	40.2035	0	353.679	324.228	637.105	438.185	0	0	0	826.513	980.477	574.678	545.732	0	0	0	345.05	395.307	346.554	243.468	0	0	0	199.331	297.688	419.631	427.773	0	0	0	812.169	375.909	482.181	385.034	0	0	5.18123	0	0	230.633	196.272	0	0	0
HEME-BIOSYNTHESIS-II-1: heme b biosynthesis V (aerobic)	36.8979	209.225	347.014	345.273	76.4209	96.7039	0	919.111	1246.14	2073.92	1283.72	51.122	117.648	0	1481.15	2585.93	1699.02	1394.56	96.6251	0	10.2605	769.964	1310.84	1139.94	1056.03	116.72	67.4751	172.251	510.247	778.371	1049.76	908.772	44.9814	36.9622	101.183	1168.86	989.274	1067.51	1020.02	91.2764	0	121.649	33.7374	67.859	431.402	379.809	22.8097	79.7682	13.8366
HEME-BIOSYNTHESIS-II: heme b biosynthesis I (aerobic)	84.3684	258.242	372.616	475.775	143.783	187.044	87.0743	919.111	1342.6	1990.5	1307.1	240.199	267.431	117.554	1481.15	2585.93	1765.45	1394.56	461.174	364.539	136.56	769.964	1310.84	1341.47	1056.03	218.173	56.6541	315.645	696.952	778.371	1098.15	908.772	181.463	57.7375	118.067	1154.2	989.274	1179.11	1020.02	281.056	39.0151	145.019	108.973	117.515	413.863	361.051	158.748	215.153	121.593
HEMESYN2-PWY: heme b biosynthesis II (oxygen-independent)	450.26	541.749	627.877	732.789	283.476	382.236	252.026	1040	1600.84	2350.16	1553.68	410.97	442.467	397.226	1514.44	2693.74	2056.23	1652.33	994.71	838.689	602.225	897.422	1462.64	1587.71	1288.54	240.666	482.013	575.519	573.775	854.072	1255.45	1141.21	192.834	516.731	134.533	1211.7	1017.94	1268.74	1163.34	289.87	421.89	158.579	464.691	439.01	711.324	631.546	317.788	405.244	353.587
HEXITOLDEGSUPER-PWY: superpathway of hexitol degradation (bacteria)	0	379.632	238.147	262.028	42.7051	407.591	0	812.233	1037.25	832.536	562.366	13.3829	132.725	0	2481.19	2725.91	1034.73	1802.32	55.7525	63.0057	57.7113	942.448	1315.96	820.307	1288.95	76.5513	81.3554	261.721	755.567	1417.44	1181.7	885.529	151.893	0	478.055	1978.5	1191.66	865.89	1080.31	91.6588	0	261.762	0	45.598	64.7424	140.281	32.4476	18.6221	50.5842
HISDEG-PWY: L-histidine degradation I	2263.61	1615.44	2010.25	1457.19	3398.57	1247.69	901.587	1713.69	1625.95	3146.12	2117.3	3582.6	2108.18	1315.97	1559.46	1713.9	2924.42	2031.36	3525.56	2075.49	2491.76	4636.41	3504.24	3629.71	3286.2	5074.13	3039.61	5063.86	6144.05	5369.37	3403.87	4299.96	4268.62	4698.14	4984.34	2779.76	5321.2	3590	4528.53	3283.87	4406.45	3555.73	1665.11	1854.54	1600.22	1421.89	1843.41	2675.98	1046.74
HISTSYN-PWY: L-histidine biosynthesis	8309.22	6954.97	7447.8	7248.18	7186.59	8225.55	8998.15	6479.12	6176.74	4426.7	4627.3	7451.75	8207.06	9197.69	5018.67	3914.56	4709.11	4162.14	7911.86	8106.85	8526.83	7181.25	5883.13	5577.01	4850.21	8945.09	6371.21	9032.74	8020.1	6131.47	5649.48	4088.87	8263.64	6393.02	9443.5	5765.56	5933.38	5887.88	3977.97	8710.64	6043.2	8030	7978.42	8543.6	7684.18	7823.35	7873.98	7686.01	8762.47
HOMOSER-METSYN-PWY: L-methionine biosynthesis I	224.296	100.599	652.047	493.837	654.327	455.236	36.6766	687.369	885.682	2670.4	1843.9	208.475	356.435	119.175	1255.67	1451.7	2543	1799.24	139.484	249.998	162.781	519.245	717.145	1731.55	1446.79	157.357	940.289	141.133	329.639	557.721	1730.34	1220.47	70.2253	417.3	122.124	930.204	528.977	1428.91	1241.95	245.857	291.672	112.609	106.963	130.652	583.167	503.413	634.043	564.816	76.6171
HSERMETANA-PWY: L-methionine biosynthesis III	5372.79	6397.63	5850.44	5568.07	6666.71	6326.5	5101.71	5877.43	4745.69	3394.82	2993.82	7118.6	5895.47	4990.51	4562.83	3687.2	3384.23	2801.87	6222.98	6246.64	4650.71	3873.01	3549.47	3347.27	3210.73	5012.09	6607.06	4863.29	3960.74	3237.85	3409.14	3077.48	4297.33	5205.38	3119.79	3664.81	3040.72	3098.99	2986.58	4964.45	5590.7	3320.18	5749.62	5589.7	5540.92	5416.63	6079.4	6269.47	6097.22
ILEUDEG-PWY: L-isoleucine degradation I	0	0	0	0	0	0	0	0	0	0	0	0	0	0	0	0	0	0	0	0	0	0	0	0	0	0	0	0	0	0	0	0	0	0	0	0	0	0	0	0	0	0	0	0	0	0	0	0	0
ILEUSYN-PWY: L-isoleucine biosynthesis I (from threonine)	10420.1	10521	9567.13	9560.36	9359.61	9575.17	13335.6	9655.69	8619.55	6774.98	6890.81	8816.85	8934.78	12822.1	8325.73	6354.89	6573.55	5933.21	8421.56	8671.04	11253.2	8234.21	6636.02	7259.34	5981.82	9738.41	9328.56	10399.5	9880.61	6280.22	8394.14	6403.84	11690.2	9107.16	11782.3	8884.75	6511.24	8689.04	6246.21	10512.5	10354.8	11842.8	10771.3	10753.4	11515.2	11637.1	10148.5	9677.58	12683.1
KDO-NAGLIPASYN-PWY: superpathway of (Kdo)2-lipid A biosynthesis	0	40.7924	293.863	277.69	0	18.9906	0	139.133	144.855	1466.66	1005.31	0	0	0	279.171	358.268	1398.65	1144.2	0	7.99129	13.4033	170.324	191.299	849.354	622.567	0	0	38.9859	49.3413	111.466	914.608	603.503	0	0	29.4123	202.835	135.424	799.559	694.437	14.4926	0	44.8672	0	0	298.861	222.286	0	0	0
KETOGLUCONMET-PWY: ketogluconate metabolism	15.788	427.201	277.901	279.416	1.66384	60.5746	3.51438	911.304	941.951	1579.09	1079.52	22.0853	3.56509	4.32316	2235.88	2050.76	1627.17	1630.16	36.198	26.2854	6.40895	656.686	1018.26	919.679	1052.24	15.1726	0	131.291	434.571	584.222	1099.47	809.434	29.0699	32.9725	124.033	1262.7	683.51	924.685	1066.57	17.2266	9.40878	120.353	3.10008	85.3002	365.888	165.729	14.0918	1.71238	0
LACTOSECAT-PWY: lactose and galactose degradation I	1403.08	1014.09	1064.75	2136.18	1486.73	1662.75	522.408	1873.47	1929.54	874.158	4106.56	1671.46	1409.4	832.099	1298.02	1904.59	1383.95	3564.4	1614.61	1829.85	750.802	593.283	854.129	1402.87	2146.78	1145.36	1669.43	782.647	864.934	1685.88	1671.77	3032.22	1305.82	1792.43	342.209	778.896	2026.57	1779.12	2638.3	2855.36	1317.86	655.646	1741.39	1831.79	1595.85	1927.4	1912.99	1905.2	779.822
LEU-DEG2-PWY: L-leucine degradation I	0	0	0	0	0	0	0	0	0	0	0	0	0	0	0	0	0	0	0	0	0	0	0	0	0	0	0	0	0	0	0	0	0	0	0	0	0	0	0	0	0	0	0	0	0	0	0	0	0
LIPA-CORESYN-PWY: lipid A-core biosynthesis (E. coli K-12)	2.1642	18.8171	0	1.67137	0	0	0	224.406	290.629	13.9912	11.2161	0	0	0	789.008	976.709	18.0643	33.8059	0	0	0	222.848	277.838	21.9669	20.2652	4.8177	0	0	94.9278	87.5226	5.56784	5.07959	0	6.98207	0	220.799	103.693	18.1057	6.01995	5.90792	0	0	0	0	5.09884	0	0	0	0
LIPASYN-PWY: phospholipases	0	195.672	264.683	1250.64	0	106.166	0	463.316	522.679	3267.6	1201.72	0	0	0	1122.25	1151.57	1970.4	1233.63	0	0	0	379.277	415.362	1083.56	1202.03	0	0	0	0	271.463	897.143	718.871	0	0	0	787.253	333.431	0	1100.96	23.842	0	0	0	0	331.01	218.284	0	0	0
LPSSYN-PWY: superpathway of lipopolysaccharide biosynthesis	0	0	0	7.46726	0	0	0	201.792	253.694	61.4346	48.9354	0	0	0	609.396	703.605	78.6675	141.121	0	0	0	258.583	355.125	93.2757	84.8157	0	0	0	120.657	122.942	24.7549	22.4332	0	0	0	302.998	182.103	77.6114	26.5213	16.5766	0	0	0	0	22.1521	0	0	0	0
MET-SAM-PWY: superpathway of S-adenosyl-L-methionine biosynthesis	438.73	199.225	1183.12	913.27	1229.21	869.325	73.0168	1277.38	1599.8	3654.07	2785.24	407.676	684.621	234.675	2115.04	2393.01	3493.25	2711.65	274.482	486.324	318.044	954.55	1311.6	2634.43	2340.56	308.051	1734.64	273.06	613.087	1046.65	2698.56	2049.53	139.092	801.514	234.284	1607.7	991.834	2265.57	2078.89	478.809	568.667	218.218	211.874	258.322	1088.02	948.916	1195.52	1071.72	151.779
METH-ACETATE-PWY: methanogenesis from acetate	1582.95	1738.48	1408.99	1350.04	1483.61	1705.35	1681.52	950.272	1080.65	187.579	378.934	1203.79	1509.99	1109.29	538.926	1048.2	241.367	263.347	989.521	1265.62	1094.39	329.525	636.078	172.235	139.06	632.839	814.12	593.292	115.315	467.755	231.005	212.532	779.165	851.215	442.378	302.893	537.378	170.594	104.52	1321.88	2089.75	677.528	1830.46	1766.11	927.789	1181.19	1627.36	1435.22	1679.49
METHANOGENESIS-PWY: methanogenesis from H2 and CO2	61.4846	59.149	0	0	19.527	15.1184	0	60.4552	57.4243	0	0	9.51712	0	0	14.5534	44.2546	0	0	14.9826	24.084	0	11.0833	0	0	0	26.0281	119.993	0	8.59315	43.6922	0	0	111.595	74.523	0	0	59.1052	0	0	344.284	0	0	102.089	147.958	0	0	25.8763	35.8172	0
METHGLYUT-PWY: superpathway of methylglyoxal degradation	39.7361	83.756	357.926	326.565	328.423	425.74	14.9922	125.655	142.844	1151.52	814.693	218.287	426.424	6.95308	390.951	505.417	1229.99	1099.05	229.397	242.469	4.80671	125.054	266.551	836.472	715.567	192.02	333.466	31.7875	160.422	137.875	808.058	634.771	14.1237	298.263	17.4207	318.268	180.872	622.829	667.543	59.691	336.207	28.2212	59.5001	55.7085	367.816	244.925	196.424	190.288	7.83103
METSYN-PWY: superpathway of L-homoserine and L-methionine biosynthesis	387.073	174.881	1078.71	824.714	1089.86	769.557	64.0065	1142.22	1444.03	3621.65	2681.53	358.981	606.56	206.719	1949.35	2223.84	3451.65	2614.09	241.297	429.152	281.47	862.909	1192.06	2565.45	2210.45	271.418	1549.77	243.63	558.227	945.558	2570.28	1901.66	122.143	712.685	211.136	1490.36	899.356	2163.88	1924.65	422.082	501.551	195.095	185.983	226.892	973.978	847.525	1059.78	947.96	133.339
NAD-BIOSYNTHESIS-II: NAD salvage pathway III (to nicotinamide riboside)	115.057	165.407	517.261	431.807	557.94	563.691	0	213.755	316.914	1898.52	1301.48	347.99	599.405	7.06115	339.359	482.728	1765.27	1297.76	284.584	377.198	7.08682	189.598	209.968	1152.6	629.71	145.344	427.116	27.9016	84.5203	226.503	1203.92	710.194	86.1011	267.798	29.8299	210.76	170.711	1126	898.184	339.562	350.759	37.4537	141.791	105.297	563	363.416	688.57	717.075	6.82569
NADSYN-PWY: NAD de novo biosynthesis II (from tryptophan)	0	0	0	0	0	0	0	0	0	0	0	0	0	0	0	0	0	0	0	0	0	0	0	0	0	0	0	0	0	0	0	0	0	0	0	0	0	0	0	0	0	0	0	0	0	0	0	0	0
NAGLIPASYN-PWY: lipid IVA biosynthesis (E. coli)	325.659	340.682	783.276	549.639	465.435	447.761	259.391	1839.13	1443.29	2855.47	1793.18	1434.87	683.21	1001.35	3429.23	2357.38	2735.23	2076.44	2695.16	791.204	1803.22	1624.81	1869.47	2223.28	1837.76	1937.62	683.986	1338.86	2052.28	1334.59	1966.67	1656.1	452.031	1094.7	765.973	2991.34	2060.67	2103.58	1795.19	218.555	1072.73	577.183	377.547	274.238	859.347	649.596	486.276	532.941	838.264
NONMEVIPP-PWY: methylerythritol phosphate pathway I	11663.1	10836	9208.95	8616.98	10360.6	9753.36	10852.7	8373.41	7905.65	5419.17	5569.64	10576.3	9659.64	10037.6	6284.07	5721.89	5385.76	5103.28	10144.7	9513.87	9829.63	7754.04	8940.68	6653.59	7446.52	9243.32	9899.75	9075.07	8385.91	10307.6	6309.41	8083.01	9407.01	11824.6	9180.58	6258.31	10177.7	6642.01	8126.99	9115.8	9745.11	9842.38	11408.5	11362.4	8912.93	9333.84	9377.96	9743.91	11189.9
NONOXIPENT-PWY: pentose phosphate pathway (non-oxidative branch) I	6504.24	6695.54	7148.43	7747.89	5193.71	6025.41	7018.43	5879.28	5828.94	5211.5	6047.8	5509.47	5546.46	6733.93	6235.55	7501.4	5372.4	6244.07	5335.89	6104.84	6570.83	5493.78	6197.62	5215.12	5888.35	5721.33	5198.07	6505.29	5024.02	6173.04	5660.95	6157.85	6555.92	5893.36	7374.02	6143.85	6463.06	5841.2	6050.81	6952.05	6610.48	6792.45	6679.11	6728.04	7131.09	7264.58	6043.09	5814.5	7574.19
OANTIGEN-PWY: O-antigen building blocks biosynthesis (E. coli)	7853.32	7861.68	4725.18	5666.36	5386.05	6076.99	7080.42	6416.7	6328.16	4163.02	5755.84	5927.86	6164.88	7913.28	4850.85	5335.64	4060.25	5136.91	6162.33	6494.41	6416.34	4774.22	5652.22	4622.94	5957.88	4200.72	6136.38	4243.37	4117.4	6491.95	4462.3	7250.67	4641.13	7028.41	2294.52	4506.41	7071.4	4680.48	7277.37	6670.54	7559.52	3703.92	7870.54	7818.61	6178.61	6035.97	6494.93	6165.14	7208.2
ORNARGDEG-PWY: superpathway of L-arginine and L-ornithine degradation	0	28.3573	0	9.11167	0	0	0	165.869	161.922	5.41104	17.0643	0	4.35733	0	407.586	447.756	25.2122	0	0	0	6.0392	199.418	180.965	0	5.18364	0	0	0	74.9948	127.205	9.85388	0	0	0	0	351.384	165.26	0	19.0104	0	0	23.2329	0.448977	6.8823	19.8383	10.2886	0	0	0
ORNDEG-PWY: superpathway of ornithine degradation	429.328	403.187	288.794	281.626	448.496	415.706	7.77649	963.935	645.697	1769.33	1096.8	734.638	308.356	32.3516	1419.11	1113.1	1824.65	1655.74	680.229	242.601	150.056	811.486	465.446	1150.32	1040.01	72.1403	226.787	362.498	642.344	551.199	1268.09	939.685	48.5213	322.686	229.213	1258.12	646.835	1290.14	1198.23	140.815	165.093	374.923	633.934	593.357	451.697	412.312	408.618	511.858	28.5462
P101-PWY: ectoine biosynthesis	0	0	0	0	0	0	0	0	0	0	0	0	0	0	0	0	0	0	0	0	0	0	0	0	0	0	0	0	0	0	0	0	0	0	0	0	0	0	0	0	0	0	0	0	0	0	0	0	0
P105-PWY: TCA cycle IV (2-oxoglutarate decarboxylase)	90.9674	157.445	34.1488	13.6406	31.6822	41.5503	93.8787	559.425	526.507	407.354	283.057	4.36851	33.8684	9.07863	1141.2	1404.1	635.911	684.197	6.2499	5.56969	55.0307	631.178	671.309	346.554	416.752	30.9083	20.9054	283.253	466.978	721.843	409.377	546.758	53.992	54.1467	51.2478	924.501	631.165	427.864	724.91	205.496	25.9682	341.713	118.658	69.7197	124.586	10.5312	10.4265	27.7726	79.8183
P108-PWY: pyruvate fermentation to propanoate I	291.28	397.199	773.059	856.875	273.562	289.27	63.3709	589.291	528.026	899.065	649.009	256.078	354.256	1.18887	528.841	911.153	909.504	557.148	102.464	120.068	59.8682	598.58	689.15	1156.58	705.281	54.7466	154.666	214.773	432.581	597.564	842.567	810.343	103.336	263.153	141.692	452.414	769.989	655.316	805.182	109.497	130.468	200.056	217.476	227.273	962.467	937.616	254.747	200.027	120.376
P122-PWY: heterolactic fermentation	161.002	325.352	541.292	696.908	148.936	137.749	22.6565	152.072	375.878	1918.92	1343.94	118.262	103.338	0.108079	717.676	847.925	1951.83	1578.61	77.2248	53.1872	19.4733	361.023	375.846	1336.62	1044.95	9.91695	4.36237	20.1937	179.877	165.666	1510.61	819.869	11.9068	9.37593	18.9122	577.256	249.277	1387.9	999.609	30.1897	42.5277	43.4617	112.672	66.783	729.177	474.488	119.919	100.12	31.9326
P124-PWY: Bifidobacterium shunt	1105.23	600.635	1704.7	1787.86	445.908	645.445	108.908	1404.72	1089.91	879.792	1100.54	759.514	419.344	196.956	616	653.982	1260.89	850.506	557.919	347.588	153.229	420.025	452.844	892.048	436.303	235.848	319.756	127.851	654.541	1211.26	1584.83	889.403	470.91	424.966	52.1427	766.03	1660.96	944.168	807.176	1406.12	524.634	170.485	1693.24	2081.64	3855.21	3443.93	1405.97	1235.78	209.559
P125-PWY: superpathway of (R,R)-butanediol biosynthesis	22.9902	57.3725	119.58	48.3081	247.01	288.024	5.53327	16.708	10.3727	41.1403	120.627	170.095	281.444	0	0	21.4331	108.734	38.4862	132.087	175.83	2.40335	6.68258	5.58089	132.372	55.6119	36.2266	158.858	41.4065	19.8827	9.863	63.4894	130.172	27.9257	93.4458	0	4.15264	15.592	67.5575	136.465	127.374	61.7216	0	96.4872	140.605	239.16	110.587	370.023	460.04	12.5931
P161-PWY: acetylene degradation (anaerobic)	245.477	362.328	1166.76	769.074	207.841	306.274	275.467	923.587	1019.01	2932.18	2396.19	136.013	232.919	285.472	2189.42	3363.89	3126.53	3044.65	107.241	214.664	477.374	1536.02	1580.11	2618.31	2414.23	767.672	1000.06	442.095	1046.02	1286.87	3163.58	2805.12	763.611	1076.35	408.491	1792.8	1420.71	2934.85	2690.45	1572.08	1053.78	938.657	266.671	197.278	1507.7	1075.96	179.864	236.165	209.189
P162-PWY: L-glutamate degradation V (via hydroxyglutarate)	0	0	0	0	0	0	0	0	0	0	0	0	0	0	5.86803	18.63	0	0	0	0	4.59102	0	39.1563	3.36288	13.4489	0	0	0	0	20.9474	0	4.36805	0	6.44061	0	0	7.20985	3.44461	15.2828	0	9.28333	0	0	0	0	0	0	0	0
P163-PWY: L-lysine fermentation to acetate and butanoate	0	0	0	0	2.14912	0	0	5.38426	21.5582	0	0	0	2.42624	0	9.4391	45.233	0	0.379486	0.770535	2.35556	4.19046	0	107.585	0	244.08	11.7314	250.808	0	38.4046	60.215	0	319.737	22.598	183.785	10.0825	4.45489	70.5354	0	309.086	40.0744	318.519	11.9058	0	0.515612	1.59964	0	1.29966	0	0
P164-PWY: purine nucleobases degradation I (anaerobic)	1256.37	1134.55	1714.62	1490.27	726.449	665.58	921.925	1123.68	1271.27	1290.31	941.745	498.01	545.657	1077.26	1167.54	2861.17	1309.68	1410.23	654.527	589.132	1134.11	3426.45	1746.75	2582.28	1664.44	4777	646.82	1762.96	2719.32	1007.2	2135.01	1481.6	1540.92	531.949	1927.37	1783.6	740.7	2068.92	1074.23	1565.22	572.807	1426.77	1365.7	1157.77	1430.53	1155.84	388.612	536.919	917.394
P185-PWY: formaldehyde assimilation III (dihydroxyacetone cycle)	499.966	393.778	352.381	275.588	195.801	275.902	365.046	254.171	641.292	1428.04	955.29	158.48	172.635	220.337	93.0989	215.429	1161.28	1204.47	160.169	139.44	139.364	85.203	172.09	709.725	1105.01	66.9472	176.251	136.514	43.3185	212.239	966.261	582.829	47.2698	238.73	97.8422	45.3242	331.223	852.671	673.135	170.106	284.647	98.0024	379.535	410.091	507.399	431.575	241.225	198.457	204.877
P221-PWY: octane oxidation	6.24425	5.46092	19.4	1.75225	0	27.1054	0	78.2569	54.3446	33.1939	21.7477	0	7.42727	6.12447	135.521	157.026	6.77243	2.73546	0	2.92794	0	41.6439	79.8968	21.3179	29.7957	7.85222	0	17.3907	62.6216	63.6256	6.78956	47.1196	0	17.8114	26.0714	145.382	51.9344	11.5825	37.5921	10.4392	35.0007	11.6302	0	2.73499	3.54205	6.5087	0	0.267559	0
P23-PWY: reductive TCA cycle I	196.836	286.27	142.856	465.989	98.4436	170.006	37.0879	550.339	496.458	479.293	423.15	51.3647	191.995	0.6845	253.707	1110.65	213.995	1309.4	53.0984	66.396	33.647	361.104	574.616	141.595	914.688	21.3042	84.8679	92.6551	347.304	395.373	157.041	951.82	18.343	134.911	32.3953	314.996	599.961	200.993	950.76	65.7519	67.6178	121.538	139.461	144.551	50.9884	211.007	77.4245	32.9989	64.5795
P241-PWY: coenzyme B biosynthesis	0	0	0	0	0	0	0	0	0	0	0	0	0	0	0	5.4872	0	0	0	0	0	0	0	0	0	30.3765	20.6221	0	0	0	0	0	85.1	24.1665	0	0	0	0	0	86.5539	56.7036	0	0	0	0	0	0	0	0
P4-PWY: superpathway of L-lysine, L-threonine and L-methionine biosynthesis I	728.236	367.131	1691.48	1403.06	1285.08	997.915	120.984	1865.95	1797.41	3433.78	2894.74	627.714	839.653	276.178	2198.38	2259.89	3438.77	2860.72	446.071	576.496	401.237	1150.34	1164.03	2766.04	2368.86	371.839	508.301	268.06	874.183	1363.21	2901.51	2377.41	252.582	702.568	225.335	1941.23	1412.12	2414.35	2447.86	796.116	689.35	289.295	411.562	497.924	1824.51	1618.08	1524.24	1420.63	241.36
P41-PWY: pyruvate fermentation to acetate and (S)-lactate I	4512	5101.28	5956.54	6165.26	4772.46	5165.41	4158.22	3792.59	3749.33	2052.63	3464.43	4820.24	4505.93	3969.41	2421.83	3334.16	2627.48	3430.93	4426.88	4633.96	3824.94	2554.83	3251.68	3295.74	4098.91	3735.94	4847.73	3120.97	3263.46	3735.75	3445.29	4158.01	5679.78	4328.52	5325.06	3626.41	3755.85	3474.9	4000.26	6225.59	5536	5559.13	5368.03	5483.71	6641.36	6623.55	5071.79	4976.31	4876.3
P42-PWY: incomplete reductive TCA cycle	2182.65	2105.81	575.58	690.573	180.503	547.057	690.313	1180.89	1621.16	1338.45	1423.86	172.66	352.152	129.262	1176.84	1776.89	1186.06	1626.97	164.826	319.189	235.59	509.71	1682.91	1437.13	1499.4	32.629	403.491	147.121	627.073	2260.22	1415.27	1281.66	75.41	305.957	106.97	819.647	2536.07	1377.8	1418.01	377.457	228.32	353.729	1917.96	1589.21	766.226	682.787	168.255	131.086	239.243
P441-PWY: superpathway of N-acetylneuraminate degradation	1703.51	1816.38	2440.19	2049.48	1449.62	1687.1	1042.24	2191.51	2507.83	3544.57	3252.12	1357.86	1340.62	1683.4	3235.62	3687.95	3541.28	3478.9	2195.05	2760.45	1515.22	2763.66	2736.22	3099.12	2914.49	1712.41	2112.41	1333.1	2606.02	2238.69	3379.2	2902.62	1738.72	2008.47	1221.42	3366.13	2295.1	3364.42	3031.67	2661.22	2282.44	2097.02	1481.11	1639.76	2827.47	2374.75	1281.68	1524.69	730.746
P461-PWY: hexitol fermentation to lactate, formate, ethanol and acetate	693.715	957.568	1160.52	1995.86	1301.37	1440.56	930.674	2125.1	2113.71	3883.44	4860.46	930.701	736.463	873.998	3826.12	4171.86	3722.8	4706.79	660.212	572.071	847.244	2073.52	2146.12	2741.81	2857.55	267.977	950.883	688.272	1524.41	1972.44	3082.58	3168	325.919	683.331	565.576	3076.47	2548.48	2862.73	3648.96	696.312	1010.13	906.274	923.353	1184.18	1297.52	1034.16	1256.58	1409.94	629.101
P562-PWY: myo-inositol degradation I	0	0	0	41.353	2.68062	0	0	0	0	0	0	0	33.398	0	0.771637	0	0.630305	0	0	54.332	0	0	0	0	0	0	30.4233	0	0	0	0	0	0	0	0	0	0	0	0	0	0	0	0	0	0	0	3.22724	0	0
P621-PWY: nylon-6 oligomer degradation	190.911	40.3976	30.5113	20.4069	590.431	770.668	0	324.621	143.956	3.56823	32.1232	380.615	596.36	0	44.4858	50.1385	10.8493	32.7148	468.126	494.932	0	12.3872	13.5022	16.1261	18.9999	275.923	498.783	0	0	174.769	6.1086	6.75961	314.334	200.029	0	0	26.4361	7.96567	5.70311	514.754	112.027	0	371.988	132.445	61.386	97.6305	705.787	595.122	0
PANTO-PWY: phosphopantothenate biosynthesis I	5464.86	4759.94	5987.43	5300.27	5739.06	4468.95	6986.32	4497.7	4658.81	4466.37	4336.21	6118.93	5273.98	7929.68	4605.92	4075.5	4061.46	4517.19	6224.08	5736.41	7409.76	6324.78	5356.67	4918.28	4509.85	8753.91	6567.01	7607.27	7608.64	4791.9	5408.54	4663.97	8897.52	6103.39	9344.17	5709.59	4768.08	6321.32	4733.36	6586.96	7081.68	9390.48	5439.14	5017.11	5049.75	5046.48	4251.05	4499.8	6950.25
PANTOSYN-PWY: superpathway of coenzyme A biosynthesis I (bacteria)	6381.84	5797.72	6573.94	6212.38	6929.37	5436.29	7512.69	5062.99	5245.42	4581.6	4661.02	7035.54	6231.63	7458.24	4841.16	4263.22	4429.36	4429.64	7062.71	6364.68	7538.18	6471.76	5760.11	5268	5061.35	8048.56	6969.71	7774.62	7471.93	5360.43	5403.37	4684.45	8624.45	6960.05	8857.16	5406.83	5513.13	6055.03	4819.8	6799.21	7261.7	9075.2	6341.11	6096.04	5858.69	6020.04	5274.39	5229.47	7095.97
PENTOSE-P-PWY: pentose phosphate pathway	1914.79	1638.87	3816.99	4122.09	1955.79	1929.87	2173.3	2977.75	2359.25	3608.32	4603.33	2763.78	2666.04	3032.98	3709.65	3623.15	3992.54	4475.09	3475.06	2576.72	3383.18	4705.76	3023.31	4303.48	3692.36	4766.36	2227.81	5373.46	5008.8	2832.16	4610.31	3660.51	4723.41	2425.74	5544.25	4688.46	2980.99	4481.14	3834.84	4514.83	2559.94	4497.75	2237.89	2281.05	5040.48	4728.93	2432.04	2368.23	1872.7
PEPTIDOGLYCANSYN-PWY: peptidoglycan biosynthesis I (meso-diaminopimelate containing)	13055.4	12187.7	8838	8718.85	11008.3	10427.9	13534.3	9352.03	9383.62	5594.28	6612.09	10571.2	10529.1	12355.4	7109.04	7228.96	5516.62	6051.39	10242.7	10527.6	11718.1	8796.6	10619.2	6480.57	8143.37	9134.23	11136.7	9845.97	8607.41	11799.6	6368.89	9169.63	10281.1	14032.3	10266.6	6960.28	12152.9	6746.21	9476.01	9751.28	11983.5	10511.1	11886.9	11975	8290.91	8661.78	10304	10865.5	12772
PHOSLIPSYN-PWY: superpathway of phospholipid biosynthesis I (bacteria)	3254.99	3425.77	2330.11	2362.24	2707.52	2733.91	7607.95	4006.04	3585.16	4226.11	4227.93	2989.73	3020.55	7414.28	5596.88	4873.03	4211.59	4476.22	4366.11	2763.14	6968.31	4796.1	4076.88	4062.24	4186.97	6483.56	3195.75	5769.75	4422.95	3477.95	4207.85	4122.06	5879.73	2989.18	7094.99	5014.69	3611.3	4196.46	3910.79	4389.56	1405.67	6359.66	2538.24	2423.08	2741.95	2494.71	2517.76	3149.65	6906.94
PHOTOALL-PWY: oxygenic photosynthesis	0	0	0	0	0	0	0	0	0	0	0	0	0	0	0	0	0	0	0	0	0	0	0	0	0	0	0	0	0	0	0	0	0	0	0	0	0	0	0	0	0	0	0	0	0	0	0	0	0
POLYAMINSYN3-PWY: superpathway of polyamine biosynthesis II	801.641	1007.05	505.017	546.512	1016.33	984.75	13.235	606.807	499.153	538.333	738.474	1138.83	660.656	54.6159	288.772	426.732	515.415	678.552	879.249	441.37	256.327	16.7065	368.591	422.189	278.284	115.656	297.548	541.407	0	178.801	246.968	226.645	77.8057	294.957	394.113	746.226	118.093	546.122	128.86	203.814	235.847	588.676	667.179	616.986	453.397	410.493	869.047	945.035	50.5842
POLYAMSYN-PWY: superpathway of polyamine biosynthesis I	1153.84	1401.94	815.616	1080.54	1089.19	1015.66	659.469	2176.59	2257.47	1565.56	1503.85	1234.3	683.309	509.196	2893.08	2881.93	1666.15	1792.11	1161.2	451.497	815.785	1695.22	1999.4	1547.26	1787.76	449.547	779.844	705.026	938.392	1641.04	1089.29	1540.95	404.582	1174.44	772.774	1953.33	1722.55	1178.45	1508.58	373.346	898.1	808.162	1114.92	1040.5	896.082	878.674	912.33	1047.14	672.833
POLYISOPRENSYN-PWY: polyisoprenoid biosynthesis (E. coli)	857.591	703.932	1659.2	1900.89	1370.01	1475.74	697.828	1157.65	1892.46	2672.98	2664.2	1609.71	2213.62	1233.61	2008.41	2575.53	2443.96	2989.64	1559.34	2472.08	1275.2	2480.62	1578.6	1960.15	2236.45	966.324	2075.64	776.628	1595.2	1049.9	1717.08	1828.95	253.905	881.907	737.754	2048.62	879.446	1579.98	1806.67	353.156	1202.07	165.744	675.496	490.93	1185.04	1254.72	1055.29	1189.07	718.55
PPGPPMET-PWY: ppGpp metabolism	766.695	727.947	856.225	786.057	844.674	931.65	882.22	741.009	778.105	2116.9	1683.87	531.294	706.63	985.896	466.212	724.284	2190.23	1462.6	1041.8	1644.91	880.583	400.914	834.686	1464.64	1149.91	667.376	1831.23	280.641	279.013	628.49	1542.19	1353.64	171.308	887.094	80.1232	188.59	159.906	1390.81	1184.76	306.045	946.272	206.285	1077.22	1314.36	1019.21	964.743	506.501	540.718	616.005
PROPFERM-PWY: superpathway of L-alanine fermentation (Stickland reaction)	0	16.7775	0	5.41848	16.8001	6.86894	0	8.17735	24.809	0	0	37.5137	5.00103	0	19.9728	0	5.2436	0	12.534	23.9959	13.2185	54.6831	73.7038	59.8829	194.509	235.567	220.101	122.309	12.1211	115.982	107.632	239.314	29.1056	363.866	42.1795	0	92.0282	121.444	263.554	127.546	773.276	77.3326	67.1541	8.60848	9.68351	8.12577	15.9318	37.922	13.0429
PROTOCATECHUATE-ORTHO-CLEAVAGE-PWY: protocatechuate degradation II (ortho-cleavage pathway)	27.8153	0	123.456	117.4	3.9285	10.8758	0	23.573	9.23922	253.368	128.121	7.71424	8.14524	19.238	7.19597	1.95688	196.186	37.4426	4.77732	0	0	19.4365	1.56625	244.468	37.4895	18.7702	15.5232	0	1.86479	3.36448	95.2942	37.4743	10.1905	23.0551	0	1.62952	0	29.15	24.5085	32.809	42.1513	0	23.3682	28.6053	155.836	100.945	7.87096	7.43813	14.498
PRPP-PWY: superpathway of histidine, purine, and pyrimidine biosynthesis	238.914	317.983	2028.55	1846.57	165.09	497.729	0	1124.42	928.242	3752.28	3532.1	123.341	159.785	0	1459.22	1678.09	3827.09	3298	56.8313	76.2585	116.748	892.084	1009.69	3381.15	2582.66	62.0357	0	359.122	592.625	1031.74	3457.79	3000.67	0	26.8739	193.895	1481.94	1005.1	3226.55	2978.29	92.022	9.15788	410.943	179.698	118.165	2414.96	2017.09	142.714	59.2553	0
PWY-101: photosynthesis light reactions	0	0	0	0	0	0	0	0	0	0	0	0	0	0	0	0	0	0	0	0	0	0	0	0	0	0	0	0	0	0	0	0	0	0	0	0	0	0	0	0	0	0	0	1.63651	0	0	0	0	0
PWY-1042: glycolysis IV	13962.9	13657.4	11483.8	11138.6	11676.6	12397	16679.8	10647.9	9478.67	7940.82	8507.84	11454.2	12300.5	14418.1	8291.19	8162.09	7667.1	8016.07	10499.8	12171.9	13465.5	7289.03	9459.56	7886.59	9437.94	8033.64	12074.1	8675.12	6746.86	9508.14	8125.66	9857.43	11360	12446.8	10832.1	7639.58	9620.64	8481.93	10060.4	10533.9	13725.7	12885.1	13642	13288.4	10466.5	11377.2	12302.5	11817.6	15896.6
PWY-1269: CMP-3-deoxy-D-manno-octulosonate biosynthesis	2256.59	1959.88	1042.75	724.001	1598.78	1496.15	3984.52	3526.61	2183.96	2962.86	2016.76	2136.74	1483.77	4165.79	4387.33	2834.57	2944.77	2481.27	3020.94	1258.33	2688.65	4226.21	2685.38	2947.52	2120.68	4300.95	1298.12	5156.13	4656.48	2163.34	3030.95	2023.04	3599.94	1786.13	4830	3724.55	1890.47	2993.37	2154.54	2339.48	2503.61	3228.95	1960.49	1694.03	1026.02	883.546	1407.46	1582.95	3160.06
PWY-1361: benzoyl-CoA degradation I (aerobic)	0	0	0	0	0	0	0	0	0	0	0	0	0	0	0	0	0	0	0	0	0	0	0	0	0	0	0	0	0	0	0	0	0	0	0	0	0	0	0	0	0	0	0	0	0	0	0	0	0
PWY-1501: mandelate degradation I	0	0	0	23.0218	0	0	0	0	0	29.6022	0	0	0	0	0	0	18.3593	0	0	0	0	0	0	7.11908	0	0	0	0	0	0	7.08998	8.16292	0	0	0	0	0	5.96349	0	0	0	0	0	0	24.9657	0	0	0	0
PWY-1622: formaldehyde assimilation I (serine pathway)	0	0	0	0	0	0	0	0	9.00396	0	0	0	0	0	0	0	0	0	0	0	0	0	0	0	0	0	0	0	0	0	0	0	0	0	0	0	0	0	0	0	0	0	0	10.9175	0	0	0	0	0
PWY-181: photorespiration	0	0	0	0	0	0	0	0	14.5432	0	0	0	0	0	0	0	0	0	0	0	0	0	0	0	0	0	0	0	0	0	0	0	0	0	0	0	0	0	0	0	0	0	0	20.4676	0	0	0	0	0
PWY-1861: formaldehyde assimilation II (assimilatory RuMP Cycle)	1128.54	844.139	1523.82	1653.15	1092.01	1584.6	1336.25	1236.48	1221.31	463.823	579.046	563.555	732.799	809.295	2119.24	2452.78	759.947	568.201	783.515	617.267	962.297	563.823	1225.49	466.005	407.242	635.78	771.346	481.08	483.409	1004.87	333.39	469.318	557.369	259.705	465.645	1840.97	1112.13	222.178	427.77	1333.93	1117.89	551.829	745.023	1145.6	786.092	1063.26	906.606	945.802	1044.57
PWY-2201: folate transformations I	0	11.5798	0	7.14377	0	14.8154	0	0	0	0	0	0	0	0	0	0	0	0	0	0	0	0	0	0	0	0	0	0	0	0	0	0	0	0	0	0	0	0	0	0	0	0	0	0	0	0	0	0	0
PWY-2221: Entner-Doudoroff pathway III (semi-phosphorylative)	0	9.47436	0	0	0	0	0	0	1.58264	0	0	0	0	0	0	0	0	0	0	0	0	0	13.5562	0	0	0	0	0	0	0	0	0	0	0	0	0	0	0	0	0	0	6.97261	10.2409	18.6965	0	0	0	0	0
PWY-241: C4 photosynthetic carbon assimilation cycle, NADP-ME type	1232.64	1412.4	2619.68	2537.39	1801.24	1853.44	169.139	2731.94	1898.45	2881.78	2448.73	1571.19	1560.47	136.936	2505.6	2576.45	2822.67	2290.02	1123.34	1217.56	194.487	1156.45	1517.14	2248.53	1859.01	657.772	1011.11	193.05	1246.94	1379.69	2847.05	1974.81	958.519	815.563	229.094	2377.21	1613.91	2320.33	2156.76	1914.45	1132.32	369.218	1860.5	2132.8	4446.96	4263.2	2649.32	2528.52	431.262
PWY-2941: L-lysine biosynthesis II	4835.46	4053.64	1578.86	2379.71	3753.66	3746.16	2091.76	3291.18	3730.44	1505.05	3666.13	3602.24	3374.95	2420.07	2469.38	3060.55	1983.57	3275.59	4059.66	3611.73	3461.88	5194.04	4348.24	3551.95	3447.14	7036.28	3711.75	6318.67	5641.59	5397.41	3709.58	3768.28	6901.43	4351.8	7064.15	3527.73	5992.46	3810.13	3553.58	6209.64	3852.58	5503.43	4799.95	5288.23	2130.16	1397.77	4158.76	4375.44	2309.41
PWY-2942: L-lysine biosynthesis III	9262.57	9108.21	7334.72	6885.22	7696.33	7250.43	9282.25	8043.37	7018.41	5286.9	6147.53	7784.53	7259.64	9118.54	6005.98	5621.46	5239.64	5567.92	8099.18	7148.27	9003.18	7052.9	7543.66	6239.54	6501.04	7375.77	7944.38	8516.28	7846.2	7971.54	5985.47	6440.13	8427.26	8161.16	7912.75	6629.08	8349.83	6394.92	6129.52	8559.48	8428.64	8086.85	9278.38	9300.34	7671.47	7846.34	7325.16	7577.69	9156.67
PWY-3001: superpathway of L-isoleucine biosynthesis I	7662.02	7134.39	6922.17	6782.91	7218.76	7215.75	6892.1	7128.16	6271.65	5260.17	5381.09	7251.35	7047.29	7707.61	5927.86	5046.04	5386.64	5041.59	6816.41	6877.31	7020.05	5832.31	5481.55	5698.84	5362.05	5957.08	6619.64	6076.38	5231.01	6388.12	5783.24	5382.53	6448.79	6925.9	3272.94	5767.07	6701.94	5639.56	5207.5	7602.29	6965.01	5226.81	7812.54	8118.53	7621.41	7900.12	7724.75	7563.76	7259.55
PWY-3661: glycine betaine degradation I	0	0	0	0	0	0	0	0	0	0	0	0	0	0	0	0	0	0	0	0	0	0	0	0	0	0	0	0	0	0	0	0	0	0	0	0	0	0	0	0	0	0	0	0	0	0	0	0	0
PWY-3781: aerobic respiration I (cytochrome c)	0	5168.2	0	1154.16	0	2426.99	0	0	569.859	0	99.4439	0	579.946	0	0	91.7751	0	68.2758	0	195.225	0	0	2.84446	0	6.91832	0	32.2929	0	0	0	0	7.37232	0	10.0599	0	0	0	0	5.05079	0	0	0	0	3.60928	0	0	0	0	0
PWY-3801: sucrose degradation II (sucrose synthase)	0	0	0	0	0	0	0	0	0	0	0	0	0	0	0	23.033	0	0	0	0	0	0	0	5.6048	0	0	0	0	43.3437	0	0	0	0	0	0	0	0	0	0	0	0	0	0	0	0	0	0	0	0
PWY-3841: folate transformations II (plants)	10629.7	10749.9	7816.16	7656.07	9458.26	9448.66	11847.9	7808.83	7281.45	5002.93	6150.11	8941.95	9262.1	10679.7	5724.81	5571.39	4967.16	5393.93	9244.63	9625.83	10260.4	7966.46	9166.29	6225.14	7349.38	8819.33	10978.8	9084.02	8551.9	11599.3	6256.45	8274.34	10210.3	12827.8	9988.55	6477.39	11372.6	6596.89	8578.95	9719.48	13091.3	10155.6	10791.9	10654.8	7506.15	7725.56	9113.45	9050.37	11269.1
PWY-4041: &gamma;-glutamyl cycle	1191.13	1337.2	1818.06	2069.27	1907.15	2163.01	872.911	1702.35	2010.81	3303.37	3141.96	1466.49	1794.5	1112.67	2563.04	2429.22	3346.37	3641.02	1245.63	1570.37	1384.79	1881.51	1578.15	2488.39	2742.29	896.154	937.23	2026.6	1663.95	1664.59	3303.09	2694.46	966.314	957.171	1625.79	2358.05	1592.46	2671.75	2627.46	1865.77	1171.83	1209.16	1408.74	1669.08	2179.29	2261.55	2556.97	2471.06	942.025
PWY-4321: L-glutamate degradation IV	0	0	0	0	0	0	0	0	0	0	0	0	0	0	0	0	0	0	0	0	0	0	0	0	0	0	0	0	0	0	0	0	0	0	0	0	0	0	0	0	0	0	0	0	0	0	0	0	0
PWY-4361: S-methyl-5-thio-&alpha;-D-ribose 1-phosphate degradation I	0	0	0	0	0	13.1991	0	0	229.419	59.3453	36.1101	0	0	0	0	102.287	96.0612	46.4237	0	0	0	0	0	55.281	13.3264	0	0	0	0	0	34.5286	7.82692	0	0	0	0	0	7.87955	34.405	0	0	0	0	0	0	10.329	0	0	0
PWY-4702: phytate degradation I	0	0	0	0	0	4.91601	0	0	6.56583	0	0	0	0	0	3.91202	0	0	0	0	0	0	0	0	0	0	0	0	0	0	0	0	0	0	0	0	0	0	0	0	0	0	0	0	0	0	0	0	0	0
PWY-4722: creatinine degradation II	0	0	0	0	0	0	0	0	0	0	0	0	0	0	0	0	0	0	0	0	0	0	0	0	0	0	0	0	0	0	0	0	0	0	0	0	0	0	0	0	0	0	0	0	0	0	0	0	0
PWY-4984: urea cycle	1467.43	1343.98	2750.15	2573.86	1273.74	1080.54	2202.62	2443.35	2321.2	2748.88	2594.01	2870.1	2220.28	3166.53	2712.32	2261.19	2961.32	2413.24	3388.13	2418.57	4321.57	4095.53	2430.32	3478.89	2623.23	3122.24	2700.65	4836.99	3893.78	2721.73	2837.36	1639.32	4144.76	1539.82	4449.85	3913.01	2439.02	3843.84	1795.19	3482.34	1158.91	4819.48	675.133	715.288	1223.55	1666.45	995.172	1134.15	2016.83
PWY-5004: superpathway of L-citrulline metabolism	99.2694	125.667	0	20.0026	25.8126	44.5808	52.5287	201.069	190.409	17.6416	4.47924	21.4092	113.91	87.724	76.0152	53.563	0	0	6.35264	257.989	109.63	0	909.326	0	15.6325	0	204.975	95.2032	37.8754	1003.12	0	72.399	53.3126	101.368	102.854	0	1004.63	0	114.509	52.3109	89.1952	367.096	117.311	116.013	0	52.0089	22.2256	32.9989	136.752
PWY-5005: biotin biosynthesis II	653.624	539.052	248.96	215.391	449.374	280.515	980.212	586.38	528.774	98.948	130.955	432.5	634.784	1814.32	403.979	575.746	148.041	364.085	638.226	980.243	1186.33	508.691	279.135	674.641	626.751	510.676	655.602	429.067	364.314	346.519	581.199	392.136	469.659	538.133	517.848	942.478	447.734	797.88	406.486	1126.88	782.685	601.326	646.42	595.285	177.074	170.56	480.07	476.308	971.471
PWY-5022: 4-aminobutanoate degradation V	331.194	213.502	463.553	518.611	63.8266	178.39	353.531	439.137	377.268	1259.4	984.928	62.5113	129.903	330.433	748.847	552.012	1154.68	1183.28	79.4679	178.516	409.063	612.964	747.174	1032.13	887.402	202.093	528.583	228.15	523.577	690.756	1108.76	664.339	91.7864	329.924	170.747	921.964	733.021	1123.27	600.261	143.377	634.905	287.393	236.482	214.786	481.919	379.869	69.9771	80.1427	478.433
PWY-5028: L-histidine degradation II	0	0	0	0	0	0	4.00041	0	27.9315	0	0	0	3.71364	0	0	0	0	10.594	0	0	0	0	1.56625	0	0	0	0	0	9.75234	0	7.41044	0	0	0	0	0	0	0	0	0	0	0	0	0	0	0	0	0	0
PWY-5030: L-histidine degradation III	1000.68	477.666	1723.48	1581.28	1219.36	1099.33	772.901	969.42	990.692	1848.52	1663.79	2147.71	2009.13	1059.35	1242.28	2001.44	1661.79	1725.16	2310.24	1962.2	1869.07	3934.74	2277.06	2664.21	2174.5	4826.21	2050.54	4932.89	5617.07	2662.09	2821.33	1597.74	4396.59	1995.62	5185.7	2185.54	3382.48	2894.44	1336.6	3079.06	3047.44	3745.95	750.839	1044.65	1568.09	1368.89	1107.19	1340.84	630.239
PWY-5055: nicotinate degradation III	2.94473	0	0	0	4.09026	5.55576	0	13.1578	32.4014	0	0	3.9698	4.97627	0	0	9.96952	0	0	2.34585	7.72712	12.8487	0	37.734	0	0	0	0	0	18.3455	64.5704	0	0	6.32886	11.7983	0	12.1294	79.2302	0	0	18.6797	0	6.14582	24.9289	21.2522	0	0	8.6011	2.60424	6.11138
PWY-5080: very long chain fatty acid biosynthesis I	0	0	0	0	0	0	0	0	0	0	0	0	0	0	0	0	0	0	0	0	0	0	0	0	0	0	0	0	0	0	0	0	0	0	0	0	0	0	0	0	0	0	0	0	0	0	0	0	0
PWY-5088: L-glutamate degradation VIII (to propanoate)	3.44143	27.5678	7.35452	0	0	16.9366	0	311.48	254.827	13.1109	0	0	0	0	529.307	775.903	10.0044	5.91365	0	0	0	263.229	389.312	0	0	0	0	0	241.994	293.885	0	0	0	0	0	371.28	327.667	0	6.95183	0	0	0	1.06899	0	0	0	0	0	0
PWY-5097: L-lysine biosynthesis VI	10330.2	9921.63	8173.11	7726.32	9142.29	8608.73	10581	8111.88	7142.02	5372.62	6212.28	8615.02	8665.3	10639.2	6009.03	5730.99	5288.69	5574.12	8370.03	8542.05	10029	7357.16	7730.89	6275.73	6490.71	7975.85	8578.06	9303.25	8189.93	8119.9	6028.67	6287.48	8899.6	8364.18	9096.76	6623.73	8359.97	6394.82	6093.04	8556.81	8604.14	9189.99	10235.2	10268.8	8660.53	8848.21	8935.1	8944.34	10375.3
PWY-5100: pyruvate fermentation to acetate and lactate II	4512	5101.28	5956.54	6165.26	4772.46	5165.41	5396.25	5422.12	3749.33	2052.63	3464.43	4820.24	4505.93	5036.22	3179.16	3636.04	2627.48	3430.93	4426.88	4633.96	4163.94	2968.94	3356.01	3295.74	4098.91	3735.94	4847.73	3120.97	3263.46	3825.65	3445.29	4158.01	5679.78	4720.22	5325.06	3626.41	3895.76	3474.9	4000.26	6225.59	6623.03	5559.13	5368.03	5483.71	6641.36	6623.55	5071.79	4976.31	5954.33
PWY-5101: L-isoleucine biosynthesis II	12.9142	8.09268	0	0	0	0	2.69186	5.40109	0	0	0	0	0	0	0	0	0	0	0	5.1294	0	3.21905	8.62338	0	0	0	20.1689	0	0	8.06554	0	0	0	0	0	0	9.22236	0	0	0	0	0	5.15254	2.71257	0	0	0	0	0
PWY-5103: L-isoleucine biosynthesis III	9689.62	9961.7	8575.5	8830.35	7973.13	8333.47	12534.9	8826.02	8124.72	6058.16	6428.13	7613.75	7669.87	12206.5	7596.28	5656.44	5928.26	5408.9	7422.7	7480.16	10424.8	7522.39	5730.88	6500.86	5224.6	8940.99	8300.46	9812.36	9174.33	5444.29	7840.12	5933.36	10745.6	8155.58	10765.5	8133.02	5769.97	7965.41	5767.59	9864.83	9848.74	10750.3	10074.4	10126.3	11045.8	11156.5	8749.25	8326.53	11850.7
PWY-5104: L-isoleucine biosynthesis IV	1.91585	180.605	393.983	340.151	0	106.065	0	712.843	625.786	2014.54	1370.02	0	0	0	1356.36	821.639	2069.59	1652.99	0	15.3442	49.7618	838.99	1047.26	1499	1202.4	41.1381	32.4062	70.0408	801.103	774.568	1476.26	1221.69	29.928	15.0471	96.112	1578.11	733.607	1575.26	1182.89	38.9655	74.1412	48.2847	6.11464	3.83346	574.569	478.106	0	6.04683	0
PWY-5109: propanoate fermentation to 2-methylbutanoate	0	0	0	0	0	0	0	0	0	0	0	0	0	0	0	0	0	0	0	0	0	0	0	0	0	0	0	0	0	0	0	0	0	0	0	0	0	0	0	0	0	0	0	0	0	0	0	0	0
PWY-5121: superpathway of geranylgeranyl diphosphate biosynthesis II (via MEP)	1797.21	2024.95	2880.8	3147.41	3062.66	3436.12	1231.53	1574.81	2690.94	3463.13	3356.32	3018.26	4045.19	2027.13	1621.62	2389.97	3268.17	3501.21	2865.19	4201.44	2008.83	1667.79	2205.06	2798.64	3256.41	1793.9	3444.91	1149.76	491.17	1499.45	2346.62	2668.05	456.644	1823.92	445.659	662.49	1419.85	1983.02	2678.69	579.263	1742.51	199.615	1834.75	1226.64	1883.91	1989.96	2809.83	2589.81	1441.31
PWY-5130: 2-oxobutanoate degradation I	299.263	255.15	294.101	69.7663	76.5365	223.847	266.793	404.628	300.168	84.6399	96.3216	147.316	283.623	718.941	714.303	851.468	218.783	127.507	365.422	250.504	747.074	1135.88	791.767	516.173	563.506	378.314	696.903	1112.88	1418.7	738.827	655.183	323.473	263.524	921.406	511.464	1148.84	675.323	822.488	176.181	420.017	1126.29	902.168	149.659	84.6052	110.161	145.011	139.516	237.36	291.282
PWY-5136: fatty acid &beta;-oxidation II (plant peroxisome)	186.476	433.123	847.618	976.405	122.454	406.143	267.728	1355.71	1818.48	3972.37	2750.65	98.1008	217.693	186.76	2303.82	2500.09	3566.32	3253.41	90.0841	218.142	359.394	1675.9	1802.3	2765.78	2340.68	351.285	365.646	437.826	1518.22	1344.8	2964.92	2432.12	234.847	636.224	256.955	2608.26	1500.26	2550.24	2481.26	395.811	196.706	588.869	198.833	194.475	1179.86	1030.36	127.308	135.938	301.574
PWY-5138: fatty acid &beta;-oxidation IV (unsaturated, even number)	0	115.995	503.725	503.784	0	45.9613	0	611.08	582.477	3127.51	2085.49	0	4.97627	0	1134.45	1285.57	2607.91	2269.75	0	5.17343	28.5321	547.442	696.603	1758.35	1291.11	22.4617	14.3902	84.6923	435.932	416.159	2205.93	1338.5	22.9913	0	165.795	991.311	616.882	1820.82	1360.47	74.9483	75.8975	137.358	1.53935	4.59567	738.903	508.224	0	0.998886	0
PWY-5154: L-arginine biosynthesis III (via N-acetyl-L-citrulline)	5193.8	3469.13	2611.83	1956.23	1282.1	1397.19	8409.53	6222.29	7246.44	3739.04	2737.09	3254.09	2770.03	8111.65	5140.74	5381.19	3594.23	2915.98	3777.88	2794.22	6993.15	5656.44	6312.13	3293.6	2370.8	5104.94	2284.07	5103.77	4356.8	2910.6	3545.33	2636.88	4829.21	1573.65	6049.81	5589.56	5867.08	3636.54	2721.3	3281.84	2128.39	4751.85	3964.46	4270.52	1540.05	1552.45	1231.58	1231.73	9524.86
PWY-5156: superpathway of fatty acid biosynthesis II (plant)	0	0	0	0	0	0	0	0	0	0	0	0	0	0	0	0	0	0	0	0	0	0	0	0	0	0	0	0	0	0	0	0	0	0	0	0	0	0	0	0	0	0	0	0	0	0	0	0	0
PWY-5178: toluene degradation IV (aerobic) (via catechol)	0	0	0	0	0	0	0	0	0	0	0	0	0	0	0	0	0	0	0	0	0	0	0	0	0	0	0	0	0	0	0	0	0	0	0	0	0	0	0	0	0	0	0	0	0	0	0	0	0
PWY-5180: toluene degradation I (aerobic) (via o-cresol)	0	128.759	0	257.499	0	31.8194	0	379.725	495.453	0	744.946	0	0	0	0	1341.28	0	0	0	0	0	0	523.758	0	0	0	0	0	0	0	618.05	0	108.377	0	0	0	0	0	0	146.723	0	0	15.7783	32.5956	424.389	0	0	0	0
PWY-5188: tetrapyrrole biosynthesis I (from glutamate)	2761.88	3208.39	1919.63	1908.22	2823.71	3737.88	3135.35	3180.55	3099.29	2566.52	2177.63	2383.99	3034.16	3304.08	3460.4	4134.56	2707.7	2510.19	2970.23	3212.48	2919.03	2472.35	2851.37	2561.26	2564.33	1496.93	2614.36	1811.89	1701.49	2303.52	2650.37	2934.24	1546.67	2443.1	796.698	2729.08	2350.74	2812.18	2947.99	2465.48	2511.89	1384.33	3136.77	2843.98	1562.3	1569.63	3472.64	3311.93	3114.61
PWY-5189: tetrapyrrole biosynthesis II (from glycine)	313.064	388.186	179.033	167.973	159.035	157.548	0	816.86	1069.65	721.604	584.835	33.8386	185.013	9.97928	1763.94	2544.82	645.03	1090.09	61.5401	113.089	93.1146	715.933	1173.75	562.289	1037.81	76.4262	78.1261	47.9679	660.362	1075.64	427.021	657.995	80.8807	66.2015	128.209	1408.81	999.415	398.09	610.083	163.51	41.0223	273.558	159.173	305.422	297.118	181.819	169.364	181.565	66.5108
PWY-5198: factor 420 biosynthesis II (mycobacteria)	106.294	111.982	0	0	19.1572	11.7849	0	61.0609	90.4887	0	0	10.6439	18.0483	0	21.57	58.7858	0	0	6.11291	26.7917	0	6.76408	25.7081	0	0	23.15	107.076	0	0	40.0742	0	0	93.753	66.9709	0	3.23275	37.5928	0	0	224.596	116.794	0	87.358	111.821	0	0	15.0118	20.1918	0
PWY-5209: methyl-coenzyme M oxidation to CO2	52.544	44.0821	0	0	14.7203	6.86894	0	51.1169	55.0931	0	0	7.21151	0	0	18.2322	51.8441	0	0	9.2293	26.4835	0	0	0	0	0	27.1543	103.79	0	7.38356	36.5023	0	0	93.3239	79.0542	0	0	49.9805	0	0	310.481	0	0	99.7156	133.073	0	0	21.291	37.6187	0
PWY-5265: peptidoglycan biosynthesis II (staphylococci)	85.6101	0	0	30.3273	755.474	385.805	147.94	27.342	85.3131	0	24.7499	666.874	308.752	0	128.307	15.2055	63.5536	31.8768	348.368	367.776	0	0	142.439	0	20.1835	352.505	428.079	0	65.822	0	9.73371	47.6335	84.8497	199.801	0	0	151.895	21.9809	38.8594	161.885	558.505	593.499	0	79.9871	45.404	0	359.085	415.965	0
PWY-5345: superpathway of L-methionine biosynthesis (by sulfhydrylation)	1605.02	2098.11	3217	3360.75	435.209	964.749	649.823	2715.67	3125.51	3541.35	3121.94	386.804	577.569	392.362	2634.14	3155.76	2966.63	2555.08	197.445	416.78	357.853	2672.59	3103.44	3290.16	2555.33	290.939	169.396	647.917	2482.39	2739.66	3125.82	2457.57	270.318	319.922	928.367	3604.94	2547.5	2940.21	2394.56	599.931	1491.48	915.341	1494.3	1485.07	2546.95	2512.18	315.715	302.377	890.568
PWY-5347: superpathway of L-methionine biosynthesis (transsulfuration)	437.843	198.698	1192.56	915.75	1209.59	855.856	73.0915	1257.58	1575.56	3794.23	2825.71	406.237	681.353	235.504	2102.71	2367.1	3630.37	2799.94	273.745	483.902	320.17	968.201	1309.35	2754.85	2370.15	308.552	1696.57	277.424	631.886	1050.5	2755.36	2015.83	139.199	792.28	240.489	1640.65	999.786	2345.01	2025.01	477.337	565.907	221.801	211.147	257.268	1072.58	941.154	1167.5	1048.38	152.044
PWY-5367: petroselinate biosynthesis	309.516	470.691	491.301	351.473	0	0	210.75	287.688	441.665	1938.07	1266.32	27.1819	48.2277	89.3452	907.14	839.608	1987.19	1491.02	28.7324	13.3188	78.7561	263.881	242.661	1248.32	753.383	24.2762	0	102.051	109.745	369.379	1731.08	972.396	21.6683	0	26.7276	471.745	290.68	1266.43	1009.62	16.328	0	19.595	247.6	367.743	455.553	348.741	51.2123	68.7447	112.333
PWY-5384: sucrose degradation IV (sucrose phosphorylase)	1792.88	1690.58	3065.56	3282.17	3567.01	4101.83	1953.39	2288.7	1801.93	3075.19	2832.28	2804.64	3926.87	2048.6	2174.26	2111.57	2909.48	2546.4	2616.24	3906.84	2054.28	3248.88	1452.54	3128.21	2423.6	4900.47	2237.67	5207.96	3661.31	1001.69	3046.29	1800.37	4668.2	1340.81	5595.44	2616.56	908.266	2828.2	1714.81	3126.99	1434.65	3633.09	2013.38	1949.42	3925.76	3626.42	4090.2	3513.56	2091.36
PWY-5392: reductive TCA cycle II	60.7395	26.515	118.388	156.651	3.16591	14.748	21.2732	24.5657	37.2991	228.719	139.505	19.2769	5.19909	0	100.367	46.6478	167.929	114.921	0	17.6117	15.5294	33.8611	60.8317	116.246	137.142	20.4596	53.3682	32.4564	95.8854	71.8524	122.452	80.4631	16.8055	89.1711	24.5799	51.7371	67.0575	132.036	139.484	55.1214	57.7072	49.5524	39.51	28.9639	46.0609	151.883	40.8589	8.25864	24.9482
PWY-5415: catechol degradation I (meta-cleavage pathway)	0	111.85	14.6693	65.1026	134.886	36.9374	0	5.19918	417.134	0	44.9965	18.4622	129.853	0	0	164.246	0	0	74.5878	129.071	0	0	9.84758	14.8871	0	85.7175	35.0123	0	0	0	6.20874	0	66.9	14.0496	0	0	0	0	0	118.12	0	0	5.66566	6.52361	30.036	15.1398	10.7331	123.897	0
PWY-5417: catechol degradation III (ortho-cleavage pathway)	0	0	105.826	86.8305	0	0	0	0	0	121.026	61.3884	0	0	0	0	0	93.473	47.1827	0	0	0	0	0	72.3708	37.3263	0	0	0	0	0	23.0124	21.6031	0	0	0	0	0	0	19.4949	0	0	0	0	0	87.4801	116.085	0	0	0
PWY-5419: catechol degradation to 2-hydroxypentadienoate II	0	0	0	0	0	0	0	0	0	0	0	0	0	0	0	0	0	0	0	0	0	0	0	0	0	0	0	0	0	0	0	0	0	0	0	0	0	0	0	0	0	0	0	0	0	0	0	0	0
PWY-5420: catechol degradation II (meta-cleavage pathway)	0	0	0	0	0	0	0	0	0	0	0	0	0	0	0	0	0	0	0	0	0	0	0	0	0	0	0	0	0	0	0	0	0	0	0	0	0	0	0	0	0	0	0	0	0	0	0	0	0
PWY-5431: aromatic compounds degradation via &beta;-ketoadipate	0	0	105.826	86.8305	0	0	0	0	0	121.026	61.3884	0	0	0	0	0	93.473	47.1827	0	0	0	0	0	72.3708	37.3263	0	0	0	0	0	23.0124	21.6031	0	0	0	0	0	0	19.4949	0	0	0	0	0	87.4801	116.085	0	0	0
PWY-5464: superpathway of cytosolic glycolysis (plants), pyruvate dehydrogenase and TCA cycle	383.135	456.94	109.523	264.481	245.994	136.47	0	211.837	334.943	27.6421	532.477	464.917	827.645	0	83.8572	1120	0	1139.04	475.506	789.553	0	1112.65	623.368	0	1101.69	92.9753	352.445	0	494.824	902.534	0	702.189	0	272.842	0	563.011	703.537	295.16	768.578	27.3791	349.129	0	381.587	398.411	12.3972	0	152.659	306.319	39.7372
PWY-5484: glycolysis II (from fructose 6-phosphate)	3693.79	3994.89	3562.55	4192.34	4367.73	4152.78	3047.9	4064.35	4825.63	3740.43	3608.4	3871.61	4520.16	2743.58	4487.23	4257.63	3981.1	3960.14	4440.18	5482.56	3642.25	3570.33	3567.79	3806.55	3575.79	3304.72	4910.95	3396.2	5769.91	3390.68	4362.88	3796.98	2981.32	4253.96	3214.06	5621.92	3214.34	4764.37	3893.58	4285.11	5099.94	3565.51	4152.03	4568.3	5314.1	5012.65	5163.96	4793.96	2871.61
PWY-5494: pyruvate fermentation to propanoate II (acrylate pathway)	0	7.50053	0	2.39923	7.51037	3.06409	0	3.6512	11.1641	0	0	16.85	2.22818	0	8.95458	0	2.33347	0	5.59922	10.7651	5.91595	25.4672	34.2055	27.0604	90.4892	130.359	110.985	61.2817	5.46837	55.537	48.989	112.7	13.2298	213.025	19.7474	0	42.7316	55.6305	124.742	59.2513	480.851	37.371	30.4235	3.83346	4.3133	3.61819	7.11161	17.0346	5.82036
PWY-5497: purine nucleobases degradation II (anaerobic)	299.476	219.752	1578.4	1585.03	130.657	328.733	385.235	578.27	522.059	1388.62	1173.21	85.03	99.3274	428.893	1054.45	1603.28	1214	1255.28	87.0705	125.857	562.046	2454.91	1052.81	1787.46	877.055	684.676	295.225	1365.75	2827.62	793.81	1965.49	849.339	715.233	229.952	1225.47	1981.62	637.867	1819.7	971.467	699.352	254.79	1485.52	231.309	205.079	1422.99	1301.7	61.9455	111.572	473.142
PWY-5505: L-glutamate and L-glutamine biosynthesis	580.325	511.747	1881.62	1825.08	1316.03	1129.5	1423.92	1174.61	875.758	994.351	1139.07	2183.04	1923.32	1768.71	1141.79	1234.99	1045.61	1091.27	2303.99	2211.41	2121.36	734.555	1085.25	1099.13	901.871	1322.02	1737.24	1705.22	496.034	894.538	998.086	762.867	1389.45	1204.14	839.176	1177.8	732.337	1099.65	687.69	1217.59	945.394	1117.46	984.884	445.534	1048.06	1272.21	881.898	1011.18	1659.89
PWY-5514: UDP-N-acetyl-D-galactosamine biosynthesis II	0	0	0	0	0	0	5.60805	0	0	0	3.24234	0	0	9.69107	0	3.86087	0	0	0	0	0	0	0	0	0	0	0	0	0	0	0	0	0	0	0	0	10.9418	0	0	0	0	0	0	8.72057	0	0	0	0	0
PWY-5517: L-arabinose degradation III	0	0	0	0	0	0	0	0	0	0	0	0	0	0	0	0	0	0	0	0	0	0	0	0	0	0	0	0	0	0	0	0	0	0	0	0	0	0	0	0	0	0	0	0	0	0	0	0	0
PWY-5531: 3,8-divinyl-chlorophyllide a biosynthesis II (anaerobic)	25.8995	0	0	0	13.588	0	0	8.58117	0	0	0	0	0	0	9.04431	0	0	0	8.73273	0	0	21.3517	28.6786	0	0	15.767	0	11.1161	26.2078	15.4397	0	0	0	28.3843	0	0	3.41931	0	0	17.5517	0	12.3192	3.69871	2.91433	0	0	3.69453	0	15.2388
PWY-561: superpathway of glyoxylate cycle and fatty acid degradation	0	400.686	617.362	577.998	0	194.889	0	1204.22	1303.95	1477.8	1170.74	0	0	0	1995.4	2268.24	1512.1	1465.26	0	0	65.1987	1078.54	1247.11	1190.91	1014.38	141.215	0	212.734	787.899	1043.04	1201.81	1025.39	0	69.3648	334.095	1448.68	1208.89	1164.28	1258.26	111.505	0	411.825	0	76.6693	817.1	613.435	0	0	0
PWY-5647: 2-nitrobenzoate degradation I	0	0	0	0	0	0	0	0	0	0	0	0	0	0	0	0	0	0	0	0	0	0	0	0	0	0	0	0	0	0	0	0	0	0	0	0	0	0	0	0	0	0	0	0	0	0	0	0	0
PWY-5651: L-tryptophan degradation to 2-amino-3-carboxymuconate semialdehyde	0	0	0	0	0	0	0	0	0	0	0	0	0	0	0	0	0	0	0	0	0	0	0	0	0	0	0	0	0	0	0	0	0	0	0	0	0	0	0	0	0	0	0	0	0	0	0	0	0
PWY-5654: 2-amino-3-carboxymuconate semialdehyde degradation to 2-hydroxypentadienoate	0	0	0	0	0	0	0	0	0	0	0	0	0	0	0	0	0	0	0	0	0	0	0	0	0	0	0	0	0	0	0	0	0	0	0	0	0	0	0	0	0	0	0	0	0	0	0	0	0
PWY-5656: mannosylglycerate biosynthesis I	0	0	0	0	0	0	0	268.944	381.417	222.827	76.0029	0	0	0	838.483	1078.47	364.048	326.484	0	0	0	349.002	482.747	296.976	470.344	0	0	42.7761	180.507	405.881	219.81	203.006	0	0	0	753.901	425.968	141.143	349.996	15.3147	0	102.495	0	0	0	0	0	0	0
PWY-5659: GDP-mannose biosynthesis	2109.53	2493.6	3102.27	3427.63	2543.45	2776.3	2047.83	1684.9	1733.4	2007.85	2487.02	2234.72	2910.2	2211.01	2123.35	2134.97	1973.49	2839.61	2321.55	2601.31	2386.01	2022.87	1742.82	2284.81	2583.45	4255.31	1836.33	2750.45	1773.92	1814.82	1811.55	1786.26	3278.57	1913.17	4292.23	2241.78	1813.82	1988.08	1667.58	2406.11	1559.22	3173.7	2125.78	1946.57	2781.37	2864.9	2717.39	2525.45	2328.35
PWY-5667: CDP-diacylglycerol biosynthesis I	10502.3	10445.8	7520.31	7390.59	8951.99	9173.94	9817.86	8275.88	8031.32	4365.17	5295.8	8414.38	8625.49	9434.89	7429.93	5421.16	4504.18	5445.27	7824.46	8602.24	8891.12	8528.45	7449.43	5405.47	6987.03	9189.88	9168.57	8968.56	9658.12	7979.72	5341.3	6091.16	9896.66	8935.6	9932.41	8003.25	6488.01	5873.56	5537.66	7708.36	8009.76	10139.6	9828.57	9307.45	5888.87	6498.63	8224.25	8315.72	9479.19
PWY-5675: nitrate reduction V (assimilatory)	0	335.353	136.854	135.219	5.4999	169.535	0	616.986	791.964	724.75	421.937	6.18873	3.268	6.1605	1577.03	2084.91	783.309	774.767	2.03764	11.3155	59.9606	378.707	1177.91	506.399	471.752	9.69796	20.3955	91.5403	461.308	836.788	578.274	510.647	0	16.016	224.739	1455.68	865.143	487.843	641.059	24.0141	17.5631	194.902	4.01941	10.8727	116.773	114.589	6.0748	16.5708	0
PWY-5676: acetyl-CoA fermentation to butanoate II	968.994	935.264	1036.11	1192.85	1219.18	1147.62	894.969	999.017	1276.57	1914.17	1867.19	633.417	1079.06	818.626	973.609	1851.73	1720.64	1835.87	705.896	909.62	1306.78	645.562	1727.97	2456.44	2597.37	878.729	944.141	1088.58	699.951	1433.68	1782.23	2454.07	597.166	1127.33	489.927	1268.11	1412.55	1294.77	2290.25	978.669	1343.82	604.44	863.339	1052.66	1128.26	1162.59	1825.01	1455.55	1196.4
PWY-5677: succinate fermentation to butanoate	0	3.61868	8.56702	2.96534	0	0	0	0	0	0.88032	0	0	0	0	0	5.30209	0	0	25.1023	0	19.4425	37.6507	69.9952	250.387	304.569	135.959	194.21	8.95018	46.0653	114.853	250.232	359.366	42.9433	216.957	6.44327	10.0136	48.4565	221.381	306.328	123.76	286.654	28.9377	0	0	2.81365	8.57046	0	0	1.98421
PWY-5686: UMP biosynthesis I	12371.7	11344.8	9806.57	9614.03	11504.2	10772.5	12765.1	8584.96	8293.65	5867.96	7037.07	11009.6	11104.4	12168.1	6266.59	6079.1	5797.96	6495.06	9735.61	10491.9	11131.9	8298.3	8668.59	7023.27	8168.21	10240.7	11132.2	10635.9	9209.34	9182.29	7319.05	9757.99	12364	11716	11965.1	7464.16	9275.64	8582.66	10086.2	10951.2	13311.3	11913.8	12343.7	12132.5	10066.8	10384.6	11405	11150.9	13549.1
PWY-5690: TCA cycle II (plants and fungi)	314.732	320.418	144.387	160.425	147.619	77.9827	305.751	119.716	192.783	18.0524	419.055	470.152	733.171	326.723	45.7958	848.705	336.65	895.096	946.44	1274.71	435.469	967.019	1181.46	831.143	744.036	815.098	1020.96	431.297	618.959	1194.9	570.924	604.807	253.19	865.521	252.481	332.737	757.875	392.557	769.137	236.909	1019.16	155.85	258.311	268.679	58.3867	148.002	87.077	185.311	264.244
PWY-5692: allantoin degradation to glyoxylate II	2.58995	0	0	0	0	0	0	0	3.89245	8.50976	4.34714	0	0.569424	0	16.007	18.7887	18.8958	16.6025	0	1.38692	4.09803	0	53.8286	17.3847	14.5509	0	2.94602	4.52287	41.5042	20.2791	3.62511	13.875	0	0	0	7.01743	0	0	16.1774	0	0	21.4139	0	0	5.18453	8.81302	0	0	0
PWY-5695: inosine 5'-phosphate degradation	8728.08	8304.74	8112.85	7884.78	8207.68	7051.24	9359.49	8169.75	8248.55	6589.58	7760.09	8943.8	8184.16	9256.49	7334.72	7973.14	6581.81	7407.78	8999.37	8504.52	9020.75	8256.54	8855.6	7015.99	7601.7	8591.74	8444.7	9110.68	8856.92	8400.1	7233.83	7674.03	8054.18	7486.49	7781.91	6829.43	9032.17	7446.37	7503.52	7907.37	8859.18	7159.33	8040.36	8060.99	7869.22	7477.12	7078.39	7668.93	8475.71
PWY-5705: allantoin degradation to glyoxylate III	2.69638	0	69.8281	45.5045	0	0	0	154.646	141.967	286.726	126.067	0	1.634	0	379.107	431.294	245.9	168.349	0	1.47498	9.58261	82.0654	213.982	216.798	220.713	0	2.94602	9.77832	66.9308	111.143	126.017	150.767	0	0	31.2021	265.598	114.42	111.261	142.373	16.481	0	51.5091	0	1.09848	96.7923	53.2824	0	0	0
PWY-5723: Rubisco shunt	26.5381	174.618	879.54	627.385	32.7683	73.7064	0	1712.55	1460.25	3101.83	2481.1	0	0	0	2868.07	3572.23	2961.34	2877.64	19.4004	32.0973	121.647	1377.47	2033.16	2169.73	1716.34	62.3172	79.939	174.767	907.144	1303.9	2464.27	2024.44	10.5481	0	113.473	2312.26	1453.85	2497.09	2525.3	76.1529	0	593.333	114.617	97.9663	870.388	635.306	15.5521	25.3467	0
PWY-5724: superpathway of atrazine degradation	0	0	0	0	0	0	0	0	0	0	0	0	0	0	0	0	0	5.28118	0	0	0	0	0	44.2288	0	0	0	18.3144	21.8735	32.6539	30.9636	22.2158	0	10.0599	0	34.233	13.4428	8.84835	18.6562	14.6264	0	45.005	0	0	0	0	0	0	0
PWY-5747: 2-methylcitrate cycle II	0	15.659	158.917	161.773	0	14.8827	0	83.6412	159.569	1263.05	772.17	0	0	0	203.264	298.319	1224.67	944.192	0	11.2935	2.95798	62.1806	82.5792	761.191	486.915	0	0	17.6456	60.5048	68.0732	952.882	549.94	8.58151	2.56484	17.361	163.004	95.4084	855.125	672.799	11.835	0	11.4924	2.56558	0.627702	278.537	213.797	0	0	0
PWY-5754: 4-hydroxybenzoate biosynthesis I (eukaryotes)	0	0	0	9.32734	0	0	0	0	0	0	48.8993	0	0	0	0	0	0	429.372	0	0	0	0	0	7.96472	414.977	0	0	0	0	0	0	178.636	0	0	0	0	0	0	235.318	0	0	0	0	0	0	0	0	0	0
PWY-5823: superpathway of CDP-glucose-derived O-antigen building blocks biosynthesis	0	0	0	0	0	0	0	0	0	0	0	0	0	0	0	0	0	0	0	0	0	0	0	0	0	0	0	0	0	0	0	0	0	0	0	0	0	0	0	0	0	0	0	0	0	0	0	0	0
PWY-5837: 2-carboxy-1,4-naphthoquinol biosynthesis	114.525	184.224	572.837	530.149	143.39	186.303	15.9642	561.108	1300.91	1959.84	1222.08	256.39	230.023	34.6573	1066.89	1375.41	1878.34	1650.35	335.816	259.068	48.899	706.765	787.608	1369.97	982.708	308.99	176.024	99.7579	725.403	669.832	1350.88	906.143	53.4199	134.284	142.289	1281.98	831.224	1348.16	1000.32	58.5821	0	291.444	75.2357	95.4331	615.803	506.991	94.3639	82.9432	0
PWY-5838: superpathway of menaquinol-8 biosynthesis I	347.762	511.155	1334.35	1194.79	434.192	492.644	53.7251	1360.7	2175.39	3221.35	2199.49	750.344	644.613	115.789	2212.5	2253.9	2985.73	2456.41	969.984	718.622	163.089	1848.39	1851.43	2489.85	1937.52	902.505	517.706	328.768	1951.4	1650.37	2413.02	1693.12	175.957	411.03	449.656	2499.8	1893.01	2436.59	1799.72	191.042	0	824.367	231.822	284.326	1302.13	1139.24	275.279	256.214	0
PWY-5840: superpathway of menaquinol-7 biosynthesis	350.601	502.602	1168.65	1129.87	438.351	498.503	53.0147	1345.85	2163	2949.42	2152.41	738.521	624.559	97.5952	2120.01	2022.44	2868.29	2248.77	934.574	679.436	92.2827	1439.32	1618.44	2309.85	1623.81	390.984	497.48	260.829	1279.52	1430.8	2311.7	1644.48	156.72	405.473	0	1831.47	1655.84	2285.46	1698.87	184.254	0	108.668	238.022	298.203	1055	1038.4	285.048	261.137	0
PWY-5845: superpathway of menaquinol-9 biosynthesis	115.944	199.356	1168.65	859.813	25.0269	114.179	49.0891	986.986	1237.48	2949.42	1948.74	268.594	166.544	112.222	1939.9	2022.44	2868.29	2113.51	184.654	425.234	161.271	1437.24	1618.44	2309.85	1554.13	156.043	83.7915	289.782	1693.51	1430.8	2311.7	1551.45	0	319.266	0	1831.47	1655.84	2285.46	1674.29	47.7604	0	0	131.379	174.322	1055	1038.4	52.1761	184.419	0
PWY-5850: superpathway of menaquinol-6 biosynthesis	115.944	199.356	1168.65	859.813	28.2852	114.179	0	986.986	1237.48	2949.42	1948.74	268.594	166.544	0	1939.9	2022.44	2868.29	2113.51	184.654	425.234	0	1437.24	1618.44	2309.85	1554.13	156.043	83.7915	0	1279.52	1430.8	2311.7	1551.45	0	319.266	0	1831.47	1655.84	2285.46	1674.29	47.7604	0	0	131.379	174.322	1055	1038.4	52.1761	184.419	0
PWY-5855: ubiquinol-7 biosynthesis (early decarboxylation)	0	27.1072	224.472	298.96	0	9.56264	0	85.7949	93.9748	1627.78	1004.69	0	0	0	234.955	282.426	1367.17	1159.66	0	2.33355	20.1512	146.446	141.053	799.481	640.628	16.3927	0	79.3732	71.3912	72.2211	814.107	736.501	9.90449	0	46.7137	187.447	104.709	998.335	756.501	37.4551	0	120.96	5.00288	1.54684	368.673	248.968	1.40188	0	0
PWY-5860: superpathway of demethylmenaquinol-6 biosynthesis I	77.8403	134.878	883.098	637.629	18.903	77.4439	0	717.739	913.25	2568.29	1617.39	183.356	113.315	0	1519.07	1671.67	2565.03	1809.48	124.81	297.307	0	1034.29	1159.98	1911.22	1183.38	105.364	56.3142	0	911	993.905	1910.13	1221.91	0	217.755	0	1424.58	1159.59	1884.38	1339.88	31.9678	0	0	88.5339	117.739	820.199	810.272	35.1492	126.502	0
PWY-5861: superpathway of demethylmenaquinol-8 biosynthesis I	236.927	353.709	1027.76	926.56	301.547	354.424	35.9289	1024.74	1747.11	2886.56	1884.91	535.247	466.408	77.6006	1776.11	1915.56	2707.91	2204.7	696.718	519.918	109.476	1361.09	1341.48	2099.6	1528.91	649.138	363.436	222.035	1440.83	1153.86	2015	1355.95	118.854	282.218	307.069	2070.39	1335.33	2040.93	1462.21	129.343	0	584.211	157.505	193.646	1053.32	903.921	194.072	177.748	0
PWY-5862: superpathway of demethylmenaquinol-9 biosynthesis	77.8403	134.878	883.098	637.629	16.7308	77.4439	32.7884	717.739	913.25	2568.29	1617.39	183.356	113.315	75.1869	1519.07	1671.67	2565.03	1809.48	124.81	297.307	108.274	1034.29	1159.98	1911.22	1183.38	105.364	56.3142	195.407	1232.88	993.905	1910.13	1221.91	0	217.755	0	1424.58	1159.59	1884.38	1339.88	31.9678	0	0	88.5339	117.739	820.199	810.272	35.1492	126.502	0
PWY-5870: ubiquinol-8 biosynthesis (late decarboxylation)	0	0	7.63279	0	0	0	0	0	0	0	0	0	0	0	0	0	0	0	0	0	0	0	0	0	0	0	0	0	0	0	0	17.4722	0	0	0	0	0	0	16.7738	0	0	0	0	0	0	0	0	0	0
PWY-5873: ubiquinol-7 biosynthesis (late decarboxylation)	0	22.9622	9.04407	0	0	4.1079	0	0	0	0	0	0	0	0	0	0	0	0	0	0	0	0	0	0	0	0	0	0	0	0	0	0	0	0	0	0	0	0	0	0	0	0	0	0	0	0	0	0	0
PWY-5896: superpathway of menaquinol-10 biosynthesis	115.944	199.356	1168.65	859.813	25.0269	114.179	0	986.986	1237.48	2949.42	1948.74	268.594	166.544	0	1939.9	2022.44	2868.29	2113.51	184.654	425.234	0	1437.24	1618.44	2309.85	1554.13	156.043	83.7915	0	1279.52	1430.8	2311.7	1551.45	0	319.266	0	1831.47	1655.84	2285.46	1674.29	47.7604	0	0	131.379	174.322	1055	1038.4	52.1761	184.419	0
PWY-5897: superpathway of menaquinol-11 biosynthesis	319.486	478.06	1281.04	1138.85	398.027	460.084	47.3319	1282.68	2200.94	3185.25	2156.87	683.36	588.537	101.99	2106.89	2200.42	2949.52	2436.85	881.629	655.682	143.677	1708.5	1757.71	2468.59	1876.27	821.636	468.473	291.12	1783.32	1578.38	2463.67	1681.68	156.541	374.638	403.838	2381.54	1873.68	2470.43	1808.91	170.699	0	761.448	213.285	270.024	1321.61	1122.53	256.5	233.222	0
PWY-5898: superpathway of menaquinol-12 biosynthesis	319.486	478.06	1281.04	1138.85	398.027	460.084	47.3319	1282.68	2200.94	3185.25	2156.87	683.36	588.537	101.99	2106.89	2200.42	2949.52	2436.85	881.629	655.682	143.677	1708.5	1757.71	2468.59	1876.27	821.636	468.473	291.12	1783.32	1578.38	2463.67	1681.68	156.541	374.638	403.838	2381.54	1873.68	2470.43	1808.91	170.699	0	761.448	213.285	270.024	1321.61	1122.53	256.5	233.222	0
PWY-5899: superpathway of menaquinol-13 biosynthesis	319.486	478.06	1281.04	1138.85	398.027	460.084	47.3319	1282.68	2200.94	3185.25	2156.87	683.36	588.537	101.99	2106.89	2200.42	2949.52	2436.85	881.629	655.682	143.677	1708.5	1757.71	2468.59	1876.27	821.636	468.473	291.12	1783.32	1578.38	2463.67	1681.68	156.541	374.638	403.838	2381.54	1873.68	2470.43	1808.91	170.699	0	761.448	213.285	270.024	1321.61	1122.53	256.5	233.222	0
PWY-5910: superpathway of geranylgeranyldiphosphate biosynthesis I (via mevalonate)	187.363	112.047	73.724	82.1938	520.896	566.89	20.7124	96.1933	125.157	18.2637	15.4312	294.892	500.35	0	14.1586	48.7898	21.6986	42.1862	239.14	357.032	0	42.7033	11.9899	19.8233	0	140.495	277.265	0	9.62634	53.7395	0	18.4012	120.284	133.771	0	18.0035	41.0317	8.11637	0	240.466	306.977	0	141.62	154.011	137.212	133.772	658.707	588.415	16.1647
PWY-5913: partial TCA cycle (obligate autotrophs)	810.582	848.087	1281.59	1396.14	1201.43	1375.57	133.733	1522.59	1363.58	2692.86	2029.89	1115.24	1165.54	106.458	1957.84	2055.52	2894.6	2214.08	762.933	847.958	149.439	804.925	1042.92	1776.11	1429.21	488.683	708.177	144.509	686.167	1033.13	2448.17	1555.56	716.628	540.869	174.326	1730.73	1216.59	1824.4	1889.56	1343.81	775.911	261.294	1025.87	1107.4	1679.73	1478.65	1626.35	1478.71	339.062
PWY-5918: superpathway of heme b biosynthesis from glutamate	181.545	459.243	497.086	408.408	228.662	252.568	0	1121.49	1801.75	2097.64	1507.14	76.7437	309.049	23.7413	2015.09	2918.7	2038.56	1748.8	140.186	233.2	165.647	962.781	1520.45	1635.56	1285.73	152.321	102.487	331.666	843.741	1157.17	1513.53	1307.02	151.571	99.06	172.775	1605.09	1218.9	1541.42	1403.62	291.438	65.6106	266.833	198.362	239.02	585.153	551.38	248.497	288.178	123.524
PWY-5920: superpathway of heme b biosynthesis from glycine	0	142.576	230.137	212.076	17.7014	101.788	0	623.296	1170.6	1030.15	781.585	0	35.7747	0	1401.74	1675.82	927.139	1203.05	0	0	18.8571	666.14	830.833	772.263	922.83	89.2213	42.6039	78.9591	616.716	474.968	609.338	748.241	43.1221	46.6517	114.01	1190.31	571.22	585.046	742.41	111.83	0	172.607	8.44504	0	336.481	239.932	0	0	0
PWY-5941: glycogen degradation II	11738.8	12101.9	10991.6	11477.4	10786.6	13047	12895.1	10030.4	9565.18	5838.32	7024.73	10676.8	11419.8	11822.1	7224.09	7177.4	6078.25	5961.75	9771.98	11164.2	10137.3	6106.9	7181.93	6130.35	6675.42	8781.82	11176.4	7329.25	5973.85	7240.09	6603.56	7337.65	10486.2	10497.2	9456.09	6319.63	7424.7	6385.21	7105.66	9273.37	10827	9810.38	12552	12329.2	11851.2	12265	12500.8	11898.4	12268
PWY-5971: palmitate biosynthesis (type II fatty acid synthase)	1687.79	1635.31	2883.43	2751.21	0	0	947.274	3392.31	3640.96	5819.4	4665.28	1170.09	1347.53	1254.47	4917.36	3845.96	5722.9	4863.2	1149.52	791.028	1673.32	4406.88	3995.02	5268.04	4096.91	974.113	0	2087.27	3125.34	4007.31	5193.61	3903.12	547.822	0	1118.56	4823.91	3662.88	4916.78	4058.77	835.502	0	987.465	1373.72	1772.92	3270.36	2720.01	1122.71	1240.53	796.913
PWY-5972: stearate biosynthesis I (animals)	0	29.41	50.5076	0	0	5.21905	67.1844	13.0064	8.59761	0	0	0	0	0	1.59711	9.44063	14.7116	0	0	0	14.9131	76.972	85.3157	876.158	553.2	12.5448	0	30.3542	28.6522	7.90423	850.438	660.386	0	0	21.0003	177.118	114.498	501.041	556.426	7.91546	0	0	0	0	0	0	0	3.47826	29.7103
PWY-5973: cis-vaccenate biosynthesis	5330.53	4652.04	4580.55	3957.65	5936.2	3404.74	7007.85	5325.37	4743.59	6336.36	5139.99	6910.43	5072.11	8183.12	5421.61	3533.32	6019.19	5184.11	7115.28	4907.75	8174.4	7497.49	5610.49	6465.29	4865.25	7812.58	4403.1	8687.38	8766.04	4965.72	5674.89	4384.85	6670.73	3179.32	8987.16	6045.24	4461.96	5917.22	4321.45	5851.19	2400.12	6985.43	4145.53	3970.73	3638	3123.16	3176.28	4086.83	7286
PWY-5981: CDP-diacylglycerol biosynthesis III	485.562	359.434	661.529	553.709	1691.98	1326.85	74.9983	452.043	1090.44	1852.78	1472.04	987.336	1244.29	21.0754	373.203	688.954	1966.37	2039.86	678.174	1259.48	0	85.2437	352.838	1268.67	1821.48	618.761	1161.92	56.8862	143.034	224.683	1421.44	1113.81	707.402	554.12	17.8383	370.426	154.592	1334.57	1198.03	1386.85	750.821	8.24036	386.74	621.223	733.005	597.608	2071.07	2039.49	44.4728
PWY-5989: stearate biosynthesis II (bacteria and plants)	1236.96	1188.11	2456.59	2506.71	732.573	745.213	646.795	3236.48	3462.48	5242.91	4238.68	1380.45	1308.29	961.938	4814.78	3498.53	5338.41	4390.41	1274.81	1368.38	1447.22	4247.56	4029.55	4563.96	3643.75	1063.18	1158.07	1806.47	3262.8	3931.28	4700.56	3493.47	463.437	700.516	1268.85	4921.77	3848.77	4257.67	3577.06	1134.66	762.237	1343.18	1021.61	1384.1	3273.94	2733.07	1033.45	1045.17	552.378
PWY-5994: palmitate biosynthesis (type I fatty acid synthase)	0	93.4277	0	83.2182	0	0	0	0	185.362	0	151.297	329.043	462.694	0	0	100.118	53.415	63.2634	286.639	277.604	0	0	44.5571	0.117996	0	0	0	0	0	0	40.6973	0	27.0318	0	0	0	0	0	104.576	116.782	0	0	0	0	52.4452	129.002	218.532	252.326	108.655
PWY-6030: serotonin and melatonin biosynthesis	0	0	0	0	0	0	0	0	0	0	0	0	0	0	0	0	0	0	0	0	0	0	0	0	0	0	0	0	0	0	0	0	0	0	0	0	0	0	0	0	0	0	0	0	0	0	0	0	0
PWY-6060: malonate degradation II (biotin-dependent)	0	0	0	0	0	0	0	0	0	0	0	0	0	0	0	0	0	0	0	0	0	0	0	0	0	0	0	0	0	0	0	0	0	0	0	0	0	0	0	0	0	0	0	0	0	0	0	0	0
PWY-6071: superpathway of phenylethylamine degradation	0	0	0	0	0	0	0	0	0	0	0	0	0	0	0	0	0	4.55383	0	0	0	0	0	7.07975	5.95914	0	0	0	0	0	0	0	0	0	0	0	0	0	0	0	0	0	0	0	0	0	0	0	0
PWY-6084: 3,5-dichlorocatechol degradation	0	0	0	0	0	0	0	0	0	0	0	0	0	0	0	0	0	0	0	0	0	0	0	0	0	0	0	0	0	0	0	0	0	0	0	0	0	0	0	0	0	0	0	0	0	0	0	0	0
PWY-6113: superpathway of mycolate biosynthesis	0	0	0	0	0	0	0	0	0	0	0	0	0	0	0	0	0	0	120.58	0	0	0	0	0	0	0	0	0	0	0	0	0	0	0	0	0	0	0	0	0	0	0	0	0	0	0	0	0	0
PWY-6121: 5-aminoimidazole ribonucleotide biosynthesis I	9556.72	9495.28	8822.06	8715.96	10671.4	10461.3	8647.65	7912.51	8118.24	5267.71	6634.96	10563.6	9839.3	8894.03	6164.16	6756.99	5354.28	6134.16	10897.3	10647.9	8836.55	7768.95	7729.18	6451.4	7260.95	9469.03	10464.4	9263.66	7719.77	8986.14	5924.42	7373.67	9948.44	10728.4	9230.63	6308.44	9123.83	6410.02	7097.76	9466.3	10542.6	10179.7	10108	10249.3	8430.15	8860.12	10307.7	10098.6	9613.43
PWY-6122: 5-aminoimidazole ribonucleotide biosynthesis II	10118.8	10500.1	8837.13	8642.23	10570.7	10426	10388.3	8373.71	8865.22	5547.8	6880.73	10552.9	9765.2	10817.2	6684.76	7005.93	5833.03	6385.4	11405.5	10711.2	9913.5	7865.04	7891.69	6832.27	7110.46	9619.69	10868.3	9504.75	9596.05	9281.25	6666.31	7779.68	10557.7	10739.9	10011	7727.93	9303.76	7106.3	7562.9	9695.39	11060.5	10572.2	10671.8	10635	8590.32	8997.1	10607.8	10288.7	10817.1
PWY-6123: inosine-5'-phosphate biosynthesis I	6448.89	6466.45	6464.8	6074.55	7152.62	7701.43	5472.74	5631.5	5618.24	4712.93	5688.67	7929.06	7905.49	5617.54	4765.16	4935.28	5104.99	4909.34	7859.12	7718.25	6867.06	7091.97	5788.47	5811.51	5678.14	8983.54	6203.63	8327.88	8310.26	6038.65	5421.6	5255.95	8203.99	6636.45	8221.85	5321.82	5864.99	5550.2	4966.92	8223.9	6314.92	6810.37	6690.91	6973.18	6288.3	6687.91	7893.84	7451.53	5878.43
PWY-6124: inosine-5'-phosphate biosynthesis II	5902.24	6041.68	6050.26	5663.2	6697.61	7318.99	4929.25	5237.17	5268.77	4519.65	5439.58	7413.04	7486.09	5143.01	4542.88	4745.97	4933.23	4687.83	7459.41	7326.52	6352.01	6879.56	5467.8	5600.49	5396.29	8760.48	5743.65	8097.18	8222.28	5645.6	5154.76	4932.06	7765.8	6139.41	8020.08	5124.09	5431.72	5209.76	4596.93	7867.7	5902.94	6368.2	6190.17	6469.83	5912.3	6283.66	7499.94	7100.65	5370.68
PWY-6125: superpathway of guanosine nucleotides de novo biosynthesis II	3071.07	2604.66	3793.6	3282.39	6227.09	4061.16	2780.13	4467.81	3612.53	4705.79	5502.3	6604.55	4740.73	4587.99	4492.78	3222.63	4996.89	5092.38	6669.17	5699.71	4846.43	5875.54	3707.91	4637.29	5036.54	6656.74	4919.17	6937.99	6183.06	4501.56	4146.3	4991.99	6196.31	4547.3	5796.61	4781.68	3755.55	4540.39	4572.16	6295.93	5123.9	5224.06	3327.79	3406.56	2896.78	2748.25	4354.87	5993.81	2636.54
PWY-6126: superpathway of adenosine nucleotides de novo biosynthesis II	4210.72	3621.18	5012.52	4392.53	7872.69	5453.33	3685.83	5708.08	4648.31	5385.78	6517.89	8157.82	6226.63	5717.01	5434.48	4187.5	5631.16	6060.72	7985.42	7280.82	6049.92	6795.54	5017.22	5484.98	6425.47	7826.98	6598.51	8079.63	7153.38	6223.28	4995.19	6491.81	7667.51	6389.14	7214.85	5514.72	5239.43	5410.93	6012.66	7787.74	6890.74	6713.05	4544.05	4651.63	3873.12	3717.01	5824.6	7656.33	3571.05
PWY-6138: CMP-N-acetylneuraminate biosynthesis I (eukaryotes)	0	0	0	0	0	0	16.9363	0	0	7.51207	3.95086	0	0	0	0	0	1.07286	2.51409	0	12.1961	0	0	0	7.88605	5.10201	0	30.6499	0	0	0	0	0	0	0	0	0	0	1.65772	19.2154	0	57.7072	0	0	0	0	0	0	0	0
PWY-6143: CMP-pseudaminate biosynthesis	41.4036	21.3831	0	6.30808	0	0	69.3528	32.9113	23.6541	28.7923	0	0	9.40788	166.405	112.282	13.7907	20.1966	0	8.21904	0	231.554	131.37	67.5468	0	15.5101	18.0507	0	261.403	215.635	22.7448	11.2358	16.2468	9.94025	0	147.181	35.1003	17.585	0	17.072	0	0	225.824	16.2487	8.07045	11.6688	0	0	4.74471	35.2396
PWY-6147: 6-hydroxymethyl-dihydropterin diphosphate biosynthesis I	3234.34	2503.27	2285.23	2193.19	2177.27	2322.41	6738.97	4275.98	3093.47	3449.07	2459.29	3470.97	3290.18	5953.85	3914.46	1895.05	3034.84	2622.36	4128.44	3362.84	6365.47	5508.57	2231.46	3327.52	2620.88	4165.18	2613.91	6530.8	6137.57	2401.89	3586.73	1787.66	3562.15	2639.25	6385.34	4211.29	1665.91	3494.47	1327.67	2981.47	2799.18	4667.82	2976.27	2625.88	1303.86	1758.9	1968.72	2593.64	5809.8
PWY-6151: S-adenosyl-L-methionine salvage I	9911.19	8764.11	8897.19	8925.37	10344.3	9245.09	9617.65	7053.93	7345.78	5092.75	6832.16	9799.37	9068.52	7724.72	4588.59	5334.27	4645.36	5816.63	7973.4	8972.09	7605.39	3575.92	6931.67	4591.59	6806.59	5261.74	8536.02	3844.57	3592.99	7470.05	4194.61	7233.83	6562.85	8972.02	4923.91	3506.63	6936.43	3768.51	7262.85	6148.08	9147.72	6251.54	9680.37	9398.82	8447.69	8926.82	9230.91	9189.3	8939.33
PWY-6160: 3-dehydroquinate biosynthesis II (archaea)	113.248	58.2936	0	0	14.1426	31.3143	0	101.813	88.8847	0	0	22.8307	26.7134	0	61.9104	71.7699	0	0	16.6264	17.0613	0	41.7254	14.6003	0	0	12.8263	85.2645	0	41.1262	56.3666	0	0	96.0771	87.2047	0	5.46676	71.0434	0	0	417.149	134.106	0	143.608	186.136	0	0	11.4633	11.8261	0
PWY-6163: chorismate biosynthesis from 3-dehydroquinate	11652.1	11054.7	10145.1	9811.39	11974.6	11523.4	11004.4	8100.26	7921.95	5617.55	6514.49	10879.4	11460.1	10459.7	6360.05	6164.56	5543.74	6329.52	10098.3	10602.8	10082.2	8030.76	9259.71	6634.87	7591.78	9462.71	9175.03	9418.08	8704.83	10179.4	6221.84	8935.75	10721.6	12401.3	10255.1	6609.04	9895.98	6833.77	8846.75	10138	8708.02	10702.1	12194.5	11910.1	9150.1	9951.94	11574.4	11516	10893.5
PWY-6165: chorismate biosynthesis II (archaea)	296.886	154.09	0	0	37.6443	83.067	0	265.747	232.649	0	0	60.6738	70.9552	0	162.385	187.649	0	0	44.2116	45.372	0	110.303	38.8142	0	0	34.0993	223.841	0	108.813	148.821	0	0	252.296	229.297	0	14.5474	187.026	0	0	1036.24	348.501	0	374.938	482.658	0	0	30.5054	31.4827	0
PWY-6167: flavin biosynthesis II (archaea)	304.514	113.824	0	0	128.97	58.1166	0	199.79	188.912	0	0	0	95.0195	0	66.2531	97.0507	0	0	0	57.6342	0	0	55.5029	0	0	0	101.638	0	0	115.867	0	0	0	0	0	0	73.4076	0	0	168.328	275.991	0	0	125.114	0	0	0	0	0
PWY-6168: flavin biosynthesis III (fungi)	417.478	705.708	1679.14	666.608	923.984	485.304	1617.7	2826.57	2552.1	1656.54	1703.32	538.437	1123.45	1877.37	3404.36	3196.2	2352.29	2275.22	983.734	353.598	1800.64	3539.77	3429.76	1983.55	2565.02	129.39	668.519	1195.15	2418.05	2922.68	1335.06	1627.74	0	333.487	1119.82	3220.98	2329.72	1660.11	1553.84	949.932	708.544	1409.68	259.594	315.644	566.957	650.91	0	147.478	866.307
PWY-6174: mevalonate pathway II (haloarchaea)	123.04	93.0987	0	0	44.9467	8.24946	0	52.8499	88.072	0	0	5.47798	11.9579	0	4.25298	33.9149	0	0	14.0751	18.14	0	17.1139	0	0	0	0	197.496	0	0	23.8279	0	0	110.558	13.8502	0	0	8.12818	0	0	237.598	70.3777	0	91.3347	85.6588	0	0	31.0019	31.1438	0
PWY-6182: superpathway of salicylate degradation	0	0	90.6593	66.9897	0	0	0	0	0	94.2882	23.6091	0	0	0	0	0	59.0073	39.4191	0	0	0	0	0	37.0507	10.9387	0	0	0	0	0	0	0	0	0	0	0	0	0	0	0	0	0	0	0	62.9285	50.3919	0	0	0
PWY-6185: 4-methylcatechol degradation (ortho cleavage)	0	0	82.2911	57.4197	0	0	0	0	0	92.3397	19.5261	0	0	0	0	0	54.3404	40.7789	0	0	0	0	0	120.12	8.53055	0	0	0	0	0	0	1.66025	0	0	0	0	0	0	0	0	0	0	0	0	60.1863	99.005	0	0	0
PWY-6210: 2-aminophenol degradation	0	0	0	0	0	0	0	0	1.53987	0	0	0	0	0	0	0	0	0	0	0	0	0	0	0	0	0	0	0	0	2.53488	0	0	0	0	0	0	0	0	0	0	0	0	0	0	0	0	0	0	0
PWY-6215: 4-chlorobenzoate degradation	5.0025	0	20.4336	19.733	0	0	0	0	0	12.2071	0	0	0	0	0	0	11.3723	14.1358	0	0	0	0	0	0	0	0	0	0	0	0	4.60649	6.52243	4.8271	0	0	0	0	0	12.4499	0	0	0	5.0884	0	11.5545	9.27793	3.73834	0	0
PWY-621: sucrose degradation III (sucrose invertase)	1716.32	1621.3	3044.91	3201.32	3352.68	3865.33	1805.68	1708.78	1660.69	2694.98	2528.49	2622.06	3761.86	1961.49	2012.09	1902.38	2734.2	2232.01	2523.26	3634.37	2021.07	3348.02	1431.91	3191.92	2182.74	5096.15	2135.18	5248.03	3995.06	1007.32	2984.32	1460.85	4615.21	1324.26	4992.22	2678.95	906.37	2843.29	1392.06	3122	1398.65	3469.74	1946.34	1873.98	3138.97	2713.58	3816.04	3276.4	1941.46
PWY-622: starch biosynthesis	276.769	175.934	700.209	405.173	1742.45	1727.47	199.16	861.617	523.748	663.233	370.804	1809.88	1389.25	35.63	275.151	192.488	810.586	179.323	1376.95	828.827	75.5824	159.037	71.4354	801.447	20.408	593.453	768.797	0	182.321	544.654	784.565	258.565	1406.62	930.867	58.2877	397.707	769.833	383.622	191.315	3131.43	1100.95	105.995	352.725	421.636	1177.96	1262.08	3822.44	3297.68	457.268
PWY-6269: superpathway of adenosylcobalamin salvage from cobinamide II	0	0	0	0	0	0	0	0	0	0	0	0	0	0	0	0	0	0	0	0	0	0	0	0	0	0	0	0	0	0	0	0	0	0	0	0	0	0	0	0	0	4.49224	0	0	0	0	0	0	0
PWY-6270: isoprene biosynthesis I	6194.51	6721.86	4944.26	5074.64	6834.85	6492.56	5756.77	4919.92	5762.54	4385	4264.49	5636.27	6285.15	6245.12	4501.71	4457.63	4384.98	4306.32	6144.78	6257.67	6320.24	6410.55	4396.48	5300.77	4894.54	7823.47	6175.87	7858.93	7153	4457.02	5192.19	4953.65	7539.89	4385	8005.4	5152.23	3026.16	5886	5089.37	6815.5	6322.45	7414.31	5735.06	6892.93	4395.3	4652.12	6012.54	6325.55	5619.82
PWY-6277: superpathway of 5-aminoimidazole ribonucleotide biosynthesis	10118.8	10500.1	8837.13	8642.23	10570.7	10426	10388.3	8373.71	8865.22	5547.8	6880.73	10552.9	9765.2	10817.2	6684.76	7005.93	5833.03	6385.4	11405.5	10711.2	9913.5	7865.04	7891.69	6832.27	7110.46	9619.69	10868.3	9504.75	9596.05	9281.25	6666.31	7779.68	10557.7	10739.9	10011	7727.93	9303.76	7106.3	7562.9	9695.39	11060.5	10572.2	10671.8	10635	8590.32	8997.1	10607.8	10288.7	10817.1
PWY-6281: L-selenocysteine biosynthesis II (archaea and eukaryotes)	0	0	0	0	0	1.51521	34.4708	0	0	0	0	0	0	8.32208	0	0	0	0	0	0	7.11763	0	0	0	0	7.19526	0	0	0	0	0	0	0	0	0	0	0	0	0	0	0	0	0	0	0	0	0	0	21.3501
PWY-6282: palmitoleate biosynthesis I (from (5Z)-dodec-5-enoate)	1250.13	1195.09	2447.5	2462.85	745.098	745.549	646.683	3203.1	3456.64	5691.42	4425.33	1415.61	1320.17	965.937	4855.84	3594.18	5563.87	4641.38	1305.18	1386.54	1452.77	4350.2	4254.57	4867.58	3887.03	1082.67	1200.05	1815.07	3280.89	4082.15	4893.71	3718.1	469.766	727.418	1282.57	4875.64	3869.83	4503.04	3873.64	1177.47	779.549	1363.99	1018.54	1369.98	3124.3	2590.04	1043.62	1067.47	553.648
PWY-6284: superpathway of unsaturated fatty acids biosynthesis (E. coli)	722.63	931.58	1268.93	907.151	0	0	462.402	807.606	1150.07	3629.96	2572.63	104.498	151.17	258.993	2099.39	1834.62	3619.27	2962.06	96.4539	56.5775	240.613	782.963	854.399	2667.28	1883.01	84.9354	0	334.023	416.402	1022.02	3205.41	2039.17	67.3648	0	121.766	1436.46	857.445	2624.73	2184.29	61.8515	0	90.3684	581.339	822.962	1231.13	923.588	156.937	206.109	283.69
PWY-6285: superpathway of fatty acids biosynthesis (E. coli)	0	1019.02	1830.14	1374.16	0	0	0	1252.95	1414.01	4444.04	3345.57	201.264	0	0	2945.09	2496.6	4381.92	3725.43	186.709	110.843	322.974	1252.29	1463.17	3484.95	2655.12	163.864	0	601.924	762.245	1595.8	3895.01	2749.28	0	0	230.168	2245.68	1441.5	3361.88	2904.62	120.854	0	173.709	649.498	647.429	1857.26	1436.76	276.535	139.933	187.548
PWY-6292: superpathway of L-cysteine biosynthesis (mammalian)	1882.07	1689.4	1207.37	921.789	2504.58	3176.01	1323.13	1392.74	1306.99	725.889	966.999	2736.02	2673.2	1633.54	417.707	786.203	805.343	807.308	2513.97	2838.03	1348.71	422.633	1264.76	912.639	1471.99	1792.21	2492.78	696.363	308.497	1045.71	761.773	1312.89	821.823	2368.66	451.387	330.398	1121.47	493.01	1126.53	677.556	2098.03	366.352	2558.16	2263.87	1233.63	1069.75	3275.24	3050.99	1907.12
PWY-6293: superpathway of L-cysteine biosynthesis (fungi)	0	76.9134	68.9535	12.6431	0	48.554	17.0111	448.661	471.671	217.31	221.428	0	0	11.3843	570.958	969.859	432.913	393.131	1.88353	1.40893	22.154	368.194	501.308	224.526	325.549	7.5081	6.11865	45.5472	198.272	453.721	277.15	345.096	25.6373	0	135.607	482.14	294.647	224.546	368.577	4.58867	0	82.5965	8.61608	14.6389	62.8857	37.7383	2.67233	0	0
PWY-6305: superpathway of putrescine biosynthesis	1108.53	1099.29	1894.42	1769.44	1042.51	943.705	1302.23	1806.84	1690.29	2352.24	1799.9	2128.21	1705.77	1450.42	2140.27	1783.47	2275.55	2045.93	2141.81	1798.46	1474.55	2578.79	1718.21	2167.66	1688.4	1343.07	1724.67	1572.43	2126.56	1924.58	1686.07	1401.71	671.932	1026.05	569.394	2263.23	1741.52	1908.7	1458.5	895.269	707.415	1486.88	1185.19	1112.44	874.844	1161.78	938.104	1162.08	1328.15
PWY-6307: L-tryptophan degradation X (mammalian, via tryptamine)	0	0	2.30574	0	0	0	0	0	0	0	0	0	0	0	0	0	0	0	0	0	0	0	2.16035	0	0	0	0	0	0	0	0	0	0	0	0	0	0	0	0	0	0	0	0	0	0	0	0	0	0
PWY-6309: L-tryptophan degradation XI (mammalian, via kynurenine)	0	2.69756	0	0	0	0	0	0	0	0	0	0	0	0	0	0	0	0	0	0	0	0	0	0	0	0	0	0	0	0	0	0	0	0	0	0	0	0	0	0	0	0	0	0	0	0	0	0	0
PWY-6313: serotonin degradation	0	0	2.90205	0	0	0	0	0	0	0	0	0	0	0	0	0	0	0	0	0	0	0	2.84446	0	0	0	0	0	0	0	0	0	0	0	0	0	0	0	0	0	0	0	0	0	0	0	0	0	0
PWY-6317: D-galactose degradation I (Leloir pathway)	7389.4	7135.97	6929.46	7223.59	8042.04	8828.74	7773.5	6529.5	5687.42	3411.73	4897.61	8334.06	8174.9	7526.58	6458.96	4643.84	3648.85	4132.27	7035.88	7714.28	6010.73	3960.25	4817.54	3676.4	4108.81	5092.34	7091.46	3907.57	2654.8	4013.62	3514.19	3839.7	6767.91	5407.97	6631.91	3771.02	3708.72	3601.56	3517.64	5987.49	6133.9	6972.83	7411.49	7044.72	5777.01	6438.19	8291.35	8157.2	7472.12
PWY-6318: L-phenylalanine degradation IV (mammalian, via side chain)	0	32.1076	62.8513	68.2028	0	5.21905	0	0	150.116	101.084	121.192	0	0	0	0	123.085	105.811	530.521	0	0	0	0	22.8637	329.484	416.201	0	0	8.18576	0	0	350.373	392.947	0	0	0	0	1.69988	231.93	246.538	0	0	0	1.86005	0	84.1951	75.9618	0	0	0
PWY-6328: L-lysine degradation X	0	27.173	3.02131	0	0	5.79146	0	104.27	74.5126	0	0	0	0	0	354.63	438.421	0	0	0	4.73313	0	98.5274	197.132	0	0	0	0	0	69.5768	129.809	3.58505	0	0	0	0	279.475	164.01	0	26.5959	0	0	0	10.1554	8.54122	0	0	0	0.642141	0
PWY-6344: L-arginine degradation XIV (oxidative Stickland reaction)	0	0	0	0	0	0	0	0	0	0	0	0	0	0	0	0	0	0	0	0	0	0	0	0	0	0	0	0	0	0	0	0	0	0	0	0	0	0	2.4788	0	0	0	0	0	0	0	0	0	0
PWY-6349: CDP-archaeol biosynthesis	220.607	102.573	0	0	15.6678	17.5764	0	86.6025	106.379	0	0	6.31007	23.7673	0	20.7086	67.3934	0	0	0	15.8065	0	0	33.9894	0	0	25.5901	131.211	0	12.4487	48.2089	0	0	65.2195	34.6254	0	6.45236	18.5033	0	0	182.209	107.26	0	144.613	117.089	0	0	15.4645	14.3055	0
PWY-6350: archaetidylinositol biosynthesis	150.11	0	0	0	0	14.5797	0	66.075	55.3925	0	0	5.35663	13.1958	0	16.4018	36.5196	0	0	0	7.30884	0	0	28.4446	0	0	18.7702	102.487	0	0	15.8776	0	0	48.0922	0	0	5.40106	0	0	0	150.126	0	0	85.7332	103.01	0	0	8.67412	12.6109	0
PWY-6351: D-myo-inositol (1,4,5)-trisphosphate biosynthesis	0	11.8429	0	0	0	0	0	0	0	0	0	0	0	0	0	0	0	0	0	0	0	0	0	0	0	0	0	0	0	0	0	0	0	0	0	0	0	0	0	0	0	0	0	0	0	0	0	0	0
PWY-6352: 3-phosphoinositide biosynthesis	0	0.0657942	0	0	0	0	0	0	0	0	0	0	0	0	0	0	0	0	0	0	0	0	0	0	0	0	0	0	0	0	0	0	0	0	0	0	0	0	0	0	0	0	0	0	0	0	0	0	0
PWY-6353: purine nucleotides degradation II (aerobic)	2076.39	2396.68	3319.37	3143.04	1918.03	1668.31	1985.58	2577.4	2544.51	3083.02	3030.23	1011.03	1425	1453.08	3596.65	5182.96	2811.35	4183.39	1061.13	1425.2	1967.42	4104.57	3281.62	2728.38	3861.79	1957.67	2722.29	2918.27	3941.08	2256.97	3015.35	2877.72	1762.68	2834.95	1621.67	4124.74	2121.81	2711.32	3345.08	2049.36	2454.81	2486.33	2151.86	1930.29	3115.39	3117.81	1807.74	1729.55	2033.32
PWY-6367: D-myo-inositol-5-phosphate metabolism	0	0	0	0	0	0	0	0	0	0	0	0	0	0	0	0	0	0	0	0	0	0	0	0	0	0	0	0	0	0	0	0	0	0	0	0	0	0	0	0	0	0	0	0	0	0	0	0	0
PWY-6368: 3-phosphoinositide degradation	0	0	0	0	0	0	0	0	0	0	0	0	0	0	0	0	0	0	0	0	0	0	0	0	0	0	0	0	0	0	0	0	0	0	0	0	0	0	0	0	0	0	0	0	0	0	0	0	0
PWY-6385: peptidoglycan biosynthesis III (mycobacteria)	12672.9	11757.7	8838	8668.28	10534.7	10017.6	13194.2	9464.78	9177.62	5911.63	7063.01	10056.4	10012	11782	7374.14	7379.85	5768.41	6341.1	10063	10223.5	11440.2	8989.18	10402.9	6699.84	8194.82	9317.3	10785.6	9894.92	8867.3	11419.9	6715.18	8940.33	10109.4	13899.5	10093.6	7308.63	11704.7	7062.81	9083.73	9366.99	11209.9	10420.9	11445.2	11561.3	8787.73	9149.86	9693.79	10240	12490.5
PWY-6386: UDP-N-acetylmuramoyl-pentapeptide biosynthesis II (lysine-containing)	13159.8	12255.9	9461.07	9339.14	11640.1	11330.5	13694.7	9685.1	9686.47	5744.99	7024.92	11087	11420.4	12741.9	7223.67	7337.18	5602.84	6228.7	10755.3	11300.2	12074.1	9314.42	11084.5	6531.95	8428.41	9313.17	11454.6	9892.31	8623.67	11748.2	6599.91	9708.06	10431.7	14565.7	10142.3	7099.45	12462.4	7024.49	9918.84	10226.5	12123.9	10529.1	12295.8	12633.9	8938.22	9718.09	11380.6	11607.6	13034.2
PWY-6387: UDP-N-acetylmuramoyl-pentapeptide biosynthesis I (meso-diaminopimelate containing)	13225.5	12108.6	9407.86	9271.1	11359.5	11051.9	13528	9507	9356.96	5735.06	6972.76	10834.6	11017.1	12475.3	7154.39	7107.99	5512.65	6139.15	10388.8	10800.7	11788.4	8838.13	10610.3	6430.42	8273.84	9201.36	11009.3	9851	8585.92	11788.8	6404.54	9416.31	10361.7	14274	10272.7	7026.05	12298.9	6854.09	9690.64	9834.04	11777	10621.9	12004.4	12242.3	8850.79	9590.79	10816.6	11205.8	12765
PWY-6396: superpathway of 2,3-butanediol biosynthesis	0	8.55324	27.1918	8.16816	8.71203	0	2.65448	0	0	0.997696	8.28599	0	45.0835	0	0	0	1.38131	8.58586	0	0	0	0	4.9868	4.58217	51.2241	0	9.00801	0	0	3.77928	0	58.8205	0	0	0	0	13.0129	0	66.8531	9.92301	15.305	0	8.7016	17.1273	3.59918	33.7361	0	0	0
PWY-6435: 4-hydroxybenzoate biosynthesis III (plants)	138.225	218.239	3.99529	0	0	0	0	730.645	259.511	0	1.21288	0	0	0	308.906	118.907	4.26462	0	0	0	0	167.309	37.8061	4.16919	0	0	0	6.37024	195.173	174.262	8.43187	0	0	0	0	412.425	181.849	0	0	0.191195	0	0	176.084	176.832	0.0999772	14.877	0	0	9.18029
PWY-6467: Kdo transfer to lipid IVA III (Chlamydia)	0	0	0.218648	0	0	0	0	0	0	59.8618	42.4987	0	0	0	0	0	56.5666	51.9895	0	0	0	0	0	46.9033	28.612	0	0	0	0	0	17.2443	12.7286	0	0	0	0	0	15.8883	15.8047	0	0	0	0	0	2.65654	0	0	0.142698	0
PWY-6470: peptidoglycan biosynthesis V (&beta;-lactam resistance)	2093.14	1283.97	2294.29	3644.67	1338.6	1527.8	957.892	818.257	850.115	1269.99	4020.72	1035.72	1645.78	1135.22	349.516	715.095	1534.34	3430.16	559.477	1409.59	616.522	1273.64	1047.53	1925.4	2827.53	531.042	1239.37	605.523	341.382	841.466	175.547	2352.27	635.747	1194.48	161.44	351.437	165.182	240.865	1314.03	1217.34	2458.83	289.074	1443.25	1692.15	2618.46	2983.77	1593.77	1290.79	1545.41
PWY-6471: peptidoglycan biosynthesis IV (Enterococcus faecium)	0	47.8981	10.9721	1095.72	0	0	0	9.28786	0	57.5964	2528.1	13.8856	0	41.6104	0	0	51.3632	2333.25	0	0	0	0	30.3889	64.5437	1043.83	0	0	0	0	0	22.0711	1444.11	0	0	0	0	0	0	1403.43	27.3791	0	31.8591	52.573	33.0216	0	0	0	0	0
PWY-6478: GDP-D-glycero-&alpha;-D-manno-heptose biosynthesis	0	0	0	0	0	0	0	0	0	0	0	0.537396	5.99133	29.8298	0	0	0	0	12.6025	2.06937	17.1008	23.9595	7.41719	0	0	2.78425	19.9989	34.6222	0	0	0	0	0	6.83958	0	0	0	0.73198	0	18.6224	0	55.2297	2.05247	2.08487	0	0	0	0	26.1122
PWY-6501: D-glucuronate degradation II	0	0	0	0	0	0	0	0	0	0	0	0	0	0	0	0	0	0	0	0	0	0	0	0	0	0	0	0	0	0	0	0	0	0	0	0	0	0	0	0	0	0	0	0	0	0	0	0	0
PWY-6507: 4-deoxy-L-threo-hex-4-enopyranuronate degradation	947.672	1006.52	1564.37	1391.12	2206.04	2552.99	780.939	875.179	1140.64	1902.51	1677.88	2183.65	2451.84	729.388	1021.83	1265.96	1858.31	2222.25	1619.36	2045.68	1309.67	1120.27	1070.78	1745.55	2019.07	1205.68	2117.34	874.952	973.999	997.638	1482.43	1924.57	504.628	1997.64	504.603	1698.48	845.077	1585.84	1866.87	909.972	1498.38	528.761	1072.14	852.374	1368.89	1435.01	2497.74	2422.35	1186.67
PWY-6518: bile acids epimerization	0	0	0	0	0	0	0	0	0	0	0	0	0	0	0	0	0	0	0	5.50365	0	0	6.247	0	0	0	0	0	0	0	0	2.88568	0	0	0	0	0	0	0	0	0	0	5.516	19.9295	1.6282	0	0	0	0
PWY-6519: 8-amino-7-oxononanoate biosynthesis I	1162.85	998.821	2370.64	2296.55	803.494	794.171	729.644	2492.65	2681.51	4843.51	3723.6	1534.58	1433.64	1085.51	3570.02	3036.43	4742.27	4077.26	1447	1489.59	1585.97	4358.02	3449.82	4572.91	3509.22	1273.53	1269.17	2083.1	3571.07	3275.46	4406.75	3000.24	562.554	792.024	1503.13	4532.29	2755.73	4276.7	3119.62	1326.13	821.826	1559.58	918.2	1057.12	2239.69	2127.9	1029.8	1077.16	626.403
PWY-6524: lychnose and isolychnose biosynthesis	0	0	0	0	0	0	0	3.01182	1.56126	0	0	0	0	0	0	0	0	0	0	0	0	0	0	0	0	0	0	0	0	0	0	0	0	0	0	0	0	0	0	0	0	0	0	0	0	0	0	0	0
PWY-6527: stachyose degradation	6600.07	6657.18	5764.95	5837.89	5988.82	6950.96	7024.27	6084.98	4850.8	2747.68	4171.18	5497.51	6026.31	5944.27	6447.84	4912.46	2965.67	3747.52	5058.29	6148.8	4651.17	3263.55	4121.27	2741.71	2890.51	2821.54	4935.48	2226.59	1806.93	2585.35	2327.06	3043.19	4265.26	3966.62	5206.81	3866.99	2678.63	2332.54	2913.54	2423.7	4385.24	5493.62	6664.14	6035.31	4823.84	5374.14	6317.46	5904.66	6476.76
PWY-6531: mannitol cycle	17.0298	395.423	23.6537	230.865	144.315	41.5503	171.27	1008.93	908.416	695.312	1174.7	248.78	172.61	168.531	1580.33	1774.97	1195.56	1644.72	453.417	137.591	463.354	1719.83	993.615	1373.29	1020.81	223.867	187.695	1056.38	1549.09	708.938	1628.11	896.439	310.829	188.06	772.595	1796.84	737.183	1620.17	1030.01	417.761	206.868	779.637	60.227	75.4811	122.586	6.85233	108.602	99.5318	81.2204
PWY-6545: pyrimidine deoxyribonucleotides de novo biosynthesis III	159.725	687.023	1211.31	1226.03	323.362	173.003	231.425	895.74	2138.58	2068.62	1865.4	307.217	159.563	86.7513	2037.19	2005.63	2001.97	2630.83	475.489	143.139	415.657	1389.41	1181.57	1718.57	2039.15	2280.4	273.016	1734.68	431.497	1266.75	1510.47	1829.48	2148.88	178.428	1681.27	1421.07	1266.28	1642.46	1957.12	824.814	9.91058	1377.88	289.013	237.383	1030.08	833.7	161.99	96.4995	150.641
PWY-6549: L-glutamine biosynthesis III	1543.78	1482.34	1524.37	1809.29	1772.52	2040.92	513.959	1819.04	1744.67	703.376	984.724	1816.07	1754.87	518.094	2159.78	1941.31	751.016	1016.63	1332.26	1603.08	657.256	1079.6	1403.22	1226.98	1005.85	942.329	1272.11	591.445	824.111	1420.36	1041.19	963.956	1360.71	1000	449.06	1457.19	1592.67	1121.65	988.036	1830	1430.89	615.078	1689.54	1752.61	1723.71	1556.75	2178.44	1976.67	849.957
PWY-6557: glycosaminoglycan-protein linkage region biosynthesis	0	8.68483	0	0	0	2.18863	0	0	0	0	0	0	0	0	0	0	0	0	0	0	0	0	0	0	0	0	0	0	0	0	0	0	0	0	0	0	0	0	0	0	0	0	0	0	0	0	0	0	0
PWY-6558: heparan sulfate biosynthesis (late stages)	0	0	0	0	0	0	0	0	0	0	0	0	0	0	0	0	0	0	0	0	0	0	0	0	0	0	0	0	0	0	0	0	0	0	0	0	0	0	0	0	0	0	0	0	0	0	0	0	0
PWY-6562: norspermidine biosynthesis	0.354787	3.48709	5.56558	18.5199	0	6.49856	15.5904	0	0.769935	12.794	10.6997	0	6.56076	4.97163	3.67874	0	22.3021	31.4024	6.26702	3.3242	4.99158	0.977939	22.5936	78.0542	49.3058	7.47682	54.7846	8.28131	0	15.8315	88.1241	34.0352	2.39567	52.1518	8.59102	0	15.2013	24.4352	28.2733	5.16226	14.1759	25.9613	4.44701	2.21937	31.3357	28.6625	0.146029	3.62096	13.4133
PWY-6565: superpathway of polyamine biosynthesis III	0.354787	3.48709	0	8.54556	0	6.63324	15.5904	0	0.769935	2.31231	1.88536	0	7.00639	0	3.71463	0	2.52122	0	0	3.34622	5.0224	0.977939	7.4892	3.7562	7.53056	0	55.9176	0	0	15.8776	0	8.26174	2.39567	53.4627	0	0	15.2403	0	9.07652	0.917735	14.3013	26.0164	4.44701	2.21937	0	5.17462	0.146029	3.76366	13.4397
PWY-6572: chondroitin sulfate degradation I (bacterial)	31.3277	29.6074	52.9128	32.2413	11.9935	8.58617	36.2654	157.927	89.9541	93.1966	16.3438	25.1363	6.46173	61.4969	127.428	21.4728	58.6989	19.2115	53.5094	11.2274	182.408	686.228	65.4945	140.041	16.755	25.7152	21.7552	83.5138	533.884	76.1848	51.4525	14.8632	7.04399	98.661	21.4179	95.2347	124.189	55.9319	16.3825	151.503	0	111.396	37.6071	30.3539	37.5486	33.8371	20.3418	9.23969	22.038
PWY-6583: pyruvate fermentation to butanol I	0	0	0	0	0	0	0	0	0	0	0	0	0	0	6.65761	14.7427	0	0	0	0	4.19046	0	30.8929	0	8.28566	0	0	0	0	16.3154	0	2.6485	0	36.4493	0	0	4.65026	2.10983	9.46791	0	10.2869	0	0	0	0	0	0	0	2.80435
PWY-6588: pyruvate fermentation to acetone	322.714	272.914	300.661	296.291	253.874	354.323	115.638	179.986	235.45	202.943	190.998	112.905	160.8	166.802	84.7006	291.417	280.124	374.252	81.8822	184.526	290.806	192.776	598.614	863.454	655.547	243.356	440.996	278.602	308.623	543.11	538.659	647.717	282.94	404.048	107.626	684.502	572.333	516.95	440.612	405.275	428.915	187.241	204.37	211.042	155.936	296.59	139.166	256.91	302.394
PWY-6590: superpathway of Clostridium acetobutylicum acidogenic fermentation	1445.76	1405.3	1201.35	1211.48	456.284	823.094	548.467	1548.72	1115.51	327.843	762.935	810.879	627.332	619.832	815.405	1284.03	342.913	1369.85	711.598	432.631	704.553	751.995	1238	1407.36	2024.95	549.968	562.576	387.47	995.772	1366.05	1238.12	1674.74	1031	823.03	1037.54	1354.72	1751.08	908.603	1278.09	987.234	349.379	1315.15	1511.02	1657.02	1041.42	1284.68	600.924	450.818	599.788
PWY-6594: superpathway of Clostridium acetobutylicum solventogenic fermentation	0	0	0	0	0	0	0	0	0	0	0	0	0	0	0	0	0	0	0	0	5.88514	0	0	0	13.5713	0	0	0	0	0	0	4.40758	0	52.1803	0	0	0	3.5092	15.376	0	16.5595	0	0	0	0	0	0	0	0
PWY-6595: superpathway of guanosine nucleotides degradation (plants)	206.025	221.661	180.762	153.928	300.346	470.859	142.407	119.245	1014.52	172.378	150.841	367.388	373.889	119.103	11.754	313.286	160.942	57.2549	299.19	344.22	216.795	67.3556	303.835	266.513	98.5299	621.233	349.556	364.887	85.0495	219.291	327.982	62.892	527.513	446.454	96.3507	24.5479	229.211	158	100.867	1040.37	501.049	81.1359	113.912	186.607	289.048	234.313	509.875	520.883	129.397
PWY-6596: adenosine nucleotides degradation I	0	57.1093	0	3.63928	0	11.2125	0	0	1.06935	0	0	0	0	0	0	0	0	0	0	0	0	0	0	0	0	0	0	0	0	0	0	0	0	0	0	0	0	0	0	0	0	0	0	0	0	0	0	0	0
PWY-6604: superpathway of Clostridium acetobutylicum acidogenic and solventogenic fermentation	0	0	0	0	0	0	0	0	0	0	0	0	0	0	0	0	0	0	0	0	8.22687	0	0	0	18.9591	0	0	0	0	0	0	6.16666	0	71.3882	0	0	0	4.90857	21.4332	0	22.832	0	0	0	0	0	0	0	0
PWY-6606: guanosine nucleotides degradation II	1080.54	1185.48	2022.23	1886.74	632.396	747.839	1062.95	1256.15	1248.36	1814.59	1242.79	453.927	490.992	757.021	1925.77	3260.88	1458.45	1337.88	487.595	478.465	964.608	2665.45	1625.03	1681.32	1529.52	1156.31	571.244	1710.47	2575.73	998.629	1893.17	1239.32	1028.49	646.426	934.989	2483.44	664.987	1673.72	1033.38	1289.38	739.154	1321.02	1114.3	953.68	1883.31	1898.3	763.629	817.945	1065.68
PWY-6607: guanosine nucleotides degradation I	211.063	229.622	181.975	154.872	332.397	532.477	144.202	121.92	1248.36	174.585	153.735	416.656	446.305	121.084	11.772	319.765	164.054	57.7609	325.919	395.536	225.885	67.5186	316.797	267.674	99.6728	590.825	409.836	368.041	85.0495	232.748	330.566	63.3862	504.628	646.426	95.5751	24.6004	254.572	158.172	102.973	990.599	739.154	81.88	115.579	193.108	293.276	236.617	763.629	817.945	131.355
PWY-6608: guanosine nucleotides degradation III	1796.75	2850.07	2775.59	2610.66	1657.23	1752.79	1528.83	4165.23	3915.44	2911.57	2348.68	813.393	1397.94	1116.09	6545.82	7973.14	2899.78	3546.04	816.853	1058.37	2132.95	3502.65	5063.94	2830.74	3345.08	4581.38	2131.73	2798.57	4452.64	5297.72	2876.11	2450.28	3837.58	2682.03	3177.84	6178.95	5439.59	2990.38	2906.48	3140.72	2003.94	2484.68	2019.97	2058.57	2619.03	2545	1360.97	1368.49	1748.22
PWY-6609: adenine and adenosine salvage III	13521.4	13120.9	9289.51	9764.35	10858.5	11435.9	13871.6	8552.64	9458.95	6126.91	8423.2	10594.2	11616.9	12165.9	6606.56	7497.63	6333.98	7951.73	9805.64	11651.6	11446.5	8072.93	11924.4	7137.04	9856.83	10498.6	13988.6	10214.1	8356.6	13846.8	6958.8	9813.63	10737	13862.3	10669.5	6017.34	13081.4	7193.26	10885.2	10033.9	15575.3	11626.1	12324.6	12189.5	7650.73	8691.54	10946.1	10246.4	12011.1
PWY-6612: superpathway of tetrahydrofolate biosynthesis	484.746	788.806	469.735	690.519	871.781	969.362	481.993	591.192	1753.12	247.464	483.698	418.753	1175.49	306.836	825.006	1013.03	377.003	1104.21	460.746	758.931	336.346	468.963	488.058	416.053	1203.52	1316.26	646.141	157.663	249.227	297.48	361.149	464.535	742.372	133.258	192.761	587.309	411.626	307.389	445.662	1176.44	85.1808	273.365	382.229	341.47	410.592	460.278	994.326	707.657	398.245
PWY-6628: superpathway of L-phenylalanine biosynthesis	4713.38	4674.08	4800.37	4639.22	5355.68	5356.66	2382.71	5918.75	4274.44	3465.21	3887.49	5557.37	5247.12	4670.23	4573.91	3632.79	3557.46	3669.23	4951.56	4922.48	3372.31	3118.93	3391.96	3360.38	3216.88	2901.57	4408.2	1683.56	2381.06	3488.85	3456.99	3217.3	2894.83	3809.59	780.709	3493.67	4036.23	2986.44	3433.27	3800.55	2466.73	905.833	5800.86	5420.61	6570.18	6488.89	5985.92	6004.21	2399.71
PWY-6630: superpathway of L-tyrosine biosynthesis	2744.99	3082.59	3394.47	3935.06	3368.41	3454.2	1549.95	2212.6	2122.77	1944.8	3268.75	3603.88	3187.69	1509.07	1554.42	1636.67	2069.48	2629.22	3067.6	2817.01	1825.47	1880.09	2559.74	2315.14	2353.88	2480.49	2782.97	1379.76	1849.19	2367.07	2135.59	2811.44	2125.5	2972.65	267.694	1959.51	2999.1	1772.6	3004.03	3234.69	2211.44	726.971	3043.4	2946.7	3460.6	3569.84	3698.05	3683.89	2121.73
PWY-6641: superpathway of sulfolactate degradation	0	0	0	0	0	0	0	0	0	0	0	0	0	0	0	0	0	0	0	0	0	0	0	0	0	0	0	0	0	0	0	0	0	0	0	0	0	0	0	0	0	0	0	2.55564	0	0	0	0	0
PWY-6690: cinnamate and 3-hydroxycinnamate degradation to 2-hydroxypentadienoate	0	47.8324	157.426	120.231	0	40.2035	0	353.679	324.228	637.105	438.185	0	0	0	826.513	980.477	574.678	545.732	0	0	0	345.05	395.307	346.554	243.468	0	0	0	199.331	297.688	419.631	427.773	0	0	0	812.169	375.909	482.181	385.034	0	0	5.18123	0	0	230.633	196.272	0	0	0
PWY-6700: queuosine biosynthesis I (de novo)	10070	10687.3	7918.45	8096.32	8479.76	9453.24	13491.3	6001.69	6871.37	4854.09	6103.17	8273.25	9538.55	12341	5773.68	4461.11	4584.64	5356.6	8210.29	9250.59	11082.8	7093.77	8358.04	5519.29	6949.44	8428.19	9901.79	9001.4	6883.41	9548.88	5021.55	7973.81	8159.66	12096.3	8924.22	5125.62	9339.26	5263.11	8398.53	7367.42	9962.64	9031.63	9054.98	8421.36	6281.66	6728.82	7845.55	7966.79	12490.3
PWY-6703: preQ0 biosynthesis	4105.21	3094.83	3034.39	2333.53	5107.88	3252.54	6606.09	4508.65	3979.75	4017.22	2757.4	5260.83	3602.67	7234.51	5429.4	3124.12	3580.89	3232.55	5265.2	4073.09	7248.21	6881.68	3607.83	4030.6	3472.04	6044.49	4165.72	8166.39	8248.62	3595.27	4461.68	2319.67	7410.96	3011.67	6368.09	6072.63	2995.16	5229.44	2453.36	5389.09	3351.28	5660.03	3499.41	3780.38	1983.36	2024.85	3314.81	3940.87	6060.18
PWY-6708: ubiquinol-8 biosynthesis (early decarboxylation)	0	0	1.9082	5.31065	0	0	0	6.14143	0	62.4088	24.3416	0	0	0	12.8845	14.6237	81.6044	91.5509	0	0	0	14.3431	6.64306	19.666	46.6936	0	0	15.8937	0	8.20381	26.6375	65.1848	0	0	0	0	0	39.8714	42.4378	0	0	8.73644	0	0	0.899795	0	0	0	0
PWY-6731: starch degradation III	1443.31	1591.96	1264.08	1205.54	1533.96	1487.73	1866.32	1298.26	1251.42	1046.81	492.392	2306.38	1656.08	2525.44	1781.35	1062.86	1246.99	515.531	3184.57	1539.33	3846.63	2391.92	1291.67	1603.5	474.854	3984.89	2214.55	3203.37	3936.19	1196.47	1191.38	585.003	1504.3	1241.84	1885.67	2652.71	967.351	1504.61	497.289	1336.83	1415.21	2378.9	1242.68	1164.45	660.478	973.98	1093.68	1097.33	1446.52
PWY-6748: nitrate reduction VII (denitrification)	0	0	0	2.9923	0	1.41419	0	1.71623	0	0	0	0	0.668454	0	0	0	0	0	0	0	0	0	0	0	0	0	0	0	0	0	0	0	0	0	0	0	0	0	0	0	0	0	0	0	0	0	0	0	0
PWY-6749: CMP-legionaminate biosynthesis I	0	0	39.5752	5.33761	4.64488	1.11115	28.0402	10.8358	6.84387	127.47	115.572	7.76624	0	93.8125	9.76211	0	159.078	226.347	23.0133	2.92794	143.523	552.291	5.22084	123.955	266.998	14.0151	43.2271	144.318	764.614	0	96.1554	93.1719	7.50882	77.1733	106.075	233.704	1.28957	111.649	113.932	30.7059	8.15428	152.874	0	0	6.12718	9.37899	0.642527	5.61873	0
PWY-6803: phosphatidylcholine acyl editing	0	166.459	503.824	2030.72	0	201.826	0	861.903	948.988	3723.94	1868.06	0	0	0	1862.12	1858.68	2821.8	1888.92	0	0	68.6189	715.24	752.646	1737.02	1774.52	0	0	169.703	354.184	508.82	1507.26	1170.95	19.5944	15.674	125.882	1409.93	621.708	1484.35	1620.17	47.3016	0	184.044	0	0	634.556	423.854	0	0	42.9648
PWY-6807: xyloglucan degradation II (exoglucanase)	82.0977	38.5554	61.3009	14.5841	76.2823	70.8107	150.67	55.7103	24.1246	117.669	19.43	146.102	46.8166	217.995	195.511	11.6487	257.808	66.8211	334.412	54.9924	533.021	2626.05	53.4506	1650.53	135.244	3990.37	22.3217	2976.49	3468.91	14.2414	1771.37	82.5384	3278.1	29.4387	3745.33	941.598	4.82611	927.01	45.4199	1485.37	0	2334.39	9.42851	43.9167	39.2054	0	16.9101	62.7336	137.625
PWY-6823: molybdopterin biosynthesis	5131.14	5745.67	4928.82	4913.43	5161.64	5939.31	3671.89	4148.39	4272.69	2269.78	2792.4	5025.99	5278.49	4075.01	3192.5	3143.39	2159.78	2545.84	4968.26	5566.39	3978.75	3075.99	4872.91	2062.68	3270.83	3076.91	5574.82	2242.58	1820.87	4667.27	2093.15	3428.74	2141.16	5245.99	753.086	2099.7	4451.61	1821.64	3552.2	3406.65	3904.39	1459.37	6166.95	5612.8	4376.32	4459.67	5249.29	5241.33	4095.28
PWY-6837: fatty acid &beta;-oxidation V (unsaturated, odd number, di-isomerase-dependent)	0	0	0	0	0	0	0	0	0	0	0	0	0	0	0	0	0	0	0	0	0	0	0	0	0	0	0	0	0	0	0	0	0	0	0	0	0	0	0	0	0	0	0	0	0	0	0	0	0
PWY-6859: all-trans-farnesol biosynthesis	173.384	94.7436	1160.07	1322.22	841.924	919.596	403.892	604.115	1168.95	2122.46	1979.63	1109.29	1556.85	775.898	705.546	833.169	1936.04	2259.76	1022.14	1782.96	794.463	702.649	808.617	1389.66	1640.74	280.615	1429.78	454.771	185.521	490.938	1117.89	1228.17	56.7452	547.537	93.7853	258.305	373.291	890.239	1232.6	187.218	714.942	73.5294	205.375	156.567	791.52	833.942	630.728	721.713	413.827
PWY-6863: pyruvate fermentation to hexanol (engineered)	0	0	0	0	0	0	0	0	0	0	0	0	0	0	9.63649	21.1423	0	0	0	0	6.25489	0	38.7062	0	10.0816	0	0	0	0	22.1918	0	3.63675	0	49.245	0	0	6.35014	3.12168	8.68513	0	15.1795	0	0	0	0	0	0	0	4.18008
PWY-6873: long chain fatty acid ester synthesis (engineered)	0	0	0	0	0	0	0	0	0	0	0	0	0	0	0	0	0	0	0	0	0	0	0	0	0	0	0	0	0	0	0	0	0	0	0	0	0	0	0	0	0	0	0	0	0	0	0	0	0
PWY-6876: isopropanol biosynthesis (engineered)	62.6909	21.5805	7.87132	0	17.7476	25.3208	9.72061	18.9122	12.6825	0	0	7.52355	2.451	1.11682	5.32968	6.53175	2.6151	0	7.67111	5.70178	7.82631	11.776	10.6757	352.709	183.897	25.5588	276.529	28.0609	6.14876	12.0522	178.011	314.223	29.9638	96.6946	5.90633	2.57569	54.6308	184.394	153.35	61.8324	205.864	31.3079	26.6179	53.5116	0.571299	8.00449	16.6765	17.6945	22.7523
PWY-6883: pyruvate fermentation to butanol II (engineered)	0	0	0	0	0	0	0	0	0	0	0	0	0	0	8.7213	19.1986	0	0	0	0	5.48458	0	37.248	0	9.87748	0	0	0	0	20.5786	0	3.3798	0	41.066	0	0	5.90075	2.79875	9.57973	0	13.1723	0	0	0	0	0	0	0	3.70386
PWY-6895: superpathway of thiamine diphosphate biosynthesis II	2408.58	2759.28	3467.16	2833.33	2832.27	2312.95	838.627	3607.96	3080.85	3733.37	3196	3240.9	2807.61	799.784	4041.71	3295.2	3566.28	3082.78	2316.88	2316.22	1470.79	4079.51	3811.97	3589.04	3031.22	1430.86	981.25	1804.72	3724.82	3612.67	3317.03	2996.11	2096.71	1312.37	774.385	4577.76	3957.74	3538.76	3163.58	1381.71	1094.68	2158.67	2662.86	2540.02	2799.52	2835.12	2430.32	2999.42	1464.14
PWY-6897: thiamine diphosphate salvage II	4151.4	3998.18	4800.37	4832.23	4648.85	4880.92	7344.45	3959.76	3441.27	3651.17	3419.21	5435.31	4862.01	7106.55	3857.85	3066.94	3704.96	3336	5994.94	4478.21	6615.42	5029.22	3778.75	3980.65	4008.28	5715.38	4810.33	6458.02	4803.04	4112.25	3815.59	3694.44	5579.98	4921.39	6161.37	4214.97	3877.83	4070.28	3555.79	4638.81	4287.02	5614.06	3872.21	4130.28	5536.1	5508.68	5023.22	4552.17	6866.01
PWY-6901: superpathway of glucose and xylose degradation	2652.74	2440.57	3869.45	4307.88	2892.28	2788.62	2489.3	3530.11	3080.57	3463.45	4141.87	3484.11	3431	2958.34	3865.4	3847.06	3805.85	4104.07	3823.33	3463.88	3616.86	4584.13	3401.12	4270.96	3709.77	5190.69	2978.82	5426.55	5263.01	3213.73	4507.47	3624.73	5130.13	2756.89	6124.5	4631.89	3202.87	4465.51	3704.88	4506.8	3307.37	5154.83	3028.58	3124.36	5161.27	4871.8	3387.62	3294.88	2353.36
PWY-6902: chitin degradation II (Vibrio)	248.812	694.852	790.074	864.261	720.788	688.948	470.59	616.953	1520.96	1173.36	1045.44	1409.66	1357.98	770.026	514.018	529.297	1039.05	1501.74	1734.24	1403.39	1435.76	1133.47	663.136	806.383	1528.62	1701.77	1405.19	890.687	1330.1	717.626	425.259	760.377	522.149	820.665	378.602	372.463	768.563	458.112	650.173	392.465	908.888	510.379	337.267	378.437	565.7	666.272	712.504	643.514	406.896
PWY-6906: chitin derivatives degradation	286.491	194.553	208.173	224.719	558.818	401.092	295.918	552.981	381.417	666.731	234.902	679.13	421.844	460.2	779.73	219.898	665.924	163.558	981.73	356.262	657.071	858.223	463.502	873.385	181.162	1261.36	455.159	835.648	1054.08	386.524	294.915	277.816	258.84	442.208	420.721	229.262	350.528	149.324	222.906	198.957	612.449	574.786	175.037	248.704	291.177	175.209	390.408	487.206	309.167
PWY-6920: 6-gingerol analog biosynthesis (engineered)	97.2116	44.9374	2.94181	0	0	0	0	20.1405	12.4901	0	0	0	0	0	2.36875	12.733	2.97719	0	0	0	0	77.9499	26.3202	3.12689	0	0	0	4.61842	39.9922	11.2687	6.32891	0	0	0	0	189.195	104.045	0	0	0.152956	0	0	40.4293	0	0	0	0	0	6.56113
PWY-6922: L-N&delta;-acetylornithine biosynthesis	41.8649	54.8723	350.254	371.746	34.3166	33.4692	22.5817	340.74	397.372	1415.39	1036.7	10.5226	57.2643	59.4794	934.076	1036.91	1401.72	1111.88	53.8861	154.52	72.378	938.699	693.381	1045.54	860.382	602.024	513.853	247.898	851.377	754.704	1376.26	869.776	733.576	390.369	52.5603	1153.09	813.209	1668.79	994.745	821.239	359.165	283.535	56.229	55.574	471.721	326.567	10.4557	14.7871	68.5479
PWY-6936: seleno-amino acid biosynthesis (plants)	4612.27	5303.67	3066.77	3055.46	5724.8	6458.69	3657.23	5385.64	4526.47	3459.04	3064.49	5448.94	5284.97	3977.88	4471.6	3857.96	3471.82	3072.92	5312	5603.7	3171.41	3144.56	3207.25	2845.71	3054.24	4376.66	6343.9	1624.54	1846.02	2933.83	3154.68	3060.9	3321.04	4235.36	942.805	3159.67	2637.05	2758.27	3083.2	4660.98	4882.91	1144.39	5283.75	5414.93	3802.68	3895.35	6287.89	6086.85	4159.73
PWY-6948: sitosterol degradation to androstenedione	0	0	0	0	0	0	0	0	0	0	0	0	0	0	0	0	0	0	0	0	0	0	0	0	0	0	0	0	0	0	0	0	0	0	0	0	0	0	0	0	0	0	0	0	0	0	0	0	0
PWY-6953: dTDP-3-acetamido-&alpha;-D-fucose biosynthesis	0	0	0	0	0	0	0	2.17053	3.40055	0	0	0	0	0	5.02461	0	0	0	0	0	2.68067	0	15.0144	0	0	0	2.66274	0	0	6.03763	0	0	0	0	0	0	12.3095	0	0	0	0	0	1.17589	0	0	0	0	0	0
PWY-6957: mandelate degradation to acetyl-CoA	0	0	0	0	0	0	0	0	0	0	0	0	0	0	0	0	0	0	0	0	0	0	0	16.2441	0	0	0	0	0	0	0	0	0	0	0	0	0	0	0	0	0	0	0	0	0	0	0	0	0
PWY-6961: L-ascorbate degradation II (bacterial, aerobic)	48.7123	63.7545	541.789	315.755	35.1716	71.8545	0	846.76	773.806	2011.06	1452.1	16.9367	43.2762	14.5186	1791.08	1948.34	2037.86	1714.47	12.8423	78.0417	28.9943	536.155	756.805	1357.82	1281.62	41.9202	251.941	30.609	601.798	671.376	1598.17	1195.98	71.012	373.755	27.8015	1226.51	768.641	1259.01	1879.04	98.1785	708.795	151.33	69.848	0	584.496	403.135	11.0982	0	5.26478
PWY-6969: TCA cycle V (2-oxoglutarate synthase)	1933.16	1927.05	1074.22	1273.56	1508.45	1656.56	1459.1	1343.49	1849.3	1160.74	979.08	1977.53	1910.02	1228.39	2105.56	2316.78	1236.83	1579.91	1539.24	1588.33	1324.71	1424.9	1702.26	1055.47	1586.13	1707.87	1283.73	1092.27	878.794	2243.4	1004.49	1186.13	1652.01	985.47	1074	1332.87	2455.34	1042.25	1167.4	1846.92	1262.66	948.854	1654.91	1527.67	1087.35	966.198	1528.5	1492.3	1501.71
PWY-6981: chitin biosynthesis	0	0	0	0	0	0	0	0	0	0	0	0	0	0	0	0	0	0	0	0	0	0	0	0	0	0	0	0	0	0	0	0	0	0	0	0	0	0	0	0	0	0	0	0	0	0	0	0	0
PWY-6992: 1,5-anhydrofructose degradation	65.9549	267.585	152.298	138.158	0	90.0707	0	64.6785	562.951	1026.1	543.357	0	86.3792	0	95.5753	114.557	869.366	309.486	0	75.0697	0	0	74.874	396.368	178.264	0	27.6472	0	16.4807	15.0941	625.681	200.654	3.25382	0	5.19041	116.721	44.2165	671.764	271.103	0	0	0	15.0728	3.67654	259.641	129.628	0	0	0
PWY-7000: kanamycin biosynthesis	0	0	0	0	0	0	0	0	0	0	0	0	0	0	0	0	0	0	0	0	0	0	0	0	0	0	0	0	0	0	0	0	0	0	0	0	0	0	0	0	0	0	0	0	0	0	0	0	0
PWY-7003: glycerol degradation to butanol	0	0	0	0	0	0	0	0	0	0	0	0	0	0	15.1636	33.5314	0	0	0	0	9.67504	0	67.4568	0	19.2652	0	0	0	0	36.6636	0	6.18643	0	80.3936	0	0	10.7269	4.9301	21.9365	0	23.5847	0	0	0	0	0	0	0	6.48176
PWY-7009: 2,2'-dihydroxybiphenyl degradation	0	0	0	0	0	0	0	0	0	2.20667	0	0	0	0	0	0	0	0	0	0	0	0	0	0	0	0	0	0	0	0	0	0	0	0	0	0	0	0	0	0	0	0	0	0	0	0	0	0	0
PWY-7013: (S)-propane-1,2-diol degradation	157.561	386.475	1477.24	1345.97	237.466	146.436	293.525	111.589	547.082	4148.56	3189.32	125.941	183.404	213.132	841.336	3018.25	4219.29	3749.33	81.4028	117.118	0	560.359	1247.46	3761.92	2728.23	276.236	446.548	14.8108	120.077	1056.19	4071.69	3340.12	214.43	577.489	53.5746	479.787	1302.78	3835.56	3370.22	238.152	264.199	92.8212	228.593	219.852	2355.54	1550.51	199.081	179.229	182.124
PWY-702: L-methionine biosynthesis II	1616.73	1731.9	2998.93	2759.68	4174.82	3018.49	735.925	1944.88	2194.23	3271.08	3008.47	2134.37	3032.01	613.06	1743.43	1774.56	3563.06	2663.75	1820.77	1928.21	621.76	914.74	1202	2559	2732.08	2477.02	1411.54	1001.31	641.185	1135.72	2648.83	2906.14	1699.46	2922.58	565.277	1489.93	1168.47	2369.08	2453.38	3573.66	1812.38	749.68	1854.89	1885.19	3229.32	3185.4	4879.03	4379.97	999.17
PWY-7031: protein N-glycosylation (bacterial)	0	0	0	0	0	12.2563	0	0	0	3.36869	9.679	3.57109	0	0	0	0	3.78183	0	0	0	0	0	0	0	9.77544	0	0	0	0	0	0	0	7.33004	0	0	0	0	7.70732	0	12.007	0	0	0	0	5.82724	0	0	4.65552	0
PWY-7039: phosphatidate metabolism, as a signaling molecule	0	20.7252	5.42644	1.61746	0	2.18863	0	1.32924	15.1848	39.0745	5.33185	0	0	0	0	0.436332	29.9328	0	0	0	0	0	0	30.1873	0	0	0	0	0	0	14.5204	9.01281	0	0	0	0	0	0	0	0	0	0	0	0	0	0	0	0	0
PWY-7052: cyanophycin metabolism	0	0	0	0	0	0	0	0	0	0	0	0	0	0	0	0	0	0	0	0	0	0	0	0	0	0	0	0	0	0	0	0	0	0	0	0	0	0	0	0	0	0	0	0	0	0	0	0	0
PWY-7090: UDP-2,3-diacetamido-2,3-dideoxy-&alpha;-D-mannuronate biosynthesis	0	0	0	0	0	0	0	0	0	0	0	0	0	0	0	0	0	0	0	0	0	0	1.81829	0	0	0	0	0	0	0	0	0	0	0	0	1.99747	0	0	0	0	0	0	0	0	0	0	0	0	0
PWY-7094: fatty acid salvage	0	1.44747	425.21	399.755	0	47.2745	0	209.768	293.901	2226.98	1405.68	0	0	0	588.131	736.991	2009.9	1583.21	0	0	25.8207	203.9	305.923	1346.02	890.443	8.10249	3.4559	57.7144	185.269	263.904	1515.97	1069.8	26.7815	0	63.2395	563.024	246.933	1539.96	1182.07	57.9511	0	71.1868	24.651	1.72618	622.373	463.088	0	0	0
PWY-7111: pyruvate fermentation to isobutanol (engineered)	8337.53	8149.99	8320.66	7951.1	8749.44	9230.74	7020.38	9384.22	7642.2	5525.34	5315.59	9348.86	8286.28	7322.17	8972.97	7360.17	5900.03	5653.75	8268.36	8438.98	6511.03	6712.62	6708.22	6478.13	6005.35	6820.14	9193.55	4466.62	5561.53	5994.01	6659.58	5922.05	7437.52	8493.02	6465.64	8474.19	6328.26	6654.28	5845.89	8834.4	9472.76	7308.48	8884.63	8806.92	9578.82	9654.18	10478.1	9930.35	7565.78
PWY-7115: C4 photosynthetic carbon assimilation cycle, NAD-ME type	1073.12	834.138	2293.95	2218.91	1356.17	1609.49	319.397	1025.37	1047.73	3155.64	2560.61	1253.07	1269.25	248.834	935.188	1082.17	3125.26	2651.59	1055.63	939.802	375.077	487.177	767.967	2256.02	2017.33	480.143	713.616	296.343	323.49	638.952	2864.07	2063.97	478.955	650.872	224.56	758.881	844.08	2452.11	2183.28	1088.85	1032.08	283.562	1474.35	1538.29	2578.1	2560.42	1766.31	1562.04	543.463
PWY-7117: C4 photosynthetic carbon assimilation cycle, PEPCK type	1362.45	1523.33	2699.15	2633.19	1860.98	1962.16	197.104	3143.4	2109.71	3774.73	3033.75	1685.9	1713.94	160.966	3123.17	3026.82	3818.23	3006.03	1273.3	1414.7	227.795	1415.77	1746.98	2648.2	2156.84	754.22	1183.22	227.067	1436.27	1614.95	3501.65	2205.96	1023.2	904.478	261.847	2735.97	1944.51	2620.64	2532.18	2214.59	1234.06	414.609	1990.57	2276.96	4620.85	4322	2695.42	2538.31	479.756
PWY-7118: chitin deacetylation	69.893	434.636	392.373	421.968	0	141.992	13.3845	436.916	1783.64	1654.56	1570.9	1.26548	98.3123	6.55679	1121.1	1612.1	1755.47	1820.19	0	144.35	111.972	513.703	913.916	1234.24	1206.4	64.8825	106.736	130.431	297.938	506.931	1176.94	1374.32	19.3442	45.4547	130.774	939.022	592.341	965.202	1550.09	80.5695	0	159.185	66.5768	61.5372	508.27	379.748	1.37267	0	25.5037
PWY-7124: ethene biosynthesis V (engineered)	0	0	0	0	0	0	0	0	0	0	0	0	0	0	0	0	0	0	0	0	0	0	0	0	0	0	0	0	0	0	0	0	0	0	0	0	0	0	0	0	0	0	0	0	0	0	0	0	0
PWY-7159: 3,8-divinyl-chlorophyllide a biosynthesis III (aerobic, light independent)	0	0	0	0	9.05866	0	0	8.56435	0	0	0	0	0	0	9.04431	0	0	0	0	0	11.3389	21.3924	28.5706	0	0	15.2039	0	14.0464	26.3086	15.3476	0	0	0	27.3868	0	0	3.41931	0	0	17.1884	0	12.2916	2.95042	0	0	0	0	0	0
PWY-7165: L-ascorbate biosynthesis VIII (engineered pathway)	0	0	0	40.6251	0	0	0	0	1.1549	0	0	0	0	0	0	0	0	0	0	0	0	0	0	0	0	0	0	0	0	0	0	0	0	0	0	0	7.1317	19.8281	0	0	0	0	0	0	12.5257	0	0	0	0
PWY-7184: pyrimidine deoxyribonucleotides de novo biosynthesis I	159.761	688.931	1206.22	1219.37	324.125	172.969	231.463	900.182	2181.48	2486.47	1948.23	308.275	159.637	86.7513	2086.83	2029.7	2495.7	2896.63	479.119	143.271	417.044	1449.35	1203.37	1969.82	2090.35	2469.04	274.093	1875.02	445.08	1293.57	1919.58	1871.11	2379.97	178.998	2067.99	1527.79	1290.78	1851.14	1994.88	850.033	9.91058	1523.86	289.205	237.675	1030.19	831.193	162.034	96.5352	150.668
PWY-7185: UTP and CTP dephosphorylation I	0	5.26353	0	0	0	0	0	0	0	0	0	0	0	0	0	0	0	0	0	0	0	0	0	0	0	0	0	0	0	0	0	0	0	0	0	0	0	0	0	0	0	0	0	0	0	0	0	0	0
PWY-7187: pyrimidine deoxyribonucleotides de novo biosynthesis II	42.5744	140.339	579.774	462.835	41.7346	134.18	0	419.754	474.622	1949.42	1469.29	31.4637	48.4258	0	867.912	1028.31	1921.51	1944.11	14.3662	34.673	0	397.003	467.535	1376.13	1280.58	15.6732	0	65.0401	226.37	456.786	1594.89	1334.84	0	10.8578	64.8503	748.552	490.133	1353.78	1307.24	19.9416	1.5054	86.6754	32.2408	26.9015	659.307	490.255	33.3092	14.6444	0
PWY-7196: superpathway of pyrimidine ribonucleosides salvage	518.025	676.825	19.6385	34.2631	0	0	10.9544	827.73	778.746	12.2658	26.0829	0	0	0	358.524	300.95	29.4232	16.6657	0	0	0	376.344	203.253	72.4298	6.32649	0	0	0	143.034	527.786	39.5557	12.0566	0	0	0	163.004	311.997	3.98283	15.7674	0	0	0	799.114	1098.97	190.671	107.151	0	0	0
PWY-7197: pyrimidine deoxyribonucleotide phosphorylation	1885.59	1611.43	2293.2	1958.55	4091.12	2639.05	1675.46	2935.13	2369.26	2762.44	3669.66	4301.04	3002.94	2979.84	2955.62	2029.44	3029.07	3651	4394.43	3730.97	2948.7	3357.67	2349.03	2954.81	3443.67	3486.57	3078.87	3139.83	2999.74	2963.72	2638.58	3557.65	3093.53	2990.49	1412.69	2622.63	2414.54	2825.7	3222.54	4458.78	3253.81	2828.54	2105.7	2145.19	1878.49	1734.73	2864.27	4065.29	1617.77
PWY-7198: pyrimidine deoxyribonucleotides de novo biosynthesis IV	1580.54	1770.85	1866.38	1686.66	1479.59	926.499	692.556	2793.02	1701.51	1156.28	1581.36	1270.06	1409.55	963.74	1413.5	1030.26	1644.29	1034.51	1359.38	1587.12	1169.76	1222.02	1343.3	1629.25	1706.4	2118.32	2143.91	1566.7	1117.64	2070.33	1790	1990.78	2058.85	2104.71	1782.82	1732.96	2352.89	1271.88	2105.51	2639.54	2103.43	1287.59	2284.09	2516.28	2502.79	2273.48	1552.93	1693.09	1140.66
PWY-7199: pyrimidine deoxyribonucleosides salvage	8947.66	8812.54	5689.23	5136.26	8285.81	7382.76	9055.76	5908.36	5970.08	3832.14	4236.01	7136.59	7350.13	7843.11	4819.31	4566.13	3657.98	4338.93	6723.67	6910.68	7681.68	6546.24	7543.68	4467.72	5671.23	7444.53	7008.34	8391.67	6939.13	8977.59	4445.94	5966.72	6937.08	9392.14	8172.39	4524.61	8864.68	4620.97	6114.07	6282.93	8011.14	7421.81	7314.56	7242.4	4015.07	4336.43	6960.19	7242.78	8618.12
PWY-7200: superpathway of pyrimidine deoxyribonucleoside salvage	0	372.066	11.4889	210.943	0	0	84.345	0	2031.43	0	235.13	0	528.921	0	40.7532	464.918	0	67.754	0	480.402	0	0	241.041	0	0	35.4445	114.951	0	0	47.0106	0	0	0	0	0	36.7035	75.7718	0	0	0	0	0	0	48.1537	0	0	0	0	0
PWY-7204: pyridoxal 5'-phosphate salvage II (plants)	0	53.9512	529.744	384.443	0	71.3158	0	452.463	516.541	2158.9	1306.18	6.67412	9.45739	16.2839	1116.79	1263.51	1905.36	1560.48	59.3141	54.8823	128.888	632.197	649.328	1677.23	1026.5	0	38.4682	113.645	519.041	590.421	1905.92	1084.34	15.9473	67.5124	103.868	1113.88	557.034	1949.63	1156.31	32.1781	237.101	402.703	0	4.59567	586.224	501.594	0	0	0
PWY-7208: superpathway of pyrimidine nucleobases salvage	2762.69	2368.59	3379.82	2929.73	5634.6	3750.64	2578.73	4042.07	3278.49	3273.93	4828.14	6002.11	4311.75	4466.58	3973.02	2794.28	3880.25	4504.95	6048.58	5532.59	4328.6	5007.86	3311.2	3870.09	4665.62	5762.65	4595.5	5786.76	4823.4	4166.93	3563.58	4663.52	5780.11	4236.12	5281.93	3969.69	3434.9	3995.04	4262.92	5981.24	4672.02	4856.36	3018.28	3093.22	2615.75	2475.16	4001.78	5497.99	2401.4
PWY-7209: superpathway of pyrimidine ribonucleosides degradation	463.21	364.829	401.298	373.498	0	0	100.608	790.965	488.053	369.934	482.545	0	0	49.5362	435.365	319.897	578.205	506.819	0	20.0553	73.3948	296.519	229.465	484.55	324.773	16.0486	34.5024	44.7828	289.193	374.31	630.428	537.172	0	29.6952	58.9439	561.552	400.293	312.513	541.143	0	0	37.0403	765.719	912.454	305.316	275.629	0	2.96098	150.006
PWY-7210: pyrimidine deoxyribonucleotides biosynthesis from CTP	175.371	280.152	1234.43	1231.67	355.784	190.478	251.614	155.874	706.009	861.505	884.787	338.698	175.952	95.9741	58.8777	253.112	1686.76	753.58	523.125	138.604	452.724	36.5912	89.5643	1429.83	494.344	2443.42	300.21	1879.89	12.4991	61.252	1380.42	346.776	2313.11	197.122	1860.13	62.329	39.6835	772.239	342.522	917.773	10.9142	1536.29	315.353	260.003	1062.87	864.06	178.652	106.916	165.087
PWY-7211: superpathway of pyrimidine deoxyribonucleotides de novo biosynthesis	293.161	1048.5	1813.68	1785.13	561.383	316.207	407.518	1175.32	1528.83	1295.26	1704.14	491.856	288.252	164.136	792.525	710.705	2185.55	1157.78	710.553	264.747	702.365	894.814	1077.44	2208.53	1774.29	1405.67	479.237	1518.06	307.01	1093.92	1834.44	1605.72	1759.92	330.893	692.293	384.553	676.984	1153.84	1232.47	1084.82	19.6957	992.894	502.854	430.357	1576.71	1336.08	298.717	182.564	279.113
PWY-7218: photosynthetic 3-hydroxybutanoate biosynthesis (engineered)	0	0	0	0	0	0	0	0	0	0	0	0	0	0	0	0	0	0	0	0	0	0	0	0	0	0	0	0	0	0	0	0	0	0	0	0	0	0	0	0	0	0	0	0	0	0	0	0	0
PWY-7220: adenosine deoxyribonucleotides de novo biosynthesis II	2134.04	1790.59	2812.61	2377.93	4863.05	2963.51	1829.49	3406.78	2643.06	4300.19	4820.57	5323.29	3564.64	3163	3756.37	2525.5	4666.12	4691.5	5375.63	4431.58	3456.42	4878.21	2796.12	3890.03	4296.22	5313.26	3763.59	5503.98	4920.72	3522.52	3317.19	4116.31	4773.18	3448.55	4299.21	3837.77	2859.01	3587.33	3706.39	5031.02	3891.72	3817.08	2318.94	2401.5	2032.62	1922.43	3223.08	4709.6	1754.34
[truncated: 184 more rows]
[truncated: 202 more columns]

## Sheet: Supplementary Data 4
Supplementary Data 4: Output of MaAsLin2 modelling of interactions between metabolic pathways, time and substrate
[truncated: 3,945 more rows]

## Sheet: Supplementary Data 5
Supplementary data 5: Metabolite concentrations determined by 1H NMR
[truncated: 26 more rows]
